# Supplementary material for: A comparison of per sample global scaling and per gene normalization methods for differential expression analysis of RNA-seq data
Source: PLoS One. 2017 May 1;12(5):e0176185. doi: 10.1371/journal.pone.0176185 (PMC5411036; doi:10.1371/journal.pone.0176185)
Supplement: S1 Datasets — Raw read count maqc2 data with 2 replicates in 2 conditions extracted from mapping files using Python command line This data contain 36451 genes and the genes with zero counts in both conditions are filtered out. (ZIP) [file pone.0176185.s010.zip › S1_Datasets.csv]

ensID	GSM597211.uhr	SRX016367.UHR	GSM597210.hbr	SRX016359.HBR	EntrezID	Gene.name
ENSG00000000003	565	746	75	92	7105	TSPAN6
ENSG00000000005	9	17	2	3	64102	TNMD
ENSG00000000419	546	768	139	189	8813	DPM1
ENSG00000000457	279	368	154	202	57147	SCYL3
ENSG00000000460	502	658	94	118	55732	C1orf112
ENSG00000000938	3	3	134	183	2268	FGR
ENSG00000000971	212	293	185	235	3075	CFH
ENSG00000001036	1765	2335	236	285	2519	FUCA2
ENSG00000001084	683	886	538	707	102724876	GCLC
ENSG00000001167	951	1281	385	483	4800	NFYA
ENSG00000001460	214	315	565	740	90529	STPG1
ENSG00000001461	756	1105	4281	5649	57185	NIPAL3
ENSG00000001497	2013	2728	1181	1475	81887	LAS1L
ENSG00000001561	61	77	458	574	22875	ENPP4
ENSG00000001617	910	1284	413	546	6405	SEMA3F
ENSG00000001626	9	18	10	15	1080	CFTR
ENSG00000001629	1051	1393	743	966	54467	ANKIB1
ENSG00000001630	315	479	217	305	1595	CYP51A1
ENSG00000001631	542	701	368	435	889	KRIT1
ENSG00000002016	304	406	245	308	5893	RAD52
ENSG00000002079	21	23	5	6	NA	MYH16
ENSG00000002330	508	755	830	1190	572	BAD
ENSG00000002549	1216	1495	561	668	51056	LAP3
ENSG00000002586	3636	5066	973	1279	4267	CD99
ENSG00000002587	33	67	508	690	9957	HS3ST1
ENSG00000002726	16	82	1	44	26	AOC1
ENSG00000002745	5	6	10	15	51384	WNT16
ENSG00000002746	54	74	1176	1510	102724911	HECW1
ENSG00000002822	1239	1655	540	719	8379	MAD1L1
ENSG00000002834	6309	8378	2537	3175	3927	LASP1
ENSG00000002919	370	482	356	432	29916	SNX11
ENSG00000002933	10	18	231	302	55365	TMEM176A
ENSG00000003056	2944	3888	947	1211	4074	M6PR
ENSG00000003096	235	309	103	131	90293	KLHL13
ENSG00000003137	108	144	1272	1721	56603	CYP26B1
ENSG00000003147	160	237	495	653	3382	ICA1
ENSG00000003249	1001	1391	1451	1948	79007	DBNDD1
ENSG00000003393	556	751	1844	2336	57679	ALS2
ENSG00000003400	339	456	55	86	843	CASP10
ENSG00000003402	961	1173	1103	1207	8837	CFLAR
ENSG00000003436	1073	1543	71	156	7035	TFPI
ENSG00000003509	459	570	170	205	55471	NDUFAF7
ENSG00000003756	1904	2649	1982	2584	10181	RBM5
ENSG00000003987	24	34	356	469	9108	MTMR7
ENSG00000003989	2371	3099	438	564	6542	SLC7A2
ENSG00000004059	2129	3135	2125	2922	381	ARF5
ENSG00000004139	760	1080	1160	1545	23098	SARM1
ENSG00000004142	2670	3692	1587	2068	26073	POLDIP2
ENSG00000004399	3828	5422	1825	2492	23129	PLXND1
ENSG00000004455	3481	4294	583	667	204	AK2
ENSG00000004468	355	460	56	78	952	CD38
ENSG00000004478	7247	9444	3550	4468	2288	FKBP4
ENSG00000004487	3699	5149	978	1288	23028	KDM1A
ENSG00000004534	1670	2310	1056	1396	10180	RBM6
ENSG00000004660	460	577	3582	4595	84254	CAMKK1
ENSG00000004700	804	1067	170	214	5965	RECQL
ENSG00000004766	262	337	340	455	55610	CCDC132
ENSG00000004776	895	1326	551	765	126393	HSPB6
ENSG00000004777	929	1391	1869	2547	115703	ARHGAP33
ENSG00000004779	1335	1954	833	1113	4706	NDUFAB1
ENSG00000004799	439	573	487	632	5166	PDK4
ENSG00000004809	1	2	0	0	85413	SLC22A16
ENSG00000004838	76	102	75	104	51364	ZMYND10
ENSG00000004846	93	117	12	14	340273	ABCB5
ENSG00000004848	3	6	224	309	170302	ARX
ENSG00000004864	982	1332	159	207	10165	SLC25A13
ENSG00000004866	565	776	377	481	102466616	ST7
ENSG00000004897	815	1100	427	544	996	CDC27
ENSG00000004939	34	52	8	19	6521	SLC4A1
ENSG00000004948	10	19	3	3	799	CALCR
ENSG00000004961	551	749	216	288	3052	HCCS
ENSG00000004975	1655	2350	722	996	1856	DVL2
ENSG00000005001	64	88	47	58	64063	PRSS22
ENSG00000005007	4206	6045	3844	5215	5976	UPF1
ENSG00000005020	395	497	263	329	8935	SKAP2
ENSG00000005022	9388	11269	2543	2868	292	SLC25A5
ENSG00000005059	207	279	38	44	55013	CCDC109B
ENSG00000005073	186	272	0	1	3207	HOXA11
ENSG00000005075	592	790	279	348	5439	POLR2J
ENSG00000005100	1370	1818	468	589	56919	DHX33
ENSG00000005102	21	29	1	1	4222	MEOX1
ENSG00000005108	44	55	184	235	221981	THSD7A
ENSG00000005156	1024	1422	426	571	3980	LIG3
ENSG00000005175	375	511	138	177	79657	RPAP3
ENSG00000005187	1005	1331	10	25	6296	ACSM3
ENSG00000005189	251	350	63	79	81691	AC004381.6
ENSG00000005194	1149	1442	551	663	57019	CIAPIN1
ENSG00000005206	2463	3474	1986	2609	56928	SPPL2B
ENSG00000005238	449	580	731	949	80256	FAM214B
ENSG00000005243	266	368	52	71	51226	COPZ2
ENSG00000005249	501	683	684	891	5577	PRKAR2B
ENSG00000005302	444	574	352	458	10943	MSL3
ENSG00000005339	2605	3580	3045	3996	1387	CREBBP
ENSG00000005379	258	367	3646	4798	9256	BZRAP1
ENSG00000005381	2	2	42	46	4353	MPO
ENSG00000005421	6	6	5	8	5444	PON1
ENSG00000005436	297	409	105	149	6936	GCFC2
ENSG00000005448	1240	1805	372	519	84058	WDR54
ENSG00000005469	214	294	86	119	54677	CROT
ENSG00000005471	80	108	6	6	5244	ABCB4
ENSG00000005483	1742	2309	1838	2337	55904	KMT2E
ENSG00000005486	1483	2045	4875	6404	57414	RHBDD2
ENSG00000005513	277	402	2310	3169	30812	SOX8
ENSG00000005700	682	904	423	543	102725056	IBTK
ENSG00000005801	400	515	168	208	7748	ZNF195
ENSG00000005810	1403	1881	3255	4228	23077	MYCBP2
ENSG00000005812	470	612	698	903	26224	FBXL3
ENSG00000005844	698	899	82	94	3683	ITGAL
ENSG00000005882	740	991	4210	5452	5164	PDK2
ENSG00000005884	5565	7646	1110	1464	102725477	ITGA3
ENSG00000005889	562	703	322	387	7543	ZFX
ENSG00000005893	1914	2435	2314	2820	3920	LAMP2
ENSG00000005961	180	239	156	199	3674	ITGA2B
ENSG00000005981	56	76	25	28	51666	ASB4
ENSG00000006007	1295	1738	1179	1588	51573	GDE1
ENSG00000006015	1029	1454	1611	2170	55049	C19orf60
ENSG00000006016	1408	2073	447	606	9244	CRLF1
ENSG00000006025	852	1136	591	728	114881	OSBPL7
ENSG00000006042	714	932	641	763	26022	TMEM98
ENSG00000006047	228	305	28	47	51087	YBX2
ENSG00000006059	0	0	1	2	3883	KRT33A
ENSG00000006062	461	620	383	484	9020	MAP3K14
ENSG00000006071	11	17	1814	2361	6833	ABCC8
ENSG00000006116	1	3	856	1112	10368	CACNG3
ENSG00000006118	2400	3308	4835	6441	54972	TMEM132A
ENSG00000006125	5157	6479	5466	6765	163	AP2B1
ENSG00000006128	0	0	82	122	6863	TAC1
ENSG00000006194	909	1204	661	818	283876	ZNF263
ENSG00000006210	475	660	1817	2402	6376	CX3CL1
ENSG00000006282	1893	2690	1807	2393	64847	SPATA20
ENSG00000006283	34	50	2215	2901	8913	CACNA1G
ENSG00000006327	2265	3223	65	97	51330	TNFRSF12A
ENSG00000006377	59	85	27	35	1750	DLX6
ENSG00000006432	527	712	1808	2309	4293	MAP3K9
ENSG00000006451	870	1148	439	562	5898	RALA
ENSG00000006453	910	1280	32	51	55971	BAIAP2L1
ENSG00000006459	598	767	315	406	80853	KDM7A
ENSG00000006468	400	535	2551	3272	2115	ETV1
ENSG00000006530	707	960	568	739	55750	AGK
ENSG00000006534	1079	1395	125	182	221	ALDH3B1
ENSG00000006555	23	50	12	34	55001	TTC22
ENSG00000006576	364	480	166	204	102724664	PHTF2
ENSG00000006606	12	18	3	4	10344	CCL26
ENSG00000006607	1479	1980	879	1125	102724304	FARP2
ENSG00000006611	73	100	168	226	10083	USH1C
ENSG00000006625	675	904	184	247	79017	GGCT
ENSG00000006634	342	376	65	72	10926	DBF4
ENSG00000006638	131	141	85	67	6915	TBXA2R
ENSG00000006652	759	1062	317	408	3475	IFRD1
ENSG00000006659	0	1	0	1	56891	LGALS14
ENSG00000006695	358	468	147	183	1352	COX10
ENSG00000006704	1042	1500	360	484	9569	GTF2IRD1
ENSG00000006712	1517	2073	1411	1845	54623	PAF1
ENSG00000006715	919	1207	1175	1498	27072	VPS41
ENSG00000006740	161	223	2275	2952	102725515	ARHGAP44
ENSG00000006744	2708	3673	1174	1536	60528	ELAC2
ENSG00000006747	16	33	60	87	85477	SCIN
ENSG00000006756	498	669	199	283	414	ARSD
ENSG00000006757	208	326	130	181	8228	PNPLA4
ENSG00000006788	7	6	2	2	8735	MYH13
ENSG00000006831	2040	2758	1708	2206	79602	ADIPOR2
ENSG00000006837	15	33	16	22	51265	CDKL3
ENSG00000007001	1	1	38	47	151531	UPP2
ENSG00000007038	1366	1814	6	8	10942	PRSS21
ENSG00000007047	1181	1600	1784	2360	57787	MARK4
ENSG00000007062	188	241	59	69	8842	PROM1
ENSG00000007080	2219	3222	1477	2004	115098	CCDC124
ENSG00000007129	5	8	17	20	90273	CEACAM21
ENSG00000007168	2207	2960	5008	6324	5048	PAFAH1B1
ENSG00000007171	12	18	103	130	4843	NOS2
ENSG00000007174	27	40	132	181	1770	DNAH9
ENSG00000007202	5739	7683	3339	4280	9703	KIAA0100
ENSG00000007216	0	1	3	4	9058	SLC13A2
ENSG00000007237	1447	1985	16076	21104	8522	GAS7
ENSG00000007255	435	606	233	300	79090	TRAPPC6A
ENSG00000007264	623	905	997	1380	4145	MATK
ENSG00000007312	14	21	15	18	974	CD79B
ENSG00000007314	53	62	23	28	6329	SCN4A
ENSG00000007341	276	381	188	248	54879	ST7L
ENSG00000007350	8	13	11	12	8277	TKTL1
ENSG00000007372	161	239	1266	1666	5080	PAX6
ENSG00000007376	1213	1705	573	767	113000	RPUSD1
ENSG00000007384	1090	1502	269	358	64285	RHBDF1
ENSG00000007392	1439	2003	1017	1382	55692	LUC7L
ENSG00000007402	385	520	1499	1941	9254	CACNA2D2
ENSG00000007516	694	958	3409	4484	8938	BAIAP3
ENSG00000007520	1347	1985	1273	1669	115939	TSR3
ENSG00000007541	1926	2688	1585	2101	9091	PIGQ
ENSG00000007545	496	678	582	736	57585	CRAMP1L
ENSG00000007866	779	1045	85	126	7005	TEAD3
ENSG00000007908	1	1	8	9	6401	SELE
ENSG00000007923	2261	3023	1357	1726	55735	DNAJC11
ENSG00000007933	4	18	19	26	2328	FMO3
ENSG00000007944	665	942	257	338	29116	MYLIP
ENSG00000007952	3	5	2	2	27035	NOX1
ENSG00000007968	791	1112	12	40	1870	E2F2
ENSG00000008018	2758	3764	868	1104	5689	PSMB1
ENSG00000008056	81	102	11673	15322	6853	SYN1
ENSG00000008083	1795	2533	876	1177	3720	JARID2
ENSG00000008086	42	53	163	228	6792	CDKL5
ENSG00000008118	36	45	839	1098	57172	CAMK1G
ENSG00000008128	171	248	120	161	728642	CDK11A
ENSG00000008130	2362	3290	840	1175	65220	NADK
ENSG00000008196	37	55	79	110	7021	TFAP2B
ENSG00000008226	465	676	441	645	9940	DLEC1
ENSG00000008256	776	1086	1104	1490	9265	CYTH3
ENSG00000008277	204	288	2869	3630	53616	ADAM22
ENSG00000008282	929	1269	339	455	6856	SYPL1
ENSG00000008283	1298	1747	769	1013	1534	CYB561
ENSG00000008294	1954	2643	2785	3653	9043	SPAG9
ENSG00000008300	1163	1591	2930	3934	1951	CELSR3
ENSG00000008311	252	332	138	168	10157	AASS
ENSG00000008323	220	294	3	8	55200	PLEKHG6
ENSG00000008324	223	323	179	240	51188	SS18L2
ENSG00000008382	633	863	703	904	84954	MPND
ENSG00000008394	1156	1547	317	405	4257	MGST1
ENSG00000008405	456	660	385	529	1407	CRY1
ENSG00000008438	6	8	22	29	8993	PGLYRP1
ENSG00000008441	2460	3488	10621	14251	4784	NFIX
ENSG00000008513	1314	1787	524	655	6482	ST3GAL1
ENSG00000008516	220	279	86	113	64386	MMP25
ENSG00000008517	943	1252	104	137	9235	IL32
ENSG00000008710	4069	5202	23117	27438	102723646	PKD1
ENSG00000008735	261	387	10338	13695	23542	MAPK8IP2
ENSG00000008838	2940	3996	1888	2511	102466757	MED24
ENSG00000008853	977	1321	2807	3564	23221	RHOBTB2
ENSG00000008869	480	657	671	869	54497	HEATR5B
ENSG00000008952	1155	1549	1994	2587	7095	SEC62
ENSG00000008988	7822	9621	1580	1916	26795	RPS20
ENSG00000009307	12313	15957	4916	6152	7812	CSDE1
ENSG00000009335	2311	3143	1192	1579	9690	UBE3C
ENSG00000009413	650	836	647	809	5980	REV3L
ENSG00000009694	161	204	1027	1305	10178	TENM1
ENSG00000009709	1	1	50	69	5081	PAX7
ENSG00000009724	105	164	149	195	10747	MASP2
ENSG00000009765	21	30	5	30	389434	IYD
ENSG00000009780	181	255	152	216	199870	FAM76A
ENSG00000009790	159	219	48	58	80342	TRAF3IP3
ENSG00000009830	712	974	710	882	29954	POMT2
ENSG00000009844	664	925	452	553	51534	VTA1
ENSG00000009950	960	1409	1173	1629	51085	MLXIPL
ENSG00000009954	3705	4878	1760	2276	9031	BAZ1B
ENSG00000010017	1299	1744	938	1216	10048	RANBP9
ENSG00000010030	5	6	10	14	51513	ETV7
ENSG00000010072	251	356	167	206	83932	SPRTN
ENSG00000010165	1477	2040	660	828	51603	METTL13
ENSG00000010219	185	245	117	168	8798	DYRK4
ENSG00000010244	3054	3940	1255	1552	7756	ZNF207
ENSG00000010256	6141	8462	4048	5415	7384	UQCRC1
ENSG00000010270	365	562	283	419	83930	STARD3NL
ENSG00000010278	2386	3224	1599	2024	928	CD9
ENSG00000010282	8	16	1630	2183	57467	HHATL
ENSG00000010292	7214	9463	520	660	9918	NCAPD2
ENSG00000010295	952	1326	1309	1749	25900	IFFO1
ENSG00000010310	258	377	94	146	2696	GIPR
ENSG00000010318	170	237	108	135	51533	PHF7
ENSG00000010319	243	332	759	988	56920	SEMA3G
ENSG00000010322	2770	3890	10952	14622	11188	NISCH
ENSG00000010327	620	787	835	1082	23166	STAB1
ENSG00000010361	590	825	911	1239	80199	FUZ
ENSG00000010379	1	1	122	170	6540	SLC6A13
ENSG00000010404	757	941	9198	11060	3423	IDS
ENSG00000010438	72	168	485	523	102725325	PRSS3
ENSG00000010539	236	330	90	127	102725415	ZNF200
ENSG00000010610	132	202	193	271	920	CD4
ENSG00000010626	178	230	357	448	10233	LRRC23
ENSG00000010671	214	282	18	21	695	BTK
ENSG00000010704	252	322	63	75	3077	HFE
ENSG00000010803	1018	1404	548	704	22955	SCMH1
ENSG00000010810	1026	1428	2196	2933	102724705	FYN
ENSG00000010818	653	862	2687	3484	3097	HIVEP2
ENSG00000010932	6	4	2	6	2326	FMO1
ENSG00000011007	1263	1704	608	776	6924	TCEB3
ENSG00000011009	1445	1859	574	688	11313	LYPLA2
ENSG00000011021	791	1075	1883	2444	1185	CLCN6
ENSG00000011028	3032	4209	343	454	9902	MRC2
ENSG00000011083	8	12	2621	3392	6534	SLC6A7
ENSG00000011105	934	1236	3590	4725	10867	TSPAN9
ENSG00000011114	496	714	297	422	102724915	BTBD7
ENSG00000011132	687	975	456	637	9546	APBA3
ENSG00000011143	572	770	189	238	54903	MKS1
ENSG00000011198	253	355	117	158	51099	ABHD5
ENSG00000011201	95	141	209	267	3730	KAL1
ENSG00000011243	2710	3713	2756	3656	26993	AKAP8L
ENSG00000011258	487	657	173	252	54799	MBTD1
ENSG00000011260	828	1078	268	359	51096	UTP18
ENSG00000011275	1806	2399	928	1227	54476	RNF216
ENSG00000011295	908	1203	909	1173	54902	TTC19
ENSG00000011304	11528	15975	1230	1662	100616459	PTBP1
ENSG00000011332	151	207	784	1038	8193	DPF1
ENSG00000011347	566	811	4269	5634	9066	SYT7
ENSG00000011376	1162	1600	588	794	23395	LARS2
ENSG00000011405	775	997	577	702	5286	PIK3C2A
ENSG00000011422	813	1130	85	138	5329	PLAUR
ENSG00000011426	2132	2857	1036	1360	54443	ANLN
ENSG00000011451	2187	3066	1419	1868	58525	WIZ
ENSG00000011454	953	1313	1251	1636	23637	RABGAP1
ENSG00000011465	737	1006	432	581	1634	DCN
ENSG00000011478	732	941	326	352	54814	QPCTL
ENSG00000011485	2030	2773	1681	2200	5536	PPP5C
ENSG00000011523	502	663	832	1084	23177	CEP68
ENSG00000011566	453	586	379	490	8491	MAP4K3
ENSG00000011590	10	19	25	30	27033	ZBTB32
ENSG00000011600	1	2	205	284	7305	TYROBP
ENSG00000011638	308	391	287	350	57146	TMEM159
ENSG00000011677	103	134	436	576	2556	GABRA3
ENSG00000012048	913	1246	67	112	672	BRCA1
ENSG00000012061	1419	2059	1134	1502	2067	ERCC1
ENSG00000012124	66	81	710	889	933	CD22
ENSG00000012171	3371	4736	4065	5422	102465526	SEMA3B
ENSG00000012174	456	643	287	376	51360	MBTPS2
ENSG00000012211	1253	1815	93	135	4007	PRICKLE3
ENSG00000012223	62	87	35	42	4057	LTF
ENSG00000012232	1590	2230	2047	2728	2137	EXTL3
ENSG00000012504	69	86	0	0	9971	NR1H4
ENSG00000012660	2089	2787	1080	1410	60481	ELOVL5
ENSG00000012779	68	92	485	665	240	ALOX5
ENSG00000012817	485	681	915	1181	8284	KDM5D
ENSG00000012822	1135	1523	3230	4183	57658	CALCOCO1
ENSG00000012963	900	1228	495	648	55148	UBR7
ENSG00000012983	545	726	407	514	11183	MAP4K5
ENSG00000013016	312	428	3600	4634	30845	EHD3
ENSG00000013275	2420	3507	1270	1727	5704	PSMC4
ENSG00000013288	1381	1919	1276	1684	23324	MAN2B2
ENSG00000013293	19	34	1179	1481	57709	SLC7A14
ENSG00000013297	71	105	3893	5173	5010	CLDN11
ENSG00000013306	5595	7744	1153	1561	51629	SLC25A39
ENSG00000013364	2701	3787	1241	1653	9961	MVP
ENSG00000013374	1143	1519	844	1083	51667	NUB1
ENSG00000013375	955	1244	481	621	5238	PGM3
ENSG00000013392	99	126	198	250	112611	RWDD2A
ENSG00000013441	687	915	958	1196	1195	CLK1
ENSG00000013503	343	457	184	257	55703	POLR3B
ENSG00000013523	725	1040	667	893	23357	ANGEL1
ENSG00000013561	434	539	542	664	9604	RNF14
ENSG00000013563	891	1163	357	440	1774	DNASE1L1
ENSG00000013573	1999	2270	226	244	1663	DDX11
ENSG00000013583	680	952	465	599	50865	HEBP1
ENSG00000013588	3271	4288	42	77	9052	GPRC5A
ENSG00000013619	347	472	445	607	10046	MAMLD1
ENSG00000013725	262	376	53	102	923	CD6
ENSG00000013810	2722	3752	96	116	10460	TACC3
ENSG00000014123	432	589	276	369	23376	UFL1
ENSG00000014138	1365	1842	215	279	23649	POLA2
ENSG00000014164	1028	1444	692	885	23144	ZC3H3
ENSG00000014216	4628	6374	2774	3640	823	CAPN1
ENSG00000014257	13	23	5	10	55	ACPP
ENSG00000014641	2074	2767	3927	5200	4190	MDH1
ENSG00000014824	688	912	887	1121	10463	SLC30A9
ENSG00000014914	281	370	142	194	10903	MTMR11
ENSG00000014919	851	1096	457	564	1355	COX15
ENSG00000015133	1021	1411	152	205	440193	CCDC88C
ENSG00000015153	142	218	208	315	10138	YAF2
ENSG00000015171	764	1025	1778	2233	10771	ZMYND11
ENSG00000015285	362	499	127	172	7454	WAS
ENSG00000015413	100	144	0	7	1800	DPEP1
ENSG00000015475	683	949	680	890	102724071	BID
ENSG00000015479	4239	5385	4241	5260	724102	MATR3
ENSG00000015520	188	247	25	31	29881	NPC1L1
ENSG00000015532	1695	2365	744	1025	64132	XYLT2
ENSG00000015568	33	42	32	43	729540	RGPD5
ENSG00000015592	1	3	4259	5377	81551	STMN4
ENSG00000015676	2419	3282	4975	6466	23386	NUDCD3
ENSG00000016082	3	4	1	2	3670	ISL1
ENSG00000016391	781	1022	661	869	55349	CHDH
ENSG00000016402	8	11	87	112	53832	IL20RA
ENSG00000016490	1	1	0	0	1179	CLCA1
ENSG00000016602	0	0	40	58	22802	CLCA4
ENSG00000016864	981	1312	461	599	55830	GLT8D1
ENSG00000017260	1489	1998	1428	1888	27032	ATP2C1
ENSG00000017427	47	87	27	43	3479	IGF1
ENSG00000017483	2046	2912	414	627	92745	SLC38A5
ENSG00000017797	1531	2109	1549	1985	10928	RALBP1
ENSG00000018189	458	616	1874	2400	22902	RUFY3
ENSG00000018236	96	126	3942	5211	1272	CNTN1
ENSG00000018280	91	134	352	516	6556	SLC11A1
ENSG00000018408	1216	1643	354	494	25937	WWTR1
ENSG00000018510	1055	1388	336	456	8540	AGPS
ENSG00000018607	0	1	3	8	NA	ZNF806
ENSG00000018610	431	422	303	261	63932	CXorf56
ENSG00000018625	228	300	15959	20456	477	ATP1A2
ENSG00000018699	492	644	82	107	55622	TTC27
ENSG00000018869	20	29	55	71	147948	ZNF582
ENSG00000019102	16	20	35	47	23584	VSIG2
ENSG00000019144	1806	2436	6504	8377	102466719	PHLDB1
ENSG00000019169	0	1	62	82	8685	MARCO
ENSG00000019186	325	432	9	10	1591	CYP24A1
ENSG00000019485	171	215	295	378	101060179	PRDM11
ENSG00000019505	54	84	2157	2820	57586	SYT13
ENSG00000019549	241	329	32	40	6591	SNAI2
ENSG00000019582	2378	3277	4689	6249	972	CD74
ENSG00000019991	187	254	55	67	3082	HGF
ENSG00000019995	511	694	983	1258	54764	ZRANB1
ENSG00000020129	1448	1974	18839	24626	23154	NCDN
ENSG00000020181	1273	1755	809	1051	25960	GPR124
ENSG00000020256	618	855	322	467	55734	ZFP64
ENSG00000020426	205	275	87	122	4331	MNAT1
ENSG00000020577	580	794	1362	1788	23034	SAMD4A
ENSG00000020633	610	872	23	82	864	RUNX3
ENSG00000020922	374	466	66	78	4361	MRE11A
ENSG00000021300	312	433	11999	15504	58473	PLEKHB1
ENSG00000021355	683	933	221	281	1992	SERPINB1
ENSG00000021461	11	15	6	7	64816	CYP3A43
ENSG00000021488	17	34	19	36	11136	SLC7A9
ENSG00000021574	256	311	342	425	6683	SPAST
ENSG00000021645	12	15	2794	3661	9369	NRXN3
ENSG00000021762	668	988	670	892	114879	OSBPL5
ENSG00000021776	722	976	291	370	9716	AQR
ENSG00000021826	5664	7614	91	122	102723962	CPS1
ENSG00000021852	27	36	0	0	732	C8B
ENSG00000022267	1133	1403	2676	3312	2273	FHL1
ENSG00000022277	1673	2237	1253	1633	51507	RTFDC1
ENSG00000022355	0	2	2109	2696	2554	GABRA1
ENSG00000022556	366	499	42	80	55655	NLRP2
ENSG00000022567	419	584	1236	1652	57210	SLC45A4
ENSG00000022840	3251	4434	2790	3663	9921	RNF10
ENSG00000022976	477	668	371	474	55778	ZNF839
ENSG00000023041	558	720	218	281	64429	ZDHHC6
ENSG00000023171	1282	1777	4665	5992	57476	GRAMD1B
ENSG00000023191	4508	6221	3130	4184	6050	RNH1
ENSG00000023228	2026	2640	2199	2689	4719	NDUFS1
ENSG00000023287	749	980	950	1191	9821	RB1CC1
ENSG00000023318	845	1161	300	398	23071	ERP44
ENSG00000023330	1261	1667	1298	1658	211	ALAS1
ENSG00000023445	170	239	30	51	330	BIRC3
ENSG00000023516	670	906	2225	2843	11215	AKAP11
ENSG00000023572	124	181	88	118	51022	GLRX2
ENSG00000023608	198	264	43	66	6617	SNAPC1
ENSG00000023697	599	811	121	173	51071	DERA
ENSG00000023734	2861	3871	1264	1668	11171	STRAP
ENSG00000023839	1468	2025	12	13	1244	ABCC2
ENSG00000023892	751	1058	93	159	50619	DEF6
ENSG00000023902	721	1033	1269	1652	51177	PLEKHO1
ENSG00000023909	402	548	231	285	2730	GCLM
ENSG00000024048	905	1202	668	857	23304	UBR2
ENSG00000024422	2964	3984	861	1118	30846	EHD2
ENSG00000024526	346	402	3	3	55635	DEPDC1
ENSG00000024862	191	259	254	325	25901	CCDC28A
ENSG00000025039	381	500	764	949	58528	RRAGD
ENSG00000025156	319	406	193	260	3298	HSF2
ENSG00000025293	1177	1502	880	1133	51230	PHF20
ENSG00000025423	55	94	141	187	8630	HSD17B6
ENSG00000025434	396	570	184	259	10062	NR1H3
ENSG00000025708	292	461	273	386	1890	TYMP
ENSG00000025770	1893	2568	1245	1631	29781	NCAPH2
ENSG00000025772	1675	2198	692	879	10953	TOMM34
ENSG00000025796	1329	1716	726	962	11231	SEC63
ENSG00000025800	2037	2632	1306	1620	23633	KPNA6
ENSG00000026025	52688	71313	4026	5321	7431	VIM
ENSG00000026036	247	349	241	337	8771	RTEL1-TNFRSF6B
ENSG00000026103	129	173	53	64	355	FAS
ENSG00000026297	1601	2354	432	601	8635	RNASET2
ENSG00000026508	7458	10100	771	1043	960	CD44
ENSG00000026559	512	697	332	422	101927137	KCNG1
ENSG00000026652	382	510	1366	1759	56895	AGPAT4
ENSG00000026751	81	119	5	3	57823	SLAMF7
ENSG00000026950	631	793	225	289	11119	BTN3A1
ENSG00000027001	325	411	74	95	4285	MIPEP
ENSG00000027075	152	222	134	178	5583	PRKCH
ENSG00000027644	9	14	43	49	3645	INSRR
ENSG00000027697	370	490	304	404	3459	IFNGR1
ENSG00000027847	736	987	453	582	11285	B4GALT7
ENSG00000027869	160	227	15	24	9047	SH2D2A
ENSG00000028116	318	431	99	134	7444	VRK2
ENSG00000028137	518	696	359	469	7133	TNFRSF1B
ENSG00000028203	517	679	401	529	55591	VEZT
ENSG00000028277	54	74	243	323	5452	POU2F2
ENSG00000028310	1697	2328	895	1130	65980	BRD9
ENSG00000028528	2068	2826	1437	1890	6642	SNX1
ENSG00000028839	286	367	307	373	9519	TBPL1
ENSG00000029153	302	390	120	134	56938	ARNTL2
ENSG00000029363	1690	2080	1157	1376	9774	BCLAF1
ENSG00000029364	1385	1865	760	931	55334	SLC39A9
ENSG00000029534	1235	1669	3915	5263	286	ANK1
ENSG00000029559	1	1	6	9	3381	IBSP
ENSG00000029639	318	425	109	142	51106	TFB1M
ENSG00000029725	1039	1389	1343	1768	9135	RABEP1
ENSG00000029993	1028	1226	168	244	3149	HMGB3
ENSG00000030066	2079	2775	264	339	23279	NUP160
ENSG00000030110	479	538	175	189	578	BAK1
ENSG00000030304	1	2	4	7	4593	MUSK
ENSG00000030419	151	212	78	102	22807	IKZF2
ENSG00000030582	8612	11932	1459	1936	2896	GRN
ENSG00000031003	399	519	679	853	51306	FAM13B
ENSG00000031081	261	320	438	567	57514	ARHGAP31
ENSG00000031691	113	156	25	36	55166	CENPQ
ENSG00000031698	3078	4137	3155	4098	6301	SARS
ENSG00000031823	2078	2933	1587	2090	8498	RANBP3
ENSG00000032219	248	327	304	390	5926	ARID4A
ENSG00000032389	750	1048	675	894	7260	TSSC1
ENSG00000032444	2309	3262	3589	4767	10908	PNPLA6
ENSG00000032742	136	173	112	154	8100	IFT88
ENSG00000033011	625	781	245	291	100507589	ALG1
ENSG00000033030	582	811	217	274	55596	ZCCHC8
ENSG00000033050	2115	2758	1045	1306	10061	ABCF2
ENSG00000033100	1219	1726	487	664	54480	CHPF2
ENSG00000033122	38	52	280	344	57554	LRRC7
ENSG00000033170	636	852	568	749	2530	FUT8
ENSG00000033178	724	940	321	405	55236	UBA6
ENSG00000033327	1071	1391	2085	2626	9846	GAB2
ENSG00000033627	1568	2073	6633	8670	102723826	ATP6V0A1
ENSG00000033800	477	654	316	420	101930097	PIAS1
ENSG00000033867	539	723	72	105	9497	SLC4A7
ENSG00000034053	767	1018	6107	8020	321	APBA2
ENSG00000034152	1173	1642	439	588	100996792	MAP2K3
ENSG00000034239	1	1	37	50	79645	EFCAB1
ENSG00000034510	12056	16501	4935	6441	9168	TMSB10
ENSG00000034533	160	229	185	251	28990	ASTE1
ENSG00000034677	943	1316	633	849	25897	RNF19A
ENSG00000034693	169	233	77	110	8504	PEX3
ENSG00000034713	992	1383	2016	2722	11345	GABARAPL2
ENSG00000034971	1	1	2	2	4653	MYOC
ENSG00000035115	298	397	410	530	26751	SH3YL1
ENSG00000035141	1106	1528	206	266	100287852	FAM136A
ENSG00000035403	3170	4298	628	813	7414	VCL
ENSG00000035499	412	540	5	8	55789	DEPDC1B
ENSG00000035664	123	216	203	290	23604	DAPK2
ENSG00000035681	841	1189	304	412	8439	NSMAF
ENSG00000035687	693	935	381	489	159	ADSS
ENSG00000035720	4	4	0	0	26228	STAP1
ENSG00000035862	6680	9234	3515	4638	7077	TIMP2
ENSG00000035928	1418	1940	530	740	5981	RFC1
ENSG00000036054	425	571	265	325	55773	TBC1D23
ENSG00000036257	1295	1724	999	1334	8452	CUL3
ENSG00000036448	38	49	409	573	9172	MYOM2
ENSG00000036530	24	36	1889	2459	10858	CYP46A1
ENSG00000036549	615	872	309	408	26009	ZZZ3
ENSG00000036565	28	33	0	2	6570	SLC18A1
ENSG00000036672	173	228	949	1216	9099	USP2
ENSG00000036828	0	0	1	2	846	CASR
ENSG00000037042	767	989	2085	2513	27175	TUBG2
ENSG00000037241	378	370	125	122	51121	RPL26L1
ENSG00000037280	91	111	112	145	2324	FLT4
ENSG00000037474	2829	3868	558	734	54888	NSUN2
ENSG00000037637	671	956	645	851	54455	FBXO42
ENSG00000037749	410	547	292	375	101927169	MFAP3
ENSG00000037757	866	1255	552	804	84245	MRI1
ENSG00000037897	335	456	64	78	4234	METTL1
ENSG00000037965	60	80	1	1	3224	HOXC8
ENSG00000038002	231	303	105	131	175	AGA
ENSG00000038210	316	465	55	98	285540	PI4K2B
ENSG00000038219	1473	1951	1342	1650	259282	BOD1L1
ENSG00000038274	749	1091	826	1152	27430	MAT2B
ENSG00000038295	0	1	164	211	7092	TLL1
ENSG00000038358	2498	3511	1559	2080	23644	EDC4
ENSG00000038382	3265	4585	3756	5028	7204	TRIO
ENSG00000038427	1442	1910	566	723	1462	VCAN
ENSG00000038532	1122	1521	1275	1705	23274	CLEC16A
ENSG00000038945	20	25	43	61	4481	MSR1
ENSG00000039068	1272	1710	48	84	999	CDH1
ENSG00000039123	1343	1770	632	816	23517	SKIV2L2
ENSG00000039139	46	55	28	35	1767	DNAH5
ENSG00000039319	538	747	518	675	9765	ZFYVE16
ENSG00000039523	2242	3080	2849	3761	79567	FAM65A
ENSG00000039537	0	1	1	3	729	C6
ENSG00000039560	1124	1533	137	196	26064	RAI14
ENSG00000039600	3	4	1	2	11063	SOX30
ENSG00000039650	891	1300	457	630	11284	PNKP
ENSG00000039987	3	8	2	5	54831	BEST2
ENSG00000040199	328	482	700	903	23035	PHLPP2
ENSG00000040275	495	684	71	100	54908	SPDL1
ENSG00000040341	337	482	723	945	27067	STAU2
ENSG00000040487	551	778	322	448	54896	PQLC2
ENSG00000040531	521	684	202	260	1497	CTNS
ENSG00000040608	321	466	1821	2502	65078	RTN4R
ENSG00000040633	875	1221	511	684	79142	PHF23
ENSG00000040731	27	40	398	512	1008	CDH10
ENSG00000040933	1197	1656	2229	2948	3631	INPP4A
ENSG00000041353	95	129	155	185	5874	RAB27B
ENSG00000041357	1553	2062	401	525	5685	PSMA4
ENSG00000041515	28	42	181	252	23026	MYO16
ENSG00000041802	1069	1391	428	537	55341	LSG1
ENSG00000041880	573	781	346	453	10039	PARP3
ENSG00000041982	11269	14946	369	498	3371	TNC
ENSG00000041988	1252	1670	999	1281	90326	THAP3
ENSG00000042062	483	618	68	90	140876	FAM65C
ENSG00000042088	520	671	161	224	55775	TDP1
ENSG00000042286	690	1010	236	320	84883	AIFM2
ENSG00000042304	13	7	12	7	56918	C2orf83
ENSG00000042317	74	114	128	174	55812	SPATA7
ENSG00000042429	474	677	270	368	9440	MED17
ENSG00000042445	1451	1892	1054	1301	54884	RETSAT
ENSG00000042493	921	1300	248	370	822	CAPG
ENSG00000042753	2558	3752	1604	2219	1175	AP2S1
ENSG00000042781	2	4	15	16	7399	USH2A
ENSG00000042813	0	0	1	1	11055	ZPBP
ENSG00000042832	2	6	10	11	7038	TG
ENSG00000042980	15	26	55	79	10863	ADAM28
ENSG00000043039	45	76	26	35	102725415	BARX2
ENSG00000043093	381	497	287	354	54165	DCUN1D1
ENSG00000043143	1619	2164	2410	3112	23338	JADE2
ENSG00000043355	848	1187	3282	4486	7546	ZIC2
ENSG00000043462	326	427	92	119	3937	LCP2
ENSG00000043514	486	676	142	194	54802	TRIT1
ENSG00000043591	37	58	237	355	153	ADRB1
ENSG00000044090	2332	3198	1033	1323	9820	CUL7
ENSG00000044115	5934	8025	3122	4085	1495	CTNNA1
ENSG00000044446	1412	1921	469	648	5256	PHKA2
ENSG00000044459	186	261	66	94	54875	CNTLN
ENSG00000044524	256	353	67	87	2042	EPHA3
ENSG00000044574	11475	13925	2966	3545	3309	HSPA5
ENSG00000046604	1287	1665	25	34	1829	DSG2
ENSG00000046647	267	355	209	253	54960	GEMIN8
ENSG00000046651	604	769	188	235	8481	OFD1
ENSG00000046653	332	426	8236	10307	2824	GPM6B
ENSG00000046774	349	454	0	1	51438	MAGEC2
ENSG00000046889	127	176	495	627	80243	PREX2
ENSG00000047056	527	728	989	1341	22884	WDR37
ENSG00000047188	564	744	352	435	64848	YTHDC2
ENSG00000047230	574	747	196	250	56474	CTPS2
ENSG00000047249	774	1082	1730	2327	51606	ATP6V1H
ENSG00000047315	1916	2633	1037	1384	5431	POLR2B
ENSG00000047346	330	438	538	675	56204	FAM214A
ENSG00000047365	82	107	599	780	116984	ARAP2
ENSG00000047410	4266	5606	1102	1374	7175	TPR
ENSG00000047457	1255	1589	274	322	1356	CP
ENSG00000047578	794	1057	590	770	23247	KIAA0556
ENSG00000047579	444	630	557	736	84062	DTNBP1
ENSG00000047597	233	312	215	282	7504	XK
ENSG00000047617	33	49	29	35	57101	ANO2
ENSG00000047621	216	290	200	258	57102	C12orf4
ENSG00000047634	255	346	102	129	6322	SCML1
ENSG00000047644	884	1272	648	883	55841	WWC3
ENSG00000047648	216	310	92	116	395	ARHGAP6
ENSG00000047662	269	375	369	505	27146	FAM184B
ENSG00000047849	6714	9191	11136	14680	4134	MAP4
ENSG00000047932	528	695	579	765	57120	GOPC
ENSG00000047936	8	13	39	48	6098	ROS1
ENSG00000048028	683	917	286	383	57646	USP28
ENSG00000048052	176	231	431	544	9734	HDAC9
ENSG00000048140	844	1152	749	971	26262	TSPAN17
ENSG00000048162	1215	1647	391	501	51491	NOP16
ENSG00000048342	272	356	155	187	57545	CC2D2A
ENSG00000048392	271	369	334	423	50484	RRM2B
ENSG00000048405	328	451	199	243	168850	ZNF800
ENSG00000048462	44	56	1	8	608	TNFRSF17
ENSG00000048471	503	646	632	759	101929304	SNX29
ENSG00000048540	29	37	1300	1578	55885	LMO3
ENSG00000048544	623	763	295	324	55173	MRPS10
ENSG00000048545	9	11	22	29	102723903	GUCA1A
ENSG00000048649	936	1248	765	961	51773	RSF1
ENSG00000048707	1290	1711	2274	2924	55187	VPS13D
ENSG00000048740	398	558	2296	2976	10659	CELF2
ENSG00000048828	3531	4773	1317	1732	23196	FAM120A
ENSG00000048991	1166	1587	1531	1968	23518	R3HDM1
ENSG00000049089	425	590	1468	1914	1298	COL9A2
ENSG00000049130	103	122	210	263	4254	KITLG
ENSG00000049167	155	192	52	70	1161	ERCC8
ENSG00000049192	65	92	9	12	11174	ADAMTS6
ENSG00000049239	1454	1936	662	848	9563	H6PD
ENSG00000049245	1170	1604	757	1010	9341	VAMP3
ENSG00000049246	605	807	1514	1925	8863	PER3
ENSG00000049247	101	143	139	178	10911	UTS2
ENSG00000049249	11	13	0	4	3604	TNFRSF9
ENSG00000049283	114	164	151	189	55040	EPN3
ENSG00000049323	2794	3771	238	294	4052	LTBP1
ENSG00000049449	1644	1926	414	449	440034	RCN1
ENSG00000049540	164	264	871	1154	2006	ELN
ENSG00000049541	1423	1854	291	366	5982	RFC2
ENSG00000049618	1968	2693	1976	2628	57492	ARID1B
ENSG00000049656	4776	6835	1043	1411	81037	CLPTM1L
ENSG00000049759	2090	2765	1571	2031	23327	NEDD4L
ENSG00000049768	59	89	69	88	50943	FOXP3
ENSG00000049769	278	381	1686	2239	89801	PPP1R3F
ENSG00000049860	2213	3152	835	1128	3074	HEXB
ENSG00000049883	166	249	93	163	79810	PTCD2
ENSG00000050030	48	66	199	253	340533	KIAA2022
ENSG00000050130	421	557	350	454	51528	JKAMP
ENSG00000050165	1994	2687	12635	16468	27122	DKK3
ENSG00000050327	78	100	9	13	102725117	ARHGEF5
ENSG00000050344	680	843	90	102	9603	NFE2L3
ENSG00000050393	850	1094	558	668	63933	MCUR1
ENSG00000050405	782	1074	598	790	51474	LIMA1
ENSG00000050426	1393	1851	891	1115	25875	LETMD1
ENSG00000050438	113	164	743	989	9498	SLC4A8
ENSG00000050555	355	498	182	258	10319	LAMC3
ENSG00000050628	89	129	23	45	5733	PTGER3
ENSG00000050730	2	7	7	18	79931	TNIP3
ENSG00000050748	824	1116	2949	3714	5601	MAPK9
ENSG00000050767	122	168	218	290	91522	COL23A1
ENSG00000050820	2701	3675	3440	4602	9564	BCAR1
ENSG00000051009	720	997	701	957	84067	FAM160A2
ENSG00000051108	1619	2201	995	1267	9709	HERPUD1
ENSG00000051128	808	1238	1243	1711	9454	HOMER3
ENSG00000051180	618	830	16	34	5888	RAD51
ENSG00000051341	488	615	21	20	10721	POLQ
ENSG00000051382	654	924	769	1002	5291	PIK3CB
ENSG00000051523	3771	5987	336	493	1535	CYBA
ENSG00000051596	154	134	95	81	84321	THOC3
ENSG00000051620	601	829	374	473	23593	HEBP2
ENSG00000051825	568	801	221	336	10198	MPHOSPH9
ENSG00000052126	780	1104	362	542	54477	PLEKHA5
ENSG00000052344	484	688	36	44	5652	PRSS8
ENSG00000052723	752	970	280	352	80143	SIKE1
ENSG00000052749	1971	2642	799	1015	23223	RRP12
ENSG00000052795	413	581	599	790	57600	FNIP2
ENSG00000052802	885	960	615	655	6307	MSMO1
ENSG00000052841	1472	1982	560	741	55761	TTC17
ENSG00000052850	75	109	25	32	60529	ALX4
ENSG00000053108	51	76	716	930	23105	FSTL4
ENSG00000053254	1268	1667	1811	2225	1112	FOXN3
ENSG00000053328	2	2	25	37	728464	METTL24
ENSG00000053371	1172	1593	460	581	8574	AKR7A2
ENSG00000053372	1470	1782	493	560	51154	MRTO4
ENSG00000053438	47	70	1365	1852	4826	NNAT
ENSG00000053501	483	676	533	692	55850	USE1
ENSG00000053524	137	167	1275	1630	23101	MCF2L2
ENSG00000053702	56	71	1021	1266	83714	NRIP2
ENSG00000053747	141	191	109	137	3909	LAMA3
ENSG00000053770	333	432	288	375	55745	AP5M1
ENSG00000053900	357	481	191	247	29945	ANAPC4
ENSG00000053918	94	121	33	53	3784	KCNQ1
ENSG00000054116	966	1369	691	926	27095	TRAPPC3
ENSG00000054118	2810	3725	1479	1933	9967	THRAP3
ENSG00000054148	2182	3227	1166	1733	29085	PHPT1
ENSG00000054179	185	272	237	317	954	ENTPD2
ENSG00000054219	19	23	15	22	4065	LY75
ENSG00000054267	549	747	603	768	51742	ARID4B
ENSG00000054277	646	888	371	489	23596	OPN3
ENSG00000054282	274	381	451	586	10806	SDCCAG8
ENSG00000054356	221	287	6472	8504	5798	PTPRN
ENSG00000054392	96	156	63	72	55733	HHAT
ENSG00000054523	1366	1811	9041	11531	23095	KIF1B
ENSG00000054598	373	536	171	233	2296	FOXC1
ENSG00000054611	615	911	492	698	25771	TBC1D22A
ENSG00000054654	1803	2463	988	1346	102725415	SYNE2
ENSG00000054690	663	891	3919	4944	57475	PLEKHH1
ENSG00000054793	1631	2248	7937	10360	10079	ATP9A
ENSG00000054803	3	3	321	417	140689	CBLN4
ENSG00000054938	8	9	3	5	25884	CHRDL2
ENSG00000054965	1753	2336	4586	5985	23201	FAM168A
ENSG00000054967	775	1094	485	613	84957	RELT
ENSG00000054983	250	308	527	662	2581	GALC
ENSG00000055044	1137	1555	303	366	51602	NOP58
ENSG00000055070	3913	5206	1109	1449	26099	SZRD1
ENSG00000055118	1707	2383	1943	2689	3757	KCNH2
ENSG00000055130	1636	2207	1015	1314	8454	CUL1
ENSG00000055147	187	259	74	105	10827	FAM114A2
ENSG00000055163	2094	2804	8345	10949	26999	CYFIP2
ENSG00000055208	1022	1407	577	785	23118	TAB2
ENSG00000055211	371	445	267	328	116254	GINM1
ENSG00000055332	950	1260	713	917	5610	EIF2AK2
ENSG00000055483	2092	2910	1205	1618	57602	USP36
ENSG00000055609	1593	2192	1575	2095	58508	KMT2C
ENSG00000055732	80	118	4	11	55283	MCOLN3
ENSG00000055813	8	11	447	642	114800	CCDC85A
ENSG00000055917	2042	2676	1651	2109	23369	PUM2
ENSG00000055950	1134	1657	909	1231	84545	MRPL43
ENSG00000055955	7	9	6	13	3700	ITIH4
ENSG00000055957	45	65	3	6	3697	ITIH1
ENSG00000056050	131	178	119	132	54969	C4orf27
ENSG00000056097	2085	2762	1922	2441	51663	ZFR
ENSG00000056277	93	105	21	23	55609	ZNF280C
ENSG00000056291	8	12	6	7	10886	NPFFR2
ENSG00000056487	94	118	123	164	112885	PHF21B
ENSG00000056558	632	850	341	448	7185	TRAF1
ENSG00000056586	940	1299	811	1084	54542	RC3H2
ENSG00000056736	395	515	360	471	55540	IL17RB
ENSG00000056972	480	631	205	228	10758	TRAF3IP2
ENSG00000056998	583	821	219	287	8908	GYG2
ENSG00000057019	1605	2157	308	377	131566	DCBLD2
ENSG00000057149	7	7	0	0	6317	SERPINB3
ENSG00000057252	953	1237	181	251	6646	SOAT1
ENSG00000057294	398	484	79	96	5318	PKP2
ENSG00000057468	3	4	15	24	4438	MSH4
ENSG00000057593	229	300	48	68	2155	F7
ENSG00000057608	3516	4458	1354	1694	2665	GDI2
ENSG00000057657	156	212	66	85	639	PRDM1
ENSG00000057663	387	516	261	338	9474	ATG5
ENSG00000057704	81	111	468	630	57458	TMCC3
ENSG00000057757	894	1305	2062	2927	57095	PITHD1
ENSG00000057935	1280	1729	1431	1879	57504	MTA3
ENSG00000058056	822	1107	340	424	8975	USP13
ENSG00000058063	834	1103	366	480	23200	ATP11B
ENSG00000058085	63	104	119	160	3918	LAMC2
ENSG00000058091	333	448	1323	1653	5218	CDK14
ENSG00000058262	7879	10853	1803	2376	29927	SEC61A1
ENSG00000058272	879	1200	654	852	4659	PPP1R12A
ENSG00000058335	66	83	4718	6172	5923	RASGRF1
ENSG00000058404	73	108	13348	17755	816	CAMK2B
ENSG00000058453	983	1353	1527	1909	9696	CROCC
ENSG00000058600	2304	3073	814	1047	101060521	POLR3E
ENSG00000058668	2662	3564	2473	3192	493	ATP2B4
ENSG00000058673	2257	2622	1186	1307	441155	ZC3H11A
ENSG00000058729	318	443	132	159	55781	RIOK2
ENSG00000058799	279	398	212	284	54432	YIPF1
ENSG00000058804	1042	1371	124	156	55706	NDC1
ENSG00000058866	72	101	1455	1866	1608	DGKG
ENSG00000059122	1679	2241	3150	4064	84256	FLYWCH1
ENSG00000059145	1323	1835	1224	1609	64718	UNKL
ENSG00000059377	100	137	95	124	6916	TBXAS1
ENSG00000059378	583	857	106	141	64761	PARP12
ENSG00000059573	2593	3621	433	571	5832	ALDH18A1
ENSG00000059588	1245	1731	678	885	6894	TARBP1
ENSG00000059691	464	626	634	829	5188	PET112
ENSG00000059728	326	453	343	431	4084	MXD1
ENSG00000059758	379	524	819	1027	5128	CDK17
ENSG00000059769	162	212	74	97	548645	DNAJC25
ENSG00000059804	4096	4315	1042	1075	102723606	SLC2A3
ENSG00000059915	178	261	7574	10172	5662	PSD
ENSG00000060069	861	1208	497	655	9150	CTDP1
ENSG00000060138	5623	7593	722	904	8531	YBX3
ENSG00000060140	17	25	82	104	55359	STYK1
ENSG00000060237	5905	7977	6139	7905	65125	WNK1
ENSG00000060303	0	10	0	3	NA	RPS17P5
ENSG00000060339	1285	1746	475	644	55749	CCAR1
ENSG00000060491	2661	3590	1616	2097	11054	OGFR
ENSG00000060558	906	1257	122	155	2769	GNA15
ENSG00000060566	61	83	19	26	84699	CREB3L3
ENSG00000060642	358	466	157	192	55650	PIGV
ENSG00000060656	2089	2838	1368	1771	10076	PTPRU
ENSG00000060688	1390	1880	318	414	9410	SNRNP40
ENSG00000060709	27	39	679	898	102724399	RIMBP2
ENSG00000060718	69	92	143	201	1301	COL11A1
ENSG00000060749	986	1291	298	378	79832	QSER1
ENSG00000060762	340	494	658	920	51660	MPC1
ENSG00000060971	1442	1982	1367	1847	30	ACAA1
ENSG00000060982	2218	2935	310	405	586	BCAT1
ENSG00000061273	2935	4076	1069	1408	51564	HDAC7
ENSG00000061337	768	1051	1025	1305	11178	LZTS1
ENSG00000061455	19	28	22	26	93166	PRDM6
ENSG00000061492	0	1	6	8	7478	WNT8A
ENSG00000061656	562	792	56	73	6676	SPAG4
ENSG00000061676	2255	3062	2978	3868	10787	NCKAP1
ENSG00000061794	766	1046	329	407	60488	MRPS35
ENSG00000061918	53	75	1287	1633	2983	GUCY1B3
ENSG00000061936	1417	2028	1033	1398	6433	SFSWAP
ENSG00000061938	1984	2825	7211	9813	102723738	TNK2
ENSG00000061987	650	851	648	864	23041	MON2
ENSG00000062038	370	517	111	152	1001	CDH3
ENSG00000062096	1	5	14	24	416	ARSF
ENSG00000062194	1027	1389	991	1293	65056	GPBP1
ENSG00000062282	337	469	173	240	84649	DGAT2
ENSG00000062370	64	87	83	102	7771	ZNF112
ENSG00000062485	4657	5563	2421	2795	102723702	CS
ENSG00000062524	114	155	75	94	4058	LTK
ENSG00000062582	58	238	43	126	64951	MRPS24
ENSG00000062598	1004	1306	1952	2519	63916	ELMO2
ENSG00000062650	1041	1424	462	599	23063	WAPAL
ENSG00000062716	3996	5334	587	756	406991	VMP1
ENSG00000062725	1041	1551	853	1195	10513	APPBP2
ENSG00000062822	3169	4619	285	386	5424	POLD1
ENSG00000063015	12	19	2364	3082	124925	SEZ6
ENSG00000063046	8902	9939	3111	3316	1975	EIF4B
ENSG00000063127	70	93	17	20	28968	SLC6A16
ENSG00000063169	652	1003	789	1100	29998	GLTSCR1
ENSG00000063176	565	800	1657	2212	56848	SPHK2
ENSG00000063177	17907	25740	5016	6932	6141	RPL18
ENSG00000063180	343	444	7714	9882	770	CA11
ENSG00000063241	919	1330	643	858	79763	ISOC2
ENSG00000063244	7126	10026	3334	4387	11338	U2AF2
ENSG00000063245	4514	6660	5444	7533	29924	EPN1
ENSG00000063322	1073	1399	1900	2345	55588	MED29
ENSG00000063438	1037	1462	80	101	57491	AHRR
ENSG00000063587	598	826	698	896	10838	ZNF275
ENSG00000063601	693	948	569	762	8776	MTMR1
ENSG00000063660	2171	3072	4689	6264	2817	GPC1
ENSG00000063761	274	403	242	333	57143	ADCK1
ENSG00000063854	1232	1768	2586	3409	3029	HAGH
ENSG00000063978	1652	2173	1055	1389	6047	RNF4
ENSG00000064012	470	582	52	55	841	CASP8
ENSG00000064042	641	878	2027	2603	22998	LIMCH1
ENSG00000064102	746	1011	121	154	55726	ASUN
ENSG00000064115	1287	1789	445	604	51768	TM7SF3
ENSG00000064195	64	84	3	3	1747	DLX3
ENSG00000064199	113	151	46	66	53340	SPA17
ENSG00000064201	34	44	28	38	10077	TSPAN32
ENSG00000064205	1027	1418	43	93	8839	WISP2
ENSG00000064218	1	1	8	11	58524	DMRT3
ENSG00000064225	489	639	213	259	10402	ST3GAL6
ENSG00000064270	136	177	88	115	9914	ATP2C2
ENSG00000064300	247	312	596	763	4804	NGFR
ENSG00000064309	573	740	568	720	50937	CDON
ENSG00000064313	599	790	214	288	6873	TAF2
ENSG00000064393	2186	3013	8651	11225	28996	HIPK2
ENSG00000064419	2021	2671	721	959	23534	TNPO3
ENSG00000064489	1	1	1	1	729991	MEF2BNB-MEF2B
ENSG00000064490	1159	1576	413	532	8625	RFXANK
ENSG00000064545	1295	1865	434	605	54929	TMEM161A
ENSG00000064547	510	721	86	110	9170	LPAR2
ENSG00000064601	4114	5607	2106	2781	5476	CTSA
ENSG00000064607	3465	4883	3656	4796	10147	SUGP2
ENSG00000064651	589	787	966	1245	6558	SLC12A2
ENSG00000064652	198	269	152	191	28966	SNX24
ENSG00000064655	53	86	90	111	2139	EYA2
ENSG00000064666	3730	4965	230	308	1265	CNN2
ENSG00000064687	1530	2114	952	1298	10347	ABCA7
ENSG00000064692	205	276	139	191	9627	SNCAIP
ENSG00000064703	338	442	89	112	11218	DDX20
ENSG00000064726	971	1330	914	1242	53339	BTBD1
ENSG00000064763	241	323	240	321	55711	FAR2
ENSG00000064787	249	293	4134	5285	8537	BCAS1
ENSG00000064835	0	0	1	1	5449	POU1F1
ENSG00000064886	265	356	132	167	1117	CHI3L2
ENSG00000064932	2864	4150	732	998	22904	SBNO2
ENSG00000064933	341	426	143	186	5378	PMS1
ENSG00000064961	4918	6774	469	616	10362	HMG20B
ENSG00000064989	19	42	82	130	10203	CALCRL
ENSG00000064995	551	784	255	327	6882	TAF11
ENSG00000064999	1209	1672	1179	1522	23294	ANKS1A
ENSG00000065000	6338	8818	4948	6627	8943	AP3D1
ENSG00000065029	1026	1419	845	1102	7629	ZNF76
ENSG00000065054	1010	1393	2035	2782	9351	SLC9A3R2
ENSG00000065057	700	1022	420	584	4913	NTHL1
ENSG00000065060	1236	1592	451	569	54887	UHRF1BP1
ENSG00000065135	1641	2126	375	490	2773	GNAI3
ENSG00000065150	5879	8109	1748	2289	3843	IPO5
ENSG00000065154	1198	1524	1656	2049	4942	OAT
ENSG00000065183	1053	1486	202	268	10885	WDR3
ENSG00000065243	572	744	224	302	5586	PKN2
ENSG00000065268	1610	2239	756	1032	57418	WDR18
ENSG00000065308	2002	2669	153	198	9697	TRAM2
ENSG00000065320	167	255	311	431	9423	NTN1
ENSG00000065325	124	157	41	56	9340	GLP2R
ENSG00000065328	630	851	1	5	55388	MCM10
ENSG00000065357	656	885	453	591	1606	DGKA
ENSG00000065361	2494	3403	1007	1317	2065	ERBB3
ENSG00000065371	19	19	2	1	54763	ROPN1
ENSG00000065413	136	183	111	151	91526	ANKRD44
ENSG00000065427	4416	5916	1347	1724	3735	KARS
ENSG00000065457	487	660	182	243	23536	ADAT1
ENSG00000065485	645	895	26	45	102465667	PDIA5
ENSG00000065491	456	597	284	368	55633	TBC1D22B
ENSG00000065518	1202	1651	974	1287	4710	NDUFB4
ENSG00000065526	3481	4762	2824	3689	23013	SPEN
ENSG00000065534	650	874	1131	1470	4638	MYLK
ENSG00000065548	1014	1346	569	745	55854	ZC3H15
ENSG00000065559	448	590	1109	1371	6416	MAP2K4
ENSG00000065600	249	339	312	422	55248	TMEM206
ENSG00000065609	5	7	5098	6682	9892	SNAP91
ENSG00000065613	918	1252	812	1051	9748	SLK
ENSG00000065615	119	164	151	172	51167	CYB5R4
ENSG00000065618	23	33	13	15	1308	COL17A1
ENSG00000065621	122	163	209	264	119391	GSTO2
ENSG00000065665	359	453	601	777	55176	SEC61A2
ENSG00000065675	204	288	138	185	5588	PRKCQ
ENSG00000065717	687	980	3683	4925	7089	TLE2
ENSG00000065802	1140	1588	1268	1671	51665	ASB1
ENSG00000065809	598	794	1054	1354	83641	FAM107B
ENSG00000065833	387	539	314	399	4199	ME1
ENSG00000065882	1168	1612	651	873	23216	TBC1D1
ENSG00000065883	1233	1706	721	971	8621	CDK13
ENSG00000065911	2328	2929	167	204	10797	MTHFD2
ENSG00000065923	187	229	264	326	84679	SLC9A7
ENSG00000065970	723	998	798	1037	55810	FOXJ2
ENSG00000065978	14591	15826	1485	1569	4904	YBX1
ENSG00000065989	586	806	1802	2361	5141	PDE4A
ENSG00000066027	510	714	340	478	5525	PPP2R5A
ENSG00000066032	57	84	1903	2478	1496	CTNNA2
ENSG00000066044	2274	3181	1107	1464	102724038	ELAVL1
ENSG00000066056	276	339	530	641	102724932	TIE1
ENSG00000066084	1353	1862	2512	3336	57609	DIP2B
ENSG00000066117	2091	2852	701	904	6602	SMARCD1
ENSG00000066135	1381	1804	927	1164	9682	KDM4A
ENSG00000066136	1197	1705	972	1314	4802	NFYC
ENSG00000066185	2	2	51	60	84217	ZMYND12
ENSG00000066230	439	594	425	536	6550	SLC9A3
ENSG00000066248	526	709	4074	5403	25791	NGEF
ENSG00000066279	1211	1593	9	8	259266	ASPM
ENSG00000066294	119	171	33	50	8832	CD84
ENSG00000066322	1548	2070	1451	1802	102466723	ELOVL1
ENSG00000066336	150	203	221	286	6688	SPI1
ENSG00000066379	510	713	109	147	30834	ZNRD1
ENSG00000066382	75	88	150	198	744	MPPED2
ENSG00000066405	22	36	6	9	51208	CLDN18
ENSG00000066422	526	706	495	682	27107	ZBTB11
ENSG00000066427	288	387	247	311	4287	ATXN3
ENSG00000066455	501	678	273	361	9950	GOLGA5
ENSG00000066468	285	374	2517	3308	2263	FGFR2
ENSG00000066557	272	359	146	200	55631	LRRC40
ENSG00000066583	460	622	105	140	51015	ISOC1
ENSG00000066629	618	845	352	479	2009	EML1
ENSG00000066651	189	247	116	142	60487	TRMT11
ENSG00000066654	697	945	379	489	55623	THUMPD1
ENSG00000066697	411	565	162	233	91283	MSANTD3
ENSG00000066735	764	1073	90	135	26153	KIF26A
ENSG00000066739	567	743	1150	1516	55102	ATG2B
ENSG00000066777	872	1155	513	666	10565	ARFGEF1
ENSG00000066813	25	34	0	3	348158	ACSM2B
ENSG00000066827	233	343	161	228	57623	ZFAT
ENSG00000066855	479	621	106	121	9650	MTFR1
ENSG00000066923	526	705	1179	1447	10734	STAG3
ENSG00000066926	651	881	335	435	2235	FECH
ENSG00000066933	536	731	897	1211	4649	MYO9A
ENSG00000067048	762	997	632	813	8653	DDX3Y
ENSG00000067057	7024	9858	6211	8210	5214	PFKP
ENSG00000067064	1311	1735	976	1256	3422	IDI1
ENSG00000067066	461	627	75	133	6672	SP100
ENSG00000067082	1378	1910	584	789	1316	KLF6
ENSG00000067113	456	619	622	794	8611	PPAP2A
ENSG00000067141	967	1331	1935	2507	4756	NEO1
ENSG00000067167	1556	2090	332	425	23471	TRAM1
ENSG00000067177	688	916	129	167	5255	PHKA1
ENSG00000067182	2465	3383	712	911	7132	TNFRSF1A
ENSG00000067191	298	400	2386	3079	782	CACNB1
ENSG00000067208	216	301	254	331	7813	EVI5
ENSG00000067221	258	381	978	1296	9399	STOML1
ENSG00000067225	64982	81150	23286	28025	5315	PKM
ENSG00000067248	531	704	239	297	54505	DHX29
ENSG00000067334	672	930	329	413	30836	DNTTIP2
ENSG00000067365	398	596	205	285	79091	METTL22
ENSG00000067369	1464	1961	1369	1749	7158	TP53BP1
ENSG00000067445	552	746	1294	1732	7216	TRO
ENSG00000067533	448	588	161	217	51018	RRP15
ENSG00000067560	6757	8945	3060	3850	387	RHOA
ENSG00000067596	1652	2198	643	847	1659	DHX8
ENSG00000067601	75	94	56	59	5380	PMS2P4
ENSG00000067606	703	1047	5505	7388	5590	PRKCZ
ENSG00000067646	61	78	82	108	7544	ZFY
ENSG00000067704	2674	3628	603	839	55699	IARS2
ENSG00000067715	69	94	11189	14320	6857	SYT1
ENSG00000067798	158	215	655	854	89795	NAV3
ENSG00000067829	1775	2525	1944	2637	3421	IDH3G
ENSG00000067836	581	829	3450	4633	79641	ROGDI
ENSG00000067840	799	1136	14004	18740	57595	PDZD4
ENSG00000067842	1	5	2381	3115	492	ATP2B3
ENSG00000067900	959	1227	371	467	6093	ROCK1
ENSG00000067955	1015	1458	235	314	865	CBFB
ENSG00000067992	258	335	74	94	5165	PDK3
ENSG00000068001	1057	1452	396	517	8692	HYAL2
ENSG00000068024	989	1386	1059	1430	9759	HDAC4
ENSG00000068028	1051	1412	467	600	11186	RASSF1
ENSG00000068078	2430	3395	3290	4350	2261	FGFR3
ENSG00000068079	429	604	110	160	3430	IFI35
ENSG00000068097	986	1322	317	412	63897	HEATR6
ENSG00000068120	2993	4122	1335	1738	80347	COASY
ENSG00000068137	1126	1554	610	833	79990	PLEKHH3
ENSG00000068305	848	1171	1332	1677	4205	MEF2A
ENSG00000068308	2268	3167	2411	3187	55593	OTUD5
ENSG00000068323	1603	2189	2155	2869	7030	TFE3
ENSG00000068354	510	718	722	941	4943	TBC1D25
ENSG00000068366	1593	2082	550	712	2182	ACSL4
ENSG00000068383	510	729	2664	3528	3632	INPP5A
ENSG00000068394	713	962	610	795	27238	GPKOW
ENSG00000068400	1640	2223	2863	3762	56850	GRIPAP1
ENSG00000068438	1413	1980	474	610	24140	FTSJ1
ENSG00000068489	920	1192	54	70	55771	PRR11
ENSG00000068615	75	101	734	929	65055	REEP1
ENSG00000068650	1991	2805	1355	1814	23250	ATP11A
ENSG00000068654	2680	3604	929	1207	25885	POLR1A
ENSG00000068697	1967	2690	743	979	9741	LAPTM4A
ENSG00000068724	1501	2092	608	822	57217	TTC7A
ENSG00000068745	1708	2399	1720	2234	51447	IP6K2
ENSG00000068784	276	369	46	74	55133	SRBD1
ENSG00000068796	795	1060	551	683	3796	KIF2A
ENSG00000068831	144	214	655	882	10235	RASGRP2
ENSG00000068878	1645	2234	403	507	23198	PSME4
ENSG00000068885	238	322	187	241	102724590	IFT80
ENSG00000068903	808	1165	4018	5174	22933	SIRT2
ENSG00000068912	746	1056	571	728	27248	ERLEC1
ENSG00000068971	593	799	3336	4433	5526	PPP2R5B
ENSG00000068976	55	83	577	784	102725475	PYGM
ENSG00000068985	54	64	0	0	8712	PAGE1
ENSG00000069011	1243	1769	3	3	5307	PITX1
ENSG00000069018	0	4	1	8	57113	TRPC7
ENSG00000069020	278	393	686	935	375449	MAST4
ENSG00000069122	7	9	394	476	221395	GPR116
ENSG00000069188	632	847	303	401	54549	SDK2
ENSG00000069248	1038	1408	507	658	55746	NUP133
ENSG00000069275	6736	9391	4336	5750	64710	NUCKS1
ENSG00000069329	1660	2111	1214	1510	55737	VPS35
ENSG00000069345	1216	1697	1146	1577	10294	DNAJA2
ENSG00000069399	727	1029	176	226	102465879	BCL3
ENSG00000069424	1751	2405	8336	11011	8514	KCNAB2
ENSG00000069431	62	62	199	231	10060	ABCC9
ENSG00000069482	866	1221	23	32	51083	GAL
ENSG00000069493	76	118	4	25	29121	CLEC2D
ENSG00000069509	181	261	161	226	139341	FUNDC1
ENSG00000069535	163	205	1476	1851	4129	MAOB
ENSG00000069667	205	286	736	923	6095	RORA
ENSG00000069696	115	152	118	163	1815	DRD4
ENSG00000069702	765	1046	225	290	7049	TGFBR3
ENSG00000069712	52	64	741	952	23285	KIAA1107
ENSG00000069764	18	24	21	15	100652777	PLA2G10
ENSG00000069812	43	51	29	18	54626	HES2
ENSG00000069849	3020	3757	1095	1295	483	ATP1B3
ENSG00000069869	426	513	86	64	4734	NEDD4
ENSG00000069943	202	287	74	97	9488	PIGB
ENSG00000069956	1155	1242	778	818	5597	MAPK6
ENSG00000069966	651	809	1929	2361	10681	GNB5
ENSG00000069974	634	873	67	84	5873	RAB27A
ENSG00000069998	1604	2224	474	643	27440	CECR5
ENSG00000070010	1843	2502	532	665	7353	UFD1L
ENSG00000070018	986	1317	414	532	4040	LRP6
ENSG00000070019	2	2	8	8	2984	GUCY2C
ENSG00000070031	9	9	6	9	6343	SCT
ENSG00000070047	2039	2933	1482	1955	57661	PHRF1
ENSG00000070061	1914	2517	1186	1499	8518	IKBKAP
ENSG00000070081	819	1137	273	356	4925	NUCB2
ENSG00000070087	1578	2218	4335	5682	5217	PFN2
ENSG00000070159	665	897	323	396	5774	PTPN3
ENSG00000070182	693	974	5031	6769	6710	SPTB
ENSG00000070190	53	78	4	9	27071	DAPP1
ENSG00000070193	1	1	5	6	2255	FGF10
ENSG00000070214	1447	1944	2463	3122	23446	SLC44A1
ENSG00000070269	170	240	145	191	54916	TMEM260
ENSG00000070366	1232	1636	1476	1908	23293	SMG6
ENSG00000070367	647	853	391	496	10640	EXOC5
ENSG00000070371	521	705	252	339	8218	CLTCL1
ENSG00000070388	40	31	116	93	27006	FGF22
ENSG00000070404	1743	2279	378	468	10272	FSTL3
ENSG00000070413	2623	3636	4731	6203	9993	DGCR2
ENSG00000070423	1866	2692	940	1277	55658	RNF126
ENSG00000070444	1461	1993	1415	1810	102725415	MNT
ENSG00000070476	843	1172	479	652	79364	ZXDC
ENSG00000070495	985	1302	801	998	23210	JMJD6
ENSG00000070501	318	458	492	639	102723810	POLB
ENSG00000070526	168	227	38	56	55808	ST6GALNAC1
ENSG00000070540	822	1118	256	325	55062	WIPI1
ENSG00000070601	9	11	104	129	22844	FRMPD1
ENSG00000070610	1820	2453	3320	4316	102725226	GBA2
ENSG00000070614	2105	2797	2936	3734	3340	NDST1
ENSG00000070669	1163	1399	906	1087	440	ASNS
ENSG00000070718	518	687	927	1196	10947	AP3M2
ENSG00000070729	28	41	78	104	1258	CNGB1
ENSG00000070731	2304	2876	214	283	10610	ST6GALNAC2
ENSG00000070748	2	2	2	5	1103	CHAT
ENSG00000070756	26023	29588	2743	2996	26986	PABPC1
ENSG00000070759	207	274	193	248	10420	TESK2
ENSG00000070761	734	974	549	718	29105	C16orf80
ENSG00000070770	2312	3035	718	936	1459	CSNK2A2
ENSG00000070778	312	409	329	438	11099	PTPN21
ENSG00000070785	719	923	311	400	8891	EIF2B3
ENSG00000070808	16	40	18135	23610	815	CAMK2A
ENSG00000070814	3850	5258	1152	1495	6949	TCOF1
ENSG00000070831	2268	2707	1134	1261	998	CDC42
ENSG00000070882	581	781	173	210	26031	OSBPL3
ENSG00000070886	33	53	70	102	2046	EPHA8
ENSG00000070915	619	837	3	9	6559	SLC12A3
ENSG00000070950	537	729	73	99	56852	RAD18
ENSG00000070961	885	1208	2848	3626	490	ATP2B1
ENSG00000070985	42	55	1	1	29850	TRPM5
ENSG00000071051	1280	1798	1386	1864	8440	NCK2
ENSG00000071054	4054	5690	3638	4998	9448	MAP4K4
ENSG00000071073	387	496	629	773	11320	MGAT4A
ENSG00000071082	10492	9552	2867	2581	6160	RPL31
ENSG00000071127	7651	10777	2231	2996	9948	WDR1
ENSG00000071189	421	561	345	480	23161	SNX13
ENSG00000071205	217	301	80	112	79658	ARHGAP10
ENSG00000071242	401	591	2733	3663	6196	RPS6KA2
ENSG00000071243	163	240	123	171	54556	ING3
ENSG00000071246	498	687	1256	1666	22846	VASH1
ENSG00000071282	272	384	172	228	29995	LMCD1
ENSG00000071462	2323	3294	1339	1752	114049	WBSCR22
ENSG00000071537	1195	1576	1020	1331	6400	SEL1L
ENSG00000071539	1227	1704	66	68	9319	TRIP13
ENSG00000071553	3994	5542	5588	7559	537	ATP6AP1
ENSG00000071564	5200	7107	585	764	6929	TCF3
ENSG00000071575	2959	3996	900	1156	28951	TRIB2
ENSG00000071626	4136	6004	1566	2178	26528	DAZAP1
ENSG00000071655	2093	3098	1660	2371	53615	MBD3
ENSG00000071794	1055	1394	428	571	6596	HLTF
ENSG00000071859	2328	3320	1430	1935	9130	FAM50A
ENSG00000071889	1576	2170	1433	1937	60343	FAM3A
ENSG00000071894	6014	8306	2860	3789	102466749	CPSF1
ENSG00000071909	60	85	16	32	102725396	MYO3B
ENSG00000071967	571	773	461	555	79901	CYBRD1
ENSG00000071991	21	25	99	135	28513	CDH19
ENSG00000071994	1084	1425	255	334	5134	PDCD2
ENSG00000072041	385	537	541	704	55117	SLC6A15
ENSG00000072042	1183	1575	724	987	51109	RDH11
ENSG00000072062	1887	2572	2824	3648	5566	PRKACA
ENSG00000072071	1772	2470	5422	7195	22859	LPHN1
ENSG00000072080	5	3	3	3	6694	SPP2
ENSG00000072110	8309	11341	2593	3366	87	ACTN1
ENSG00000072121	825	1154	663	856	102724564	ZFYVE26
ENSG00000072133	32	47	51	70	27330	RPS6KA6
ENSG00000072134	919	1286	2591	3393	100874309	EPN2
ENSG00000072135	1130	1571	905	1180	26469	PTPN18
ENSG00000072163	162	206	645	855	55679	LIMS2
ENSG00000072182	245	331	269	355	55515	ASIC4
ENSG00000072195	808	1145	2431	3258	100996693	SPEG
ENSG00000072201	223	326	597	796	84708	LNX1
ENSG00000072210	891	1224	891	1159	102723962	ALDH3A2
ENSG00000072274	7049	9363	757	983	102724492	TFRC
ENSG00000072310	4884	6819	2380	3254	6720	SREBF1
ENSG00000072315	2	3	52	63	7224	TRPC5
ENSG00000072364	1479	2039	1429	1835	27125	AFF4
ENSG00000072401	176	244	174	214	7321	UBE2D1
ENSG00000072415	507	645	562	715	64398	MPP5
ENSG00000072422	569	751	191	240	9886	RHOBTB1
ENSG00000072501	5250	7100	1478	1896	8243	SMC1A
ENSG00000072506	1895	2557	386	532	3028	HSD17B10
ENSG00000072518	1600	2266	1513	2000	2011	MARK2
ENSG00000072571	499	666	7	7	3161	HMMR
ENSG00000072609	729	1029	506	684	102723386	CHFR
ENSG00000072657	36	48	450	577	29953	TRHDE
ENSG00000072682	2446	3212	310	397	101927705	P4HA2
ENSG00000072694	7	15	9	12	2213	FCGR2B
ENSG00000072736	1029	1385	243	319	4775	NFATC3
ENSG00000072756	287	407	206	271	51095	TRNT1
ENSG00000072778	7704	10701	3965	5173	37	ACADVL
ENSG00000072786	917	1250	976	1271	6793	STK10
ENSG00000072803	967	1255	1799	2275	23291	FBXW11
ENSG00000072818	376	506	174	227	9744	ACAP1
ENSG00000072832	361	507	3705	4858	1400	CRMP1
ENSG00000072840	450	596	436	591	2121	EVC
ENSG00000072849	346	472	211	275	51009	DERL2
ENSG00000072858	118	175	462	614	54847	SIDT1
ENSG00000072864	1224	1681	492	692	54820	NDE1
ENSG00000072952	36	51	1100	1440	10335	MRVI1
ENSG00000072954	211	279	855	1095	79041	TMEM38A
ENSG00000072958	2100	2964	1758	2451	8907	AP1M1
ENSG00000073008	1223	1706	561	728	5817	PVR
ENSG00000073050	1073	1529	541	761	7515	XRCC1
ENSG00000073060	5355	7388	1430	1877	949	SCARB1
ENSG00000073067	267	344	17	12	54905	CYP2W1
ENSG00000073111	5609	7801	300	388	4171	MCM2
ENSG00000073146	16	11	84	105	54456	MOV10L1
ENSG00000073150	437	594	2697	3535	56666	PANX2
ENSG00000073169	1114	1571	1298	1793	83642	SELO
ENSG00000073282	10	18	9	14	8626	TP63
ENSG00000073331	215	295	74	106	80216	ALPK1
ENSG00000073350	2381	3440	391	576	3993	LLGL2
ENSG00000073417	829	1146	429	566	5151	PDE8A
ENSG00000073464	90	117	2827	3725	1183	CLCN4
ENSG00000073536	994	1418	430	567	54475	NLE1
ENSG00000073578	5646	6197	3674	3757	6389	SDHA
ENSG00000073584	637	772	280	372	6605	SMARCE1
ENSG00000073598	60	84	40	49	54752	FNDC8
ENSG00000073605	570	691	396	464	55876	GSDMB
ENSG00000073614	1112	1485	450	592	5927	KDM5A
ENSG00000073670	251	341	4276	5533	4185	ADAM11
ENSG00000073711	203	279	196	264	5523	PPP2R3A
ENSG00000073712	890	1192	570	743	10979	FERMT2
ENSG00000073734	1	3	1	1	8647	ABCB11
ENSG00000073737	23	24	23	28	10170	DHRS9
ENSG00000073754	1	1	0	0	922	CD5L
ENSG00000073756	151	213	52	73	5743	PTGS2
ENSG00000073792	1594	1935	48	62	10644	IGF2BP2
ENSG00000073803	285	356	490	617	9175	MAP3K13
ENSG00000073849	1900	2504	656	868	6480	ST6GAL1
ENSG00000073861	2	2	5	5	30009	TBX21
ENSG00000073905	0	2	0	2	7416	VDAC1P1
ENSG00000073910	152	203	1654	2171	102724531	FRY
ENSG00000073921	2706	3581	1751	2195	8301	PICALM
ENSG00000073969	688	892	3779	4776	101930324	NSF
ENSG00000074047	303	437	82	108	2736	GLI2
ENSG00000074054	2054	2738	2561	3309	23332	CLASP1
ENSG00000074071	2788	3898	1126	1531	65993	MRPS34
ENSG00000074181	2510	3483	1878	2542	4854	NOTCH3
ENSG00000074201	2189	2813	618	800	1207	CLNS1A
ENSG00000074211	130	178	5227	6882	5522	PPP2R2C
ENSG00000074219	866	1178	95	135	8463	TEAD2
ENSG00000074266	592	791	230	274	8726	EED
ENSG00000074276	264	373	242	317	54825	CDHR2
ENSG00000074317	94	127	11341	14973	6620	SNCB
ENSG00000074319	768	1071	505	659	7251	TSG101
ENSG00000074356	685	957	354	495	55421	C17orf85
ENSG00000074370	2210	3085	1321	1815	489	ATP2A3
ENSG00000074410	652	880	140	189	771	CA12
ENSG00000074416	1239	1658	5008	6595	11343	MGLL
ENSG00000074527	655	878	350	434	59277	NTN4
ENSG00000074582	863	1159	377	494	617	BCS1L
ENSG00000074590	265	376	2742	3546	9891	NUAK1
ENSG00000074603	563	764	797	1006	54878	DPP8
ENSG00000074621	303	415	114	144	9187	SLC24A1
ENSG00000074657	740	942	1936	2313	55205	ZNF532
ENSG00000074660	74	113	233	335	8578	SCARF1
ENSG00000074695	2565	3346	566	706	3998	LMAN1
ENSG00000074696	2644	3582	1736	2290	51495	PTPLAD1
ENSG00000074706	12	25	1178	1449	26034	IPCEF1
ENSG00000074755	1720	2240	1724	2190	23140	ZZEF1
ENSG00000074771	0	0	1	1	50508	NOX3
ENSG00000074800	71112	95760	10651	13988	2023	ENO1
ENSG00000074803	1	3	22	28	6557	SLC12A1
ENSG00000074842	3348	4789	647	864	56005	C19orf10
ENSG00000074855	1101	1494	1773	2362	57719	ANO8
ENSG00000074935	157	236	245	312	51175	TUBE1
ENSG00000074964	999	1405	3263	4325	55160	ARHGEF10L
ENSG00000074966	9	14	3	8	7294	TXK
ENSG00000075035	14	21	2420	3149	9671	WSCD2
ENSG00000075043	242	354	2525	3422	3785	KCNQ2
ENSG00000075073	13	14	40	54	6865	TACR2
ENSG00000075089	185	283	191	286	64431	ACTR6
ENSG00000075131	208	237	61	66	54962	TIPIN
ENSG00000075142	929	1171	1159	1498	6717	SRI
ENSG00000075151	1786	2376	1812	2335	8672	EIF4G3
ENSG00000075188	428	592	42	51	79023	NUP37
ENSG00000075213	384	501	82	104	10371	SEMA3A
ENSG00000075218	1149	1503	9	26	51512	GTSE1
ENSG00000075223	881	1210	174	220	10512	SEMA3C
ENSG00000075234	685	1002	245	338	55020	TTC38
ENSG00000075239	1160	1588	431	614	38	ACAT1
ENSG00000075240	1181	1706	832	1147	23151	GRAMD4
ENSG00000075275	1548	2109	29	30	9620	CELSR1
ENSG00000075290	7	10	2	3	7479	WNT8B
ENSG00000075292	1259	1671	1074	1363	100507113	ZNF638
ENSG00000075303	306	410	260	339	55972	SLC25A40
ENSG00000075336	464	618	268	377	29090	TIMM21
ENSG00000075340	1110	1517	4545	5843	119	ADD2
ENSG00000075388	21	34	0	0	2249	FGF4
ENSG00000075391	343	474	549	707	9462	RASAL2
ENSG00000075399	683	907	1289	1674	9605	VPS9D1
ENSG00000075407	491	618	534	676	7587	ZNF37A
ENSG00000075413	1571	2190	1570	2073	102724915	MARK3
ENSG00000075415	8315	11038	3611	4594	5250	SLC25A3
ENSG00000075420	1371	1873	126	177	102724045	FNDC3B
ENSG00000075426	1677	2322	1300	1749	2355	FOSL2
ENSG00000075429	0	0	14	25	27091	CACNG5
ENSG00000075461	655	969	334	430	27092	CACNG4
ENSG00000075539	826	1072	856	1102	285527	FRYL
ENSG00000075568	1125	1559	738	961	23505	TMEM131
ENSG00000075618	8279	11329	4268	5565	6624	FSCN1
ENSG00000075624	84554	107588	42372	51173	60	ACTB
ENSG00000075643	899	1179	27	26	55034	MOCOS
ENSG00000075651	462	648	293	410	5337	PLD1
ENSG00000075673	6	6	5	7	479	ATP12A
ENSG00000075702	1605	2227	75	106	102725164	WDR62
ENSG00000075711	928	1301	1250	1660	1739	DLG1
ENSG00000075785	3777	5210	3188	4185	7879	RAB7A
ENSG00000075790	510	684	641	862	55973	BCAP29
ENSG00000075826	583	764	764	960	25956	SEC31B
ENSG00000075856	2078	2783	1191	1575	9733	SART3
ENSG00000075884	107	144	17	17	101928361	ARHGAP15
ENSG00000075886	11	13	23	22	113457	TUBA3D
ENSG00000075891	0	1	64	94	5076	PAX2
ENSG00000075914	804	1165	319	427	23016	EXOSC7
ENSG00000075945	344	469	1417	1770	22920	KIFAP3
ENSG00000075975	726	996	631	841	23609	MKRN2
ENSG00000076003	2550	3486	307	403	4175	MCM6
ENSG00000076043	883	1270	211	282	25996	REXO2
ENSG00000076053	304	364	145	190	10179	RBM7
ENSG00000076067	174	225	106	126	5939	RBMS2
ENSG00000076108	4022	5370	2087	2690	11176	BAZ2A
ENSG00000076201	2791	3819	2567	3362	25930	PTPN23
ENSG00000076242	873	1165	295	396	4292	MLH1
ENSG00000076248	1488	1999	283	371	7374	UNG
ENSG00000076258	24	31	18	19	2329	FMO4
ENSG00000076321	312	407	191	255	27252	KLHL20
ENSG00000076344	220	328	3373	4535	8786	RGS11
ENSG00000076351	784	1081	1125	1456	113235	SLC46A1
ENSG00000076356	475	637	2965	3798	5362	PLXNA2
ENSG00000076382	1971	2775	147	190	10615	SPAG5
ENSG00000076513	1017	1388	542	719	88455	ANKRD13A
ENSG00000076554	1124	1515	1492	1913	7163	TPD52
ENSG00000076555	398	581	729	981	32	ACACB
ENSG00000076604	2303	3137	407	523	9618	TRAF4
ENSG00000076641	163	228	664	897	55824	PAG1
ENSG00000076650	275	380	186	248	55094	GPATCH1
ENSG00000076662	1326	1897	181	241	3385	ICAM3
ENSG00000076685	879	1187	713	897	22978	NT5C2
ENSG00000076706	2481	3318	2847	3687	102465453	MCAM
ENSG00000076716	474	697	184	233	2239	GPC4
ENSG00000076770	922	1264	27	34	55796	MBNL3
ENSG00000076826	589	847	1182	1595	57662	CAMSAP3
ENSG00000076864	911	1306	5829	7833	5909	RAP1GAP
ENSG00000076924	2514	3463	1980	2595	56949	XAB2
ENSG00000076928	2627	3753	1121	1490	100505585	ARHGEF1
ENSG00000076944	791	1139	100	131	6813	STXBP2
ENSG00000076984	1626	2286	1482	1969	5609	MAP2K7
ENSG00000077009	131	169	9	11	27231	NMRK2
ENSG00000077044	1601	2157	2343	3046	8527	DGKD
ENSG00000077063	146	205	489	627	83992	CTTNBP2
ENSG00000077080	6	7	1548	2025	51412	ACTL6B
ENSG00000077092	70	95	120	153	5915	RARB
ENSG00000077097	2514	3334	1766	2230	7155	TOP2B
ENSG00000077147	1875	2565	1195	1565	56889	TM9SF3
ENSG00000077150	1621	2144	205	270	4791	NFKB2
ENSG00000077152	795	1047	57	72	29089	UBE2T
ENSG00000077157	537	726	3277	4159	4660	PPP1R12B
ENSG00000077232	1361	1849	487	636	54431	DNAJC10
ENSG00000077235	4347	5980	2813	3578	2975	GTF3C1
ENSG00000077238	980	1321	337	449	3566	IL4R
ENSG00000077254	720	870	1014	1201	23032	USP33
ENSG00000077264	28	35	629	811	5063	PAK3
ENSG00000077274	101	136	0	0	827	CAPN6
ENSG00000077279	14	22	110	148	1641	DCX
ENSG00000077312	2733	3685	552	707	6626	SNRPA
ENSG00000077327	3	11	22	34	9576	SPAG6
ENSG00000077348	772	1038	259	351	56915	EXOSC5
ENSG00000077380	1070	1245	1196	1338	1781	DYNC1I2
ENSG00000077420	327	443	105	148	54518	APBB1IP
ENSG00000077454	1970	2776	1373	1829	4034	LRCH4
ENSG00000077458	254	332	157	190	143684	FAM76B
ENSG00000077463	611	883	431	576	51548	SIRT6
ENSG00000077498	1312	1779	3	5	7299	TYR
ENSG00000077514	711	963	102	140	10714	POLD3
ENSG00000077522	26	36	938	1232	88	ACTN2
ENSG00000077549	3481	4825	2410	3107	832	CAPZB
ENSG00000077585	159	211	342	430	7107	GPR137B
ENSG00000077616	68	83	71	87	10003	NAALAD2
ENSG00000077684	1117	1533	752	965	79960	JADE1
ENSG00000077713	341	458	82	110	203427	SLC25A43
ENSG00000077721	972	1278	344	445	7319	UBE2A
ENSG00000077782	4425	6100	3556	4620	2260	FGFR1
ENSG00000077800	13	14	1	0	8468	FKBP6
ENSG00000077935	5	7	0	0	27127	SMC1B
ENSG00000077942	2710	3729	871	1202	2192	FBLN1
ENSG00000077943	39	52	93	124	8516	ITGA8
ENSG00000077984	5	12	8	12	8530	CST7
ENSG00000078018	68	92	8484	10963	4133	MAP2
ENSG00000078043	389	508	343	441	9063	PIAS2
ENSG00000078053	27	57	2567	3338	273	AMPH
ENSG00000078061	1754	2444	648	832	369	ARAF
ENSG00000078070	531	721	422	537	56922	MCCC1
ENSG00000078081	32	52	6	26	27074	LAMP3
ENSG00000078098	102	125	14	19	2191	FAP
ENSG00000078114	220	292	2285	2881	10529	NEBL
ENSG00000078124	352	440	445	521	55331	ACER3
ENSG00000078140	1319	1979	1097	1564	3093	UBE2K
ENSG00000078142	566	772	730	936	5289	PIK3C3
ENSG00000078177	348	423	47	53	55728	N4BP2
ENSG00000078237	138	184	49	68	57103	C12orf5
ENSG00000078246	938	1236	440	534	7289	TULP3
ENSG00000078269	1503	2017	1974	2564	8871	SYNJ2
ENSG00000078295	72	128	2066	2717	108	ADCY2
ENSG00000078304	1548	1991	1233	1562	102724963	PPP2R5C
ENSG00000078319	174	185	136	132	NA	PMS2P1
ENSG00000078328	9	18	2870	3893	54715	RBFOX1
ENSG00000078369	8487	12159	12144	16376	2782	GNB1
ENSG00000078399	10	19	0	0	442920	HOXA9
ENSG00000078401	75	106	128	174	1906	EDN1
ENSG00000078403	708	961	380	487	8028	MLLT10
ENSG00000078487	93	141	195	237	55063	ZCWPW1
ENSG00000078549	33	50	2713	3418	117	ADCYAP1R1
ENSG00000078579	0	0	6	6	26281	FGF20
ENSG00000078589	18	20	0	0	27334	P2RY10
ENSG00000078596	1174	1478	611	754	9452	ITM2A
ENSG00000078618	3599	4745	1543	1930	4898	NRD1
ENSG00000078668	1803	2359	1618	1998	7419	VDAC3
ENSG00000078674	1786	2483	1035	1365	102723939	PCM1
ENSG00000078687	534	725	1607	2119	57690	TNRC6C
ENSG00000078699	928	1290	983	1251	9139	CBFA2T2
ENSG00000078725	95	140	1871	2403	1620	BRINP1
ENSG00000078747	967	1288	700	888	83737	ITCH
ENSG00000078795	60	89	83	112	27039	PKD2L2
ENSG00000078804	1313	1805	5598	7274	58476	TP53INP2
ENSG00000078808	5085	7197	3000	4120	51150	SDF4
ENSG00000078814	116	167	960	1223	102724910	MYH7B
ENSG00000078898	1506	2111	2	4	80341	BPIFB2
ENSG00000078900	273	363	240	315	7161	TP73
ENSG00000078902	1119	1635	6458	8785	54472	TOLLIP
ENSG00000078967	387	510	515	656	51619	UBE2D4
ENSG00000079101	18	29	54	81	27098	CLUL1
ENSG00000079102	10	17	735	979	862	RUNX1T1
ENSG00000079112	2	24	8	32	1015	CDH17
ENSG00000079134	468	619	162	217	9984	THOC1
ENSG00000079150	99	138	17	27	51661	FKBP7
ENSG00000079156	193	274	315	433	114880	OSBPL6
ENSG00000079215	178	239	8018	10498	6507	SLC1A3
ENSG00000079246	5915	7819	1838	2403	7520	XRCC5
ENSG00000079257	239	318	55	63	56925	LXN
ENSG00000079263	17	27	8	12	101928789	SP140
ENSG00000079277	543	733	587	765	102724915	MKNK1
ENSG00000079308	916	1240	2277	2933	7145	TNS1
ENSG00000079313	1512	2213	1685	2320	100302210	REXO1
ENSG00000079332	1240	1570	909	1135	56681	SAR1A
ENSG00000079335	112	164	21	34	8556	CDC14A
ENSG00000079337	149	216	1572	2056	10411	RAPGEF3
ENSG00000079385	524	697	55	107	634	CEACAM1
ENSG00000079387	496	662	108	143	29843	SENP1
ENSG00000079393	74	93	0	1	51207	DUSP13
ENSG00000079432	3226	4435	6587	8621	23152	CIC
ENSG00000079435	158	211	1480	2016	3991	LIPE
ENSG00000079459	5344	7355	1712	2264	2222	FDFT1
ENSG00000079462	1031	1505	701	968	5050	PAFAH1B3
ENSG00000079482	468	552	461	573	4983	OPHN1
ENSG00000079557	2	2	0	0	173	AFM
ENSG00000079616	3409	4686	427	549	3835	KIF22
ENSG00000079689	9	10	273	328	10590	SCGN
ENSG00000079691	568	774	411	536	55604	LRRC16A
ENSG00000079739	2837	3936	978	1264	5236	PGM1
ENSG00000079785	2027	2735	1174	1502	1653	DDX1
ENSG00000079805	6662	9512	2965	4070	1785	DNM2
ENSG00000079819	1480	2013	1478	1955	2037	EPB41L2
ENSG00000079841	8	22	2109	2768	22999	RIMS1
ENSG00000079931	857	1147	162	205	26002	MOXD1
ENSG00000079950	609	846	1032	1362	8417	STX7
ENSG00000079974	235	291	363	432	11159	RABL2B
ENSG00000079999	2163	2990	1774	2390	9817	KEAP1
ENSG00000080007	32	37	7	6	55510	DDX43
ENSG00000080031	550	723	94	129	5794	PTPRH
ENSG00000080166	8475	11467	36	52	1638	DCT
ENSG00000080189	1491	2072	644	871	51006	SLC35C2
ENSG00000080200	211	296	164	222	131544	CRYBG3
ENSG00000080224	6	11	80	99	285220	EPHA6
ENSG00000080293	10	14	5	6	6344	SCTR
ENSG00000080298	167	222	251	321	5991	RFX3
ENSG00000080345	1124	1454	653	815	101929336	RIF1
ENSG00000080371	793	1077	863	1124	23011	RAB21
ENSG00000080493	61	77	1057	1348	8671	SLC4A4
ENSG00000080503	888	1180	2782	3582	6595	SMARCA2
ENSG00000080511	0	4	1	6	50700	RDH8
ENSG00000080546	273	365	693	915	27244	SESN1
ENSG00000080561	71	93	141	176	11043	MID2
ENSG00000080572	6	20	0	5	139212	PIH1D3
ENSG00000080573	134	193	877	1141	50509	COL5A3
ENSG00000080603	5490	7441	3541	4650	100862671	SRCAP
ENSG00000080608	601	803	55	74	9933	KIAA0020
ENSG00000080618	138	181	4	4	1361	CPB2
ENSG00000080644	37	58	104	154	1136	CHRNA3
ENSG00000080709	23	37	186	249	3781	KCNN2
ENSG00000080802	407	575	401	529	4850	CNOT4
ENSG00000080815	921	1241	923	1194	5663	PSEN1
ENSG00000080819	1048	1440	527	712	1371	CPOX
ENSG00000080822	529	713	2978	3987	56650	CLDND1
ENSG00000080823	474	678	333	450	5891	MOK
ENSG00000080824	19406	20443	12878	13425	3320	HSP90AA1
ENSG00000080839	487	609	65	92	5933	RBL1
ENSG00000080845	2110	3054	2591	3450	22839	DLGAP4
ENSG00000080854	207	287	752	1005	22997	IGSF9B
ENSG00000080947	181	237	525	649	114819	CROCCP3
ENSG00000080986	389	533	6	50	10403	NDC80
ENSG00000081014	333	420	157	182	23431	AP4E1
ENSG00000081019	372	515	327	430	54665	RSBN1
ENSG00000081026	208	275	416	539	260425	MAGI3
ENSG00000081041	18	32	15	14	2920	CXCL2
ENSG00000081051	8917	11941	9	18	174	AFP
ENSG00000081052	62	79	50	66	1286	COL4A4
ENSG00000081059	2774	3735	84	138	102724203	TCF7
ENSG00000081087	1010	1393	278	384	28962	OSTM1
ENSG00000081138	55	76	124	167	1005	CDH7
ENSG00000081148	1	3	10	11	50939	IMPG2
ENSG00000081154	1058	1419	931	1209	57092	PCNP
ENSG00000081177	331	471	520	676	55218	EXD2
ENSG00000081181	741	989	603	742	384	ARG2
ENSG00000081189	304	417	2575	3361	4208	MEF2C
ENSG00000081237	310	410	95	118	5788	PTPRC
ENSG00000081248	3	4	11	17	779	CACNA1S
ENSG00000081277	134	190	25	34	5317	PKP1
ENSG00000081307	898	1195	569	715	79876	UBA5
ENSG00000081320	350	477	110	147	9262	STK17B
ENSG00000081377	517	705	764	996	8555	CDC14B
ENSG00000081386	182	244	272	350	22869	ZNF510
ENSG00000081479	54	69	759	968	4036	LRP2
ENSG00000081665	341	394	393	468	440515	ZNF506
ENSG00000081692	712	1001	449	612	65094	JMJD4
ENSG00000081721	446	585	152	199	11266	DUSP12
ENSG00000081760	1026	1525	1070	1478	65985	AACS
ENSG00000081791	1183	1611	1023	1322	9812	KIAA0141
ENSG00000081800	0	2	1	3	6561	SLC13A1
ENSG00000081803	263	366	2296	3034	93664	CADPS2
ENSG00000081818	17	26	174	202	56131	PCDHB4
ENSG00000081842	17	23	116	140	56142	PCDHA6
ENSG00000081853	35	46	90	105	56113	PCDHGA2
ENSG00000081870	247	319	108	133	51668	HSPB11
ENSG00000081913	814	1135	2212	2975	23239	PHLPP1
ENSG00000081923	272	382	49	72	5205	ATP8B1
ENSG00000081985	15	25	42	60	3595	IL12RB2
ENSG00000082014	601	839	2036	2777	6604	SMARCD3
ENSG00000082068	591	758	206	255	55100	WDR70
ENSG00000082074	257	337	48	58	2533	FYB
ENSG00000082126	38	31	27	23	58538	MPP4
ENSG00000082146	375	435	199	236	55437	STRADB
ENSG00000082153	2883	3624	629	792	9689	BZW1
ENSG00000082175	92	111	20	25	5241	PGR
ENSG00000082196	49	65	76	94	114899	C1QTNF3
ENSG00000082212	677	874	322	387	4200	ME2
ENSG00000082213	415	525	219	287	55322	C5orf22
ENSG00000082258	593	796	519	671	905	CCNT2
ENSG00000082269	216	313	238	356	57579	FAM135A
ENSG00000082293	15	20	137	188	1310	COL19A1
ENSG00000082397	845	1142	4649	6095	23136	EPB41L3
ENSG00000082438	321	434	168	203	22837	COBLL1
ENSG00000082458	785	1027	1657	2121	1741	DLG3
ENSG00000082482	43	68	69	88	3776	KCNK2
ENSG00000082497	123	156	96	123	56256	SERTAD4
ENSG00000082512	490	658	86	125	7188	TRAF5
ENSG00000082515	362	544	179	245	29093	MRPL22
ENSG00000082516	926	1192	238	297	25929	GEMIN5
ENSG00000082556	10	16	84	116	4986	OPRK1
ENSG00000082641	7510	10193	6350	8336	4779	NFE2L1
ENSG00000082684	175	241	321	426	54437	SEMA5B
ENSG00000082701	1220	1659	1278	1644	2932	GSK3B
ENSG00000082781	3823	5130	699	887	3693	ITGB5
ENSG00000082805	1340	1838	1686	2136	23085	ERC1
ENSG00000082898	3845	5262	1301	1640	7514	XPO1
ENSG00000082929	4	5	0	0	10141	C4orf6
ENSG00000082996	430	572	757	921	11342	RNF13
ENSG00000083067	16	29	1155	1468	80036	TRPM3
ENSG00000083093	439	578	78	112	79728	PALB2
ENSG00000083097	414	530	785	1010	23033	DOPEY1
ENSG00000083099	451	579	527	648	57226	LYRM2
ENSG00000083123	225	326	192	244	594	BCKDHB
ENSG00000083168	1571	2124	1324	1780	7994	KAT6A
ENSG00000083223	400	521	158	207	79670	ZCCHC6
ENSG00000083290	347	473	1261	1674	9706	ULK2
ENSG00000083307	283	348	4	3	79977	GRHL2
ENSG00000083312	2080	2575	718	840	3842	TNPO1
ENSG00000083444	9748	13679	1159	1521	5351	PLOD1
ENSG00000083454	140	197	113	134	5026	P2RX5
ENSG00000083457	296	442	117	165	3682	ITGAE
ENSG00000083520	766	1069	415	513	22894	DIS3
ENSG00000083535	160	217	49	71	10464	PIBF1
ENSG00000083544	361	490	131	176	81550	TDRD3
ENSG00000083635	185	242	69	74	26747	NUFIP1
ENSG00000083642	607	805	651	831	23047	PDS5B
ENSG00000083720	755	1057	1277	1689	5019	OXCT1
ENSG00000083750	176	232	282	366	10325	RRAGB
ENSG00000083799	407	594	955	1227	102724054	CYLD
ENSG00000083807	633	804	603	773	10998	SLC27A5
ENSG00000083812	245	323	289	370	25799	ZNF324
ENSG00000083814	127	172	282	357	79891	ZNF671
ENSG00000083817	61	90	68	87	55659	ZNF416
ENSG00000083828	154	211	79	103	54807	ZNF586
ENSG00000083838	389	538	431	568	55663	ZNF446
ENSG00000083844	102	128	124	164	9422	ZNF264
ENSG00000083845	19931	26614	3571	4637	6193	RPS5
ENSG00000083857	4438	6080	1278	1726	2195	FAT1
ENSG00000083896	1359	1784	1255	1613	91746	YTHDC1
ENSG00000083937	307	428	259	325	25978	CHMP2B
ENSG00000084070	1424	1949	2018	2620	64744	SMAP2
ENSG00000084072	910	1314	486	648	10450	PPIE
ENSG00000084073	610	799	253	331	10269	ZMPSTE24
ENSG00000084090	3482	4717	2205	2890	56910	STARD7
ENSG00000084092	647	952	316	422	84273	NOA1
ENSG00000084093	524	694	96	122	5978	REST
ENSG00000084110	82	120	3	3	3034	HAL
ENSG00000084112	1501	2001	1209	1534	54434	SSH1
ENSG00000084207	8547	11691	2753	3479	2950	GSTP1
ENSG00000084234	9395	12871	10726	13956	102725415	APLP2
ENSG00000084444	381	503	1518	1925	57613	KIAA1467
ENSG00000084453	73	96	1123	1481	6579	SLCO1A2
ENSG00000084463	2558	2899	935	1032	51729	WBP11
ENSG00000084623	4858	6238	1358	1707	8668	EIF3I
ENSG00000084628	344	437	673	856	79570	NKAIN1
ENSG00000084636	797	1118	1695	2154	1307	COL16A1
ENSG00000084652	2619	3579	896	1179	200081	TXLNA
ENSG00000084674	22764	30183	36	63	338	APOB
ENSG00000084676	549	725	2035	2533	8648	NCOA1
ENSG00000084693	1696	2326	499	647	60509	AGBL5
ENSG00000084710	230	312	1140	1507	22979	EFR3B
ENSG00000084731	736	1021	7466	9710	3797	KIF3C
ENSG00000084733	1682	2327	1175	1539	10890	RAB10
ENSG00000084734	102	136	29	41	2646	GCKR
ENSG00000084754	4728	5989	1712	2132	3030	HADHA
ENSG00000084764	517	698	6040	7746	22924	MAPRE3
ENSG00000084774	5929	8112	944	1191	790	CAD
ENSG00000085063	3306	4359	2745	3450	966	CD59
ENSG00000085117	834	1084	929	1218	3732	CD82
ENSG00000085185	626	899	446	624	63035	BCORL1
ENSG00000085224	1096	1447	1201	1596	546	ATRX
ENSG00000085231	1226	1528	472	548	102157402	TAF9
ENSG00000085265	0	0	4	5	2219	FCN1
ENSG00000085274	211	295	177	225	55892	MYNN
ENSG00000085276	90	129	79	99	2122	MECOM
ENSG00000085365	502	623	1047	1282	9522	SCAMP1
ENSG00000085377	1080	1461	556	738	5550	PREP
ENSG00000085382	220	355	422	556	57531	HACE1
ENSG00000085415	929	1278	594	785	81929	SEH1L
ENSG00000085433	244	340	1598	2084	22911	WDR47
ENSG00000085449	1210	1648	523	688	57590	WDFY1
ENSG00000085465	46	64	123	165	5016	OVGP1
ENSG00000085491	691	916	98	126	29957	SLC25A24
ENSG00000085511	819	1094	612	777	4216	MAP3K4
ENSG00000085514	39	70	152	198	29992	PILRA
ENSG00000085552	268	369	8	15	57549	IGSF9
ENSG00000085563	109	142	291	366	5243	ABCB1
ENSG00000085644	579	854	892	1230	7760	ZNF213
ENSG00000085662	2523	3172	1377	1667	231	AKR1B1
ENSG00000085719	1446	1923	406	525	8895	CPNE3
ENSG00000085721	630	799	350	429	54700	RRN3
ENSG00000085733	5889	8240	3303	4392	2017	CTTN
ENSG00000085741	72	97	43	65	7481	WNT11
ENSG00000085760	767	1024	200	262	4528	MTIF2
ENSG00000085788	864	1170	1399	1826	23259	DDHD2
ENSG00000085831	163	243	109	150	22996	TTC39A
ENSG00000085832	860	1145	1638	2102	2060	EPS15
ENSG00000085840	1008	1352	13	43	4998	ORC1
ENSG00000085871	324	460	120	155	4258	MGST2
ENSG00000085872	2956	4199	1646	2185	10523	CHERP
ENSG00000085978	681	920	686	879	55054	ATG16L1
ENSG00000085982	633	865	420	536	55230	USP40
ENSG00000085998	1999	2657	1767	2243	55624	POMGNT1
ENSG00000085999	1166	1605	80	101	8438	RAD54L
ENSG00000086015	2537	3478	1535	2031	23139	MAST2
ENSG00000086061	2989	3932	1998	2496	3301	DNAJA1
ENSG00000086062	2456	3389	227	290	2683	B4GALT1
ENSG00000086065	741	881	708	828	51510	CHMP5
ENSG00000086102	1307	1759	816	1089	4799	NFX1
ENSG00000086159	8	16	35	47	363	AQP6
ENSG00000086189	484	648	253	328	27292	DIMT1
ENSG00000086200	548	748	187	258	51194	IPO11
ENSG00000086205	11	14	190	220	219595	FOLH1
ENSG00000086232	4236	5763	1612	2121	27102	EIF2AK1
ENSG00000086288	1	1	1	1	51314	NME8
ENSG00000086289	401	541	2026	2613	54749	EPDR1
ENSG00000086300	308	419	638	806	29887	SNX10
ENSG00000086475	1704	1950	569	619	22929	SEPHS1
ENSG00000086504	2116	3109	1053	1483	10573	MRPL28
ENSG00000086506	111	161	41	56	3049	HBQ1
ENSG00000086544	380	528	425	570	80271	ITPKC
ENSG00000086548	41	47	0	1	4680	CEACAM6
ENSG00000086570	31	40	10294	13394	2196	FAT2
ENSG00000086589	745	983	499	675	55696	RBM22
ENSG00000086598	2138	3064	695	975	10959	TMED2
ENSG00000086619	103	135	156	181	56605	ERO1LB
ENSG00000086666	570	765	215	271	54469	ZFAND6
ENSG00000086696	102	129	0	1	3294	HSD17B2
ENSG00000086712	625	869	279	361	55787	TXLNG
ENSG00000086717	7	13	25	39	5475	PPEF1
ENSG00000086730	225	321	158	248	7462	LAT2
ENSG00000086758	10845	14848	6863	8848	10075	HUWE1
ENSG00000086827	484	668	126	167	9183	ZW10
ENSG00000086848	180	264	177	241	79796	ALG9
ENSG00000086967	40	58	29	39	4606	MYBPC2
ENSG00000086991	23	30	7	9	50507	NOX4
ENSG00000087008	280	401	225	284	8310	ACOX3
ENSG00000087053	786	1038	495	640	8898	MTMR2
ENSG00000087074	1294	1747	821	1088	23645	PPP1R15A
ENSG00000087076	89	125	417	547	51171	HSD17B14
ENSG00000087077	2126	2952	428	572	102466755	TRIP6
ENSG00000087085	84	112	1223	1696	43	ACHE
ENSG00000087086	34619	42832	11228	13560	2512	FTL
ENSG00000087087	4231	5956	1806	2464	51593	SRRT
ENSG00000087088	1283	1866	273	423	581	BAX
ENSG00000087095	491	691	1111	1474	51701	NLK
ENSG00000087111	1999	2720	1042	1334	94005	PIGS
ENSG00000087116	231	325	158	224	9509	ADAMTS2
ENSG00000087152	1927	2609	3614	4656	56970	ATXN7L3
ENSG00000087157	857	1224	809	1066	9489	PGS1
ENSG00000087191	3991	5509	2923	3851	5705	PSMC5
ENSG00000087206	534	728	240	315	51720	UIMC1
ENSG00000087237	69	98	6	8	1071	CETP
ENSG00000087245	5188	7283	85	117	4313	MMP2
ENSG00000087250	13	18	10859	13028	4504	MT3
ENSG00000087253	245	336	105	125	102725372	LPCAT2
ENSG00000087258	270	352	9220	12393	2775	GNAO1
ENSG00000087263	1009	1263	468	559	55239	OGFOD1
ENSG00000087266	1059	1445	723	975	6452	SH3BP2
ENSG00000087269	1699	2298	618	779	8602	NOP14
ENSG00000087274	3940	5272	8243	10581	118	ADD1
ENSG00000087299	287	316	163	171	79944	L2HGDH
ENSG00000087301	167	229	201	254	57544	TXNDC16
ENSG00000087302	1482	1956	333	450	51637	C14orf166
ENSG00000087303	1074	1437	125	151	22795	NID2
ENSG00000087338	554	739	197	268	64395	GMCL1
ENSG00000087365	6609	9027	3481	4409	102724664	SF3B2
ENSG00000087448	721	1010	869	1161	57542	KLHL42
ENSG00000087460	29560	40811	33968	44806	2778	GNAS
ENSG00000087470	1494	1907	1560	1873	10059	DNM1L
ENSG00000087494	23	32	51	65	5744	PTHLH
ENSG00000087495	4	13	1546	2027	116154	PHACTR3
ENSG00000087502	462	624	253	314	51290	ERGIC2
ENSG00000087510	532	717	5	10	7022	TFAP2C
ENSG00000087586	1405	1691	29	37	6790	AURKA
ENSG00000087589	105	146	16	27	57091	CASS4
ENSG00000087842	594	803	127	161	8544	PIR
ENSG00000087884	298	386	136	181	28971	AAMDC
ENSG00000087903	313	421	234	284	5990	RFX2
ENSG00000087995	331	363	121	131	339175	METTL2A
ENSG00000088002	88	143	32	62	6820	SULT2B1
ENSG00000088035	170	244	34	44	29929	ALG6
ENSG00000088038	2022	2877	1288	1726	4849	CNOT3
ENSG00000088053	69	78	30	33	51206	GP6
ENSG00000088179	236	316	898	1171	5775	PTPN4
ENSG00000088205	1378	1597	435	547	8886	DDX18
ENSG00000088247	6443	8953	3264	4283	8570	KHSRP
ENSG00000088256	1776	2547	3688	4946	2767	GNA11
ENSG00000088280	620	871	502	664	55616	ASAP3
ENSG00000088298	849	1155	248	329	55741	EDEM2
ENSG00000088305	1952	2744	41	57	1789	DNMT3B
ENSG00000088320	5	9	9	11	28954	REM1
ENSG00000088325	3850	5085	56	76	22974	TPX2
ENSG00000088340	1158	1519	82	123	NA	FER1L4
ENSG00000088356	647	879	421	578	81572	PDRG1
ENSG00000088367	1316	1807	7219	9339	2036	EPB41L1
ENSG00000088386	18	34	11	26	6564	SLC15A1
ENSG00000088387	568	791	2301	2964	23348	DOCK9
ENSG00000088448	1529	2030	844	1121	55608	ANKRD10
ENSG00000088451	213	281	33	39	23483	TGDS
ENSG00000088538	122	170	3285	4244	1795	DOCK3
ENSG00000088543	232	307	1136	1483	51161	C3orf18
ENSG00000088682	1201	1689	586	804	57017	COQ9
ENSG00000088726	9	18	3	30	55287	TMEM40
ENSG00000088727	178	229	152	196	64147	KIF9
ENSG00000088756	106	162	28	76	79822	ARHGAP28
ENSG00000088766	730	976	304	412	54675	CRLS1
ENSG00000088808	538	737	1631	2140	23368	PPP1R13B
ENSG00000088812	2149	2876	2101	2689	8455	ATRN
ENSG00000088826	1017	1424	1127	1551	54498	SMOX
ENSG00000088827	6	8	37	51	6614	SIGLEC1
ENSG00000088832	3170	3921	1339	1535	101929368	FKBP1A
ENSG00000088833	1651	2314	1269	1738	55968	NSFL1C
ENSG00000088836	450	619	123	164	83959	SLC4A11
ENSG00000088854	485	669	1313	1742	25943	C20orf194
ENSG00000088876	263	357	152	179	79175	ZNF343
ENSG00000088881	277	365	440	569	57593	EBF4
ENSG00000088882	1147	1508	27	35	56265	CPXM1
ENSG00000088888	1087	1479	476	630	57506	MAVS
ENSG00000088899	670	923	9444	12218	9762	LZTS3
ENSG00000088926	85	116	5	8	2160	F11
ENSG00000088930	2129	2861	383	501	22803	XRN2
ENSG00000088970	529	719	354	454	55857	KIZ
ENSG00000088986	2294	2966	2529	3075	8655	DYNLL1
ENSG00000088992	486	685	372	500	54997	TESC
ENSG00000089006	2218	2884	445	558	27131	SNX5
ENSG00000089009	7439	6946	1564	1476	6128	RPL6
ENSG00000089012	0	2	2	5	55423	SIRPG
ENSG00000089022	887	1220	346	451	8550	MAPKAPK5
ENSG00000089041	162	237	500	647	5027	P2RX7
ENSG00000089048	328	420	127	159	51575	ESF1
ENSG00000089050	376	503	186	234	10741	RBBP9
ENSG00000089053	3254	4615	1993	2714	102725415	ANAPC5
ENSG00000089057	1480	2063	2624	3491	9962	SLC23A2
ENSG00000089060	532	763	387	497	80024	SLC8B1
ENSG00000089063	1347	1795	692	878	29058	TMEM230
ENSG00000089091	74	119	124	180	55184	DZANK1
ENSG00000089094	1972	2748	1085	1443	84678	KDM2B
ENSG00000089101	1	5	19	25	26074	C20orf26
ENSG00000089116	10	12	63	81	64211	LHX5
ENSG00000089123	182	240	116	151	55617	TASP1
ENSG00000089127	230	309	64	74	4938	OAS1
ENSG00000089154	7220	9938	1967	2538	10985	GCN1L1
ENSG00000089157	35822	35712	2972	2719	6175	RPLP0
ENSG00000089159	3091	4312	998	1325	5829	PXN
ENSG00000089163	22	39	37	44	23409	SIRT4
ENSG00000089169	12	61	6537	8284	22895	RPH3A
ENSG00000089177	316	438	246	324	55614	KIF16B
ENSG00000089195	367	529	159	222	51605	TRMT6
ENSG00000089199	112	159	8667	11373	1114	CHGB
ENSG00000089220	5580	7087	15327	18709	5037	PEBP1
ENSG00000089225	5	7	2	3	6910	TBX5
ENSG00000089234	536	702	350	465	8315	BRAP
ENSG00000089248	3011	4068	1205	1516	10961	ERP29
ENSG00000089250	11	45	598	798	4842	NOS1
ENSG00000089280	13179	19779	5239	7436	2521	FUS
ENSG00000089289	1012	1274	640	736	3476	IGBP1
ENSG00000089327	2946	3946	162	212	53827	FXYD5
ENSG00000089335	190	237	371	441	55900	ZNF302
ENSG00000089351	2279	3263	1332	1765	57655	GRAMD1A
ENSG00000089356	314	442	32	47	5349	FXYD3
ENSG00000089472	704	947	377	491	9843	HEPH
ENSG00000089486	941	1266	5483	7048	29965	CDIP1
ENSG00000089505	74	106	44	59	113540	CMTM1
ENSG00000089558	31	45	114	141	23415	KCNH4
ENSG00000089597	15839	21264	2892	3717	23193	GANAB
ENSG00000089639	597	838	144	187	51291	GMIP
ENSG00000089682	191	252	74	104	55285	RBM41
ENSG00000089685	2335	3110	25	19	332	BIRC5
ENSG00000089692	83	115	18	24	3902	LAG3
ENSG00000089693	4822	6558	5090	6630	8079	MLF2
ENSG00000089723	72	97	39	50	78990	OTUB2
ENSG00000089737	2710	3735	4436	5776	57062	DDX24
ENSG00000089775	731	1029	296	384	7597	ZBTB25
ENSG00000089818	455	613	1569	1965	25977	NECAP1
ENSG00000089820	1798	2519	488	646	393	ARHGAP4
ENSG00000089847	117	172	1325	1737	170961	ANKRD24
ENSG00000089876	591	818	221	294	55760	DHX32
ENSG00000089902	1132	1536	329	419	23186	RCOR1
ENSG00000089916	907	1207	733	939	55668	GPATCH2L
ENSG00000090006	3712	5219	1121	1466	102724576	LTBP4
ENSG00000090013	2214	3190	548	821	645	BLVRB
ENSG00000090020	1199	1640	1310	1755	6548	SLC9A1
ENSG00000090054	739	977	387	514	10558	SPTLC1
ENSG00000090060	2331	3119	1004	1283	10914	PAPOLA
ENSG00000090061	1502	2005	741	953	8812	CCNK
ENSG00000090097	942	1304	2897	3880	57060	PCBP4
ENSG00000090104	1	1	67	89	5996	RGS1
ENSG00000090238	1003	1398	4970	6587	83719	YPEL3
ENSG00000090263	373	485	160	194	51650	MRPS33
ENSG00000090266	1203	1748	1241	1690	4708	NDUFB2
ENSG00000090273	4092	5335	2624	3310	10726	NUDC
ENSG00000090316	1587	2292	1461	2006	101928676	MAEA
ENSG00000090339	2229	2934	224	266	3383	ICAM1
ENSG00000090372	2928	4214	1896	2588	29888	STRN4
ENSG00000090376	36	55	67	98	11213	IRAK3
ENSG00000090382	3099	4132	78	462	4069	LYZ
ENSG00000090432	761	1055	485	617	79594	MUL1
ENSG00000090447	694	983	293	400	7023	TFAP4
ENSG00000090470	807	1165	447	617	10081	PDCD7
ENSG00000090487	1416	1958	560	774	51324	SPG21
ENSG00000090512	13	15	2	3	26998	FETUB
ENSG00000090520	1146	1662	314	418	51726	DNAJB11
ENSG00000090530	629	862	51	62	55214	LEPREL1
ENSG00000090534	47	55	43	55	7066	THPO
ENSG00000090539	311	420	3021	4032	8646	CHRD
ENSG00000090554	22	62	19	30	2323	FLT3LG
ENSG00000090565	2149	3070	3562	4866	9727	RAB11FIP3
ENSG00000090581	1169	1824	1841	2608	84572	GNPTG
ENSG00000090612	173	222	77	98	10795	ZNF268
ENSG00000090615	2636	3609	2446	3148	2802	GOLGA3
ENSG00000090621	5648	7844	1013	1329	100996696	PABPC4
ENSG00000090659	16	18	41	55	30835	CD209
ENSG00000090661	470	693	894	1177	79603	CERS4
ENSG00000090674	369	594	640	908	57192	MCOLN1
ENSG00000090686	1330	1834	783	1014	84196	USP48
ENSG00000090776	1031	1406	211	277	1947	EFNB1
ENSG00000090857	1335	1765	753	916	55066	PDPR
ENSG00000090861	7348	9919	6454	8380	16	AARS
ENSG00000090863	4820	6512	2479	3271	2734	GLG1
ENSG00000090889	1248	1444	12	15	24137	KIF4A
ENSG00000090905	1521	2108	1598	2085	102724266	TNRC6A
ENSG00000090924	1289	1764	144	194	64857	PLEKHG2
ENSG00000090932	994	1366	132	173	10683	DLL3
ENSG00000090971	690	1006	1060	1425	57106	NAT14
ENSG00000090975	924	1327	1908	2575	57605	PITPNM2
ENSG00000090989	445	580	403	493	55763	EXOC1
ENSG00000091009	708	936	350	438	54439	RBM27
ENSG00000091010	3	3	1	1	5459	POU4F3
ENSG00000091039	805	1030	488	641	114882	OSBPL8
ENSG00000091073	482	595	124	150	113878	DTX2
ENSG00000091106	7	10	19	23	58484	NLRC4
ENSG00000091127	737	999	109	150	54517	PUS7
ENSG00000091128	8	6	10	3	22798	LAMB4
ENSG00000091129	404	554	3776	4860	4897	NRCAM
ENSG00000091136	7232	9809	634	836	3912	LAMB1
ENSG00000091137	29	50	101	135	5172	SLC26A4
ENSG00000091138	3	3	0	0	1811	SLC26A3
ENSG00000091140	1625	2216	602	804	1738	DLD
ENSG00000091157	338	449	1660	2099	23335	WDR7
ENSG00000091164	723	949	889	1067	9352	TXNL1
ENSG00000091181	4	7	0	1	3568	IL5RA
ENSG00000091262	306	452	32	61	101930322	ABCC6
ENSG00000091317	755	1010	123	162	54918	CMTM6
ENSG00000091409	1322	1841	424	556	3655	ITGA6
ENSG00000091428	77	112	3044	3976	11069	RAPGEF4
ENSG00000091436	862	1144	273	361	51776	ZAK
ENSG00000091482	3	5	23	28	23676	SMPX
ENSG00000091483	1865	2423	664	826	2271	FH
ENSG00000091490	804	1067	945	1234	23231	SEL1L3
ENSG00000091513	13651	18520	12092	15546	7018	TF
ENSG00000091527	3183	4290	920	1213	55573	CDV3
ENSG00000091536	52	115	278	418	51168	MYO15A
ENSG00000091542	3387	4661	2780	3674	54890	ALKBH5
ENSG00000091583	1819	2416	0	5	350	APOH
ENSG00000091592	919	1219	3979	5295	22861	NLRP1
ENSG00000091622	178	255	3299	4389	83394	PITPNM3
ENSG00000091640	834	1162	713	947	9552	SPAG7
ENSG00000091651	824	1004	106	106	102723931	ORC6
ENSG00000091656	93	136	182	232	79776	ZFHX4
ENSG00000091664	0	0	154	198	57084	SLC17A6
ENSG00000091704	4	5	1	2	1357	CPA1
ENSG00000091732	628	847	158	209	51530	ZC3HC1
ENSG00000091831	232	304	31	35	2099	ESR1
ENSG00000091844	37	53	99	125	26575	RGS17
ENSG00000091879	22	61	102	152	285	ANGPT2
ENSG00000091947	1007	1402	326	435	84336	TMEM101
ENSG00000091972	168	223	907	1149	4345	CD200
ENSG00000091986	777	1067	227	290	151887	CCDC80
ENSG00000092009	2	1	0	0	1215	CMA1
ENSG00000092010	2081	2899	450	618	5720	PSME1
ENSG00000092020	256	375	137	190	55012	PPP2R3C
ENSG00000092036	395	547	59	95	100616424	HAUS4
ENSG00000092051	115	168	6585	8894	84502	JPH4
ENSG00000092054	11	15	72	77	4625	MYH7
ENSG00000092067	38	47	0	2	1053	CEBPE
ENSG00000092068	684	874	847	1119	23428	SLC7A8
ENSG00000092094	664	944	583	782	55644	OSGEP
ENSG00000092096	480	668	15723	20605	51310	SLC22A17
ENSG00000092098	688	914	456	607	55072	RNF31
ENSG00000092108	700	943	304	394	102725477	SCFD1
ENSG00000092140	367	501	130	195	55632	G2E3
ENSG00000092148	2804	3758	2001	2557	25831	HECTD1
ENSG00000092199	6140	7054	2284	2534	3183	HNRNPC
ENSG00000092200	8	23	3	13	102724825	RPGRIP1
ENSG00000092201	4099	5102	1438	1737	102725164	SUPT16H
ENSG00000092203	1636	2088	1190	1416	9878	TOX4
ENSG00000092208	187	267	69	102	8487	GEMIN2
ENSG00000092295	74	107	141	189	7051	TGM1
ENSG00000092330	728	1010	570	741	26277	TINF2
ENSG00000092345	0	0	1	1	1618	DAZL
ENSG00000092377	10	16	1	0	90665	TBL1Y
ENSG00000092421	1384	1915	1634	2153	57556	SEMA6A
ENSG00000092439	661	938	228	330	54822	TRPM7
ENSG00000092445	1241	1642	4487	5649	7301	TYRO3
ENSG00000092470	691	902	88	122	79968	WDR76
ENSG00000092529	74	99	172	262	825	CAPN3
ENSG00000092531	643	832	185	240	8773	SNAP23
ENSG00000092607	41	60	17	22	6913	TBX15
ENSG00000092621	5587	7597	2022	2648	26227	PHGDH
ENSG00000092758	2711	3880	863	1158	1299	COL9A3
ENSG00000092820	4329	5794	1350	1807	7430	EZR
ENSG00000092841	7605	9650	3871	4680	4637	MYL6
ENSG00000092847	1997	2633	1121	1459	26523	AGO1
ENSG00000092850	12	18	31	43	27285	TEKT2
ENSG00000092853	626	837	34	36	63967	CLSPN
ENSG00000092871	557	716	590	711	117584	RFFL
ENSG00000092929	1485	2088	302	385	201294	UNC13D
ENSG00000092931	3283	4811	1266	1717	79157	MFSD11
ENSG00000092964	3086	4207	20195	26654	102723812	DPYSL2
ENSG00000092969	187	246	223	283	7042	TGFB2
ENSG00000092978	181	251	121	169	55105	GPATCH2
ENSG00000093000	1203	1606	525	660	10762	NUP50
ENSG00000093009	2128	2809	9	12	8318	CDC45
ENSG00000093010	3019	4103	2098	2746	1312	COMT
ENSG00000093072	254	338	340	456	51816	CECR1
ENSG00000093100	3	4	2	3	NA	XXbac-B461K10.4
ENSG00000093134	2	4	4	2	55350	VNN3
ENSG00000093144	507	641	288	357	55862	ECHDC1
ENSG00000093167	670	931	618	830	102724915	LRRFIP2
ENSG00000093183	867	1168	806	1007	9117	SEC22C
ENSG00000093217	353	457	41	59	9942	XYLB
ENSG00000094631	2362	3261	2036	2704	10013	HDAC6
ENSG00000094755	150	339	63	110	2568	GABRP
ENSG00000094796	0	0	220	252	3881	KRT31
ENSG00000094804	1278	1664	29	45	990	CDC6
ENSG00000094841	183	232	111	146	139596	UPRT
ENSG00000094880	781	1036	247	324	8697	CDC23
ENSG00000094914	1729	2266	649	835	8086	AAAS
ENSG00000094916	3535	4532	1871	2203	23468	CBX5
ENSG00000094963	1	1	22	31	2327	FMO2
ENSG00000094975	544	747	211	267	51430	SUCO
ENSG00000095002	1344	1820	381	483	4436	MSH2
ENSG00000095015	669	895	138	173	4214	MAP3K1
ENSG00000095059	1941	2651	1884	2394	1725	DHPS
ENSG00000095066	1517	2192	755	1017	29911	HOOK2
ENSG00000095110	1	1	0	0	120400	NXPE1
[truncated: 34,452 more rows]
