# Supplementary material for: A comparison of per sample global scaling and per gene normalization methods for differential expression analysis of RNA-seq data
Source: PLoS One. 2017 May 1;12(5):e0176185. doi: 10.1371/journal.pone.0176185 (PMC5411036; doi:10.1371/journal.pone.0176185)
Supplement: S2 Datasets — Med-pgQ2-normalized MAQC2 data using our R codes are included. (ZIP) [file pone.0176185.s011.zip › S2_Datasets.csv]

ensID	logFC	logCPM	PValue	FDR	EntrezID	Gene.name	GSM597211.uhr	SRX016367.UHR	GSM597210.hbr	SRX016359.HBR
ENSG00000000003	-2.505262255	4.574486631	1.20E-07	1.32E-06	7105	TSPAN6	201.7941148	171.613909	28.38609098	24.70042076
ENSG00000000005	-1.813594704	4.587224145	8.33E-06	5.78E-05	64102	TNMD	159.2549561	192.7613369	38.90033338	40.74504392
ENSG00000000419	-1.538083108	4.557913967	0.007139204	0.018234961	8813	DPM1	170.1274441	154.1317896	45.86821035	44.2440895
ENSG00000000457	-0.408768786	4.613179913	0.424638161	0.540600923	57147	SCYL3	139.4749434	118.4880166	81.51198339	75.85150516
ENSG00000000460	-1.990871677	4.585959793	2.02E-06	1.68E-05	55732	C1orf112	191.8229276	161.9475713	38.05242875	33.88611056
ENSG00000000938	6.035296775	4.742761816	9.09E-13	3.92E-11	2268	FGR	4.409204382	2.840092503	201.8876621	195.5907956
ENSG00000000971	0.20287856	4.595807011	0.67747242	0.764395072	3075	CFH	110.2624353	98.14653805	101.8534619	91.79120544
ENSG00000001036	-2.507088315	4.57166933	3.01E-07	3.06E-06	2519	FUCA2	201.2644649	171.5045028	28.49549723	24.41498926
ENSG00000001084	0.114450471	4.631363246	0.847407509	0.898349555	102724876	GCLC	119.8074496	100.1047141	99.89528595	93.14121682
ENSG00000001167	-0.896872477	4.582648934	0.025155572	0.055454838	4800	NFYA	154.29753	133.8714842	66.12851578	58.86150498
ENSG00000001460	1.779827316	4.68713269	0.000944674	0.003181588	90529	STPG1	55.61452541	52.72204243	155.3743554	144.3854746
ENSG00000001461	2.888378806	4.726904754	4.70E-06	3.47E-05	57185	NIPAL3	30.2513507	28.47995942	181.3023232	169.7486493
ENSG00000001497	-0.368563871	4.587606209	0.373474833	0.497945284	81887	LAS1L	133.8757222	116.8608439	83.13915606	73.6748861
ENSG00000001561	3.346932616	4.764521308	2.91E-06	2.28E-05	22875	ENPP4	24.82374837	20.17682295	197.0012157	175.1762516
ENSG00000001617	-0.725745823	4.572517413	0.098805669	0.170464097	6405	SEMA3F	143.959566	130.8345712	69.16542881	64.87615806
ENSG00000001626	0.417101639	4.541562636	0.522528544	0.626968892	1080	CFTR	82.60971471	105.8377405	97.04955945	102.9504405
ENSG00000001629	-0.060993355	4.615273115	0.912343984	0.944338523	54467	ANKIB1	124.8418087	106.5787354	93.42126456	86.17863884
ENSG00000001630	-0.128952756	4.573930636	0.7697026	0.840541343	1595	CYP51A1	117.0510232	114.6371121	85.36288789	85.1197915
ENSG00000001631	-0.166073963	4.596984343	0.72896763	0.807620934	889	KRIT1	128.8835445	107.3668684	92.63313156	77.69063654
ENSG00000002016	0.101623378	4.604564278	0.851525715	0.901771174	5893	RAD52	116.733961	100.4120992	99.58790076	88.82475798
ENSG00000002079	-1.556951059	4.700082426	0.00713889	0.018234961	NA	MYH16	208.1113618	146.756576	53.243424	45.18608377
ENSG00000002330	1.14362669	4.626517865	0.029923349	0.06386042	572	BAD	73.27957453	70.14722084	126.7204255	128.907662
ENSG00000002549	-0.6902328	4.622692701	0.200607532	0.30677736	51056	LAP3	156.2157977	123.7081062	76.29189378	64.45530478
ENSG00000002586	-1.483777126	4.559908695	0.006493726	0.016777913	4267	CD99	169.387859	152.0171105	47.9828895	44.75200436
ENSG00000002587	4.112055896	4.722889097	6.75E-10	1.18E-08	9957	HS3ST1	11.78959944	15.39450862	191.559068	184.6054914
ENSG00000002726	-0.664162001	4.529967079	0.538231375	0.641764295	26	AOC1	65.41956804	214.8806001	4.731043551	134.580432
ENSG00000002745	1.579550455	4.628996753	0.004141871	0.011161862	51384	WNT16	64.59521515	49.76594589	135.4047848	143.6377695
ENSG00000002746	4.838623883	4.78253065	2.14E-07	2.25E-06	102724911	HECW1	9.105893085	8.033702491	209.5327901	190.8941069
ENSG00000002822	-0.746891447	4.603224248	0.128163428	0.211723776	8379	MAD1L1	151.3144701	130.1878929	69.81210708	65.95153763
ENSG00000002834	-0.90024722	4.59005714	0.041496279	0.084525335	3927	LASP1	156.1264588	133.5447726	66.45522736	59.01032936
ENSG00000002919	0.349189588	4.5915512	0.467569912	0.578408704	29916	SNX11	106.5613646	89.41081938	108.5263324	93.43863535
ENSG00000002933	4.746796048	4.766685699	8.44E-10	1.45E-08	55365	TMEM176A	8.467929374	9.774773058	205.0870618	190.2252269
ENSG00000003056	-1.204866392	4.59310779	0.012857161	0.030804283	4074	M6PR	167.9022957	142.8281326	57.1718674	51.87350736
ENSG00000003096	-0.759281174	4.601129945	0.112203017	0.189734281	90293	KLHL13	152.5487979	129.1895604	70.81043956	63.88816057
ENSG00000003137	4.014038433	4.731543564	7.35E-09	1.04E-07	56603	CYP26B1	15.43502526	13.25311256	192.2584195	184.5649747
ENSG00000003147	2.009005994	4.695060458	0.000229379	0.000914282	3382	ICA1	49.21591988	46.9481068	161.0978208	150.7840801
ENSG00000003249	0.967765702	4.615681089	0.060924596	0.116003054	79007	DBNDD1	81.25165861	72.7252762	124.6621407	118.7483414
ENSG00000003393	2.139513188	4.711715132	0.000210596	0.000857417	57679	ALS2	48.1347182	41.87699938	168.9555533	151.8652818
ENSG00000003400	-2.059854579	4.567933576	2.98E-05	0.00017965	843	CASP10	189.2029091	163.9201516	32.5412389	36.07984837
ENSG00000003402	0.575943947	4.634985465	0.322424715	0.447398199	8837	CFLAR	102.9192851	80.91619892	125.0332537	97.08071491
ENSG00000003436	-3.12086535	4.487470479	0.000128008	0.000564415	7035	TFPI	193.1441091	178.8988703	13.54544687	21.10112971
ENSG00000003509	-1.004160284	4.619712621	0.060800261	0.115816969	55471	NDUFAF7	167.779837	134.201006	65.79899398	56.29368366
ENSG00000003756	0.470372223	4.59384843	0.316251626	0.440492472	10181	RBM5	99.04663254	88.76066951	109.1334759	100.9533675
ENSG00000003987	4.285278113	4.75746621	1.18E-08	1.61E-07	9108	MTMR7	12.80513078	11.67061144	200.2725438	187.1948692
ENSG00000003989	-1.993218547	4.590956792	7.30E-05	0.000359649	6542	SLC7A2	192.7772695	162.2982359	37.70176411	34.44479356
ENSG00000004059	0.411487559	4.586350146	0.287498945	0.408290883	381	ARF5	98.48495201	93.41088156	104.0484593	101.515048
ENSG00000004139	1.022996207	4.628189208	0.055821379	0.107858208	23098	SARM1	79.15532384	72.45120592	127.8754835	120.8446762
ENSG00000004142	-0.334138668	4.589888005	0.440975743	0.555386871	26073	POLDIP2	131.5936589	117.2068909	82.79310907	76.54917286
ENSG00000004399	-0.634990701	4.580726919	0.108993468	0.185364668	23129	PLXND1	141.1448128	128.7719955	71.22800448	69.00946257
ENSG00000004455	-2.177355515	4.616842599	0.00010031	0.000459751	204	AK2	205.7904647	163.5133278	36.48667215	29.61837459
ENSG00000004468	-2.160921902	4.604063607	3.94E-05	0.000227023	952	CD38	199.6379156	166.6160532	33.38394684	32.97652742
ENSG00000004478	-0.601374505	4.605679597	0.231390402	0.344655587	2288	FKBP4	147.2850323	123.6309459	76.36905406	68.19912096
ENSG00000004487	-1.499283074	4.560452469	0.004999695	0.013272442	23028	KDM1A	169.9962286	152.4216981	47.5783019	44.45845098
ENSG00000004534	-0.23584123	4.596313958	0.610627291	0.706400565	10180	RBM6	128.180303	114.2041414	85.79585864	80.4742388
ENSG00000004660	3.419934346	4.75051093	1.35E-06	1.17E-05	84254	CAMKK1	23.52735612	19.00834134	193.8835947	176.4726439
ENSG00000004700	-1.821830255	4.579649804	1.66E-05	0.000106822	5965	RECQL	185.4054103	158.4855662	41.51443379	37.07580083
ENSG00000004766	0.852819129	4.59022341	0.057283062	0.110255185	55610	CCDC132	86.80286823	71.91145274	119.2219309	113.1971318
ENSG00000004776	-0.283057394	4.575644819	0.496078753	0.603719962	126393	HSPB6	124.535101	118.8416711	81.15832886	79.9465919
ENSG00000004777	1.403722847	4.650271562	0.016312235	0.038034753	115703	ARHGAP33	65.3819863	63.05597651	139.2228924	134.6180137
ENSG00000004779	-0.282447271	4.571027434	0.535562821	0.639451026	4706	NDUFAB1	124.7459691	117.606619	82.39338098	78.11032423
ENSG00000004799	0.598043807	4.587170042	0.144615333	0.23415146	5166	PDK4	96.10095117	80.79173088	112.8404588	103.8990488
ENSG00000004809	-3.415150719	4.564891947	5.32E-10	9.76E-09	85413	SLC22A16	182.4442289	224.3515089	17.55577113	12.45658442
ENSG00000004838	0.455859993	4.558946047	0.408008814	0.525661354	51364	ZMYND10	98.64989162	85.2530554	103.0467638	101.3501084
ENSG00000004846	-2.542097064	4.605087745	2.89E-06	2.27E-05	340273	ABCB5	211.0273593	170.9693394	29.0306606	24.00323232
ENSG00000004848	6.329188103	4.738565668	5.16E-14	3.27E-12	170302	ARX	2.62628597	3.328759431	200.9576951	196.6712406
ENSG00000004864	-2.197034102	4.56418754	2.27E-05	0.000140676	10165	SLC25A13	191.3590965	167.186992	32.81300802	30.30644752
ENSG00000004866	-0.177575483	4.591052153	0.716663612	0.796727623	102466616	ST7	125.7090095	111.206721	88.79327899	80.37814634
ENSG00000004897	-0.516779953	4.591947737	0.282393091	0.402549151	996	CDC27	140.4519132	122.1015525	77.89844749	70.41367714
ENSG00000004939	-1.262606413	4.430364297	0.111732125	0.189104689	6521	SLC4A1	142.3684023	140.110025	35.79535844	59.889975
ENSG00000004948	-1.656135331	4.551714674	0.011727711	0.02839689	799	CALCR	150.9570842	183.8813768	49.04291582	34.7980855
ENSG00000004961	-0.908509892	4.590137134	0.039919847	0.081766596	3052	HCCS	154.9657808	135.6805045	64.31949548	60.84293956
ENSG00000004975	-0.757617732	4.577702017	0.06643412	0.124637918	1856	DVL2	145.3057097	132.8975695	67.10243045	65.67845281
ENSG00000005001	-0.06020505	4.583402923	0.897204869	0.933333752	64063	PRSS22	120.2603258	106.4663854	93.5336146	81.86570592
ENSG00000005007	0.289383807	4.600483686	0.537052218	0.640746609	5976	UPF1	105.3416406	97.5205694	101.9055003	98.09449975
ENSG00000005020	-0.142636805	4.626195889	0.793422252	0.859070122	8935	SKAP2	131.9899268	106.9669903	93.03300967	82.5701689
ENSG00000005022	-1.478522632	4.629696531	0.008859152	0.022095446	292	SLC25A5	188.6948426	145.8961431	54.1038569	43.29504
ENSG00000005059	-2.08584827	4.556919906	0.000639314	0.002242892	55013	CCDC109B	188.1835738	163.3554787	36.64452134	30.0955119
ENSG00000005073	-8.025370815	4.477654789	2.85E-11	7.88E-10	3207	HOXA11	211.365104	199.0617013	0.120217967	0.938298738
ENSG00000005075	-0.676174637	4.589969203	0.119490074	0.200097978	5439	POLR2J	147.2249684	126.5437574	73.45624261	65.0057786
ENSG00000005100	-1.131117015	4.58832624	0.009794553	0.024193348	56919	DHX33	164.4221686	140.5394104	59.46058959	53.09561562
ENSG00000005102	-3.997618483	4.526860617	6.82E-07	6.36E-06	4222	MEOX1	211.9702344	188.3031863	11.69681375	8.299398967
ENSG00000005108	2.522253682	4.716954115	3.34E-05	0.00019704	221981	THSD7A	39.96938767	32.16716297	176.614013	160.0306123
ENSG00000005156	-0.83192482	4.581283517	0.038686175	0.079543647	3980	LIG3	149.8281622	134.0150207	65.98497934	62.75159642
ENSG00000005175	-1.02655414	4.578291044	0.013788254	0.032776553	79657	RPAP3	157.8073064	138.5026806	61.49731942	55.95773616
ENSG00000005187	-5.639249463	4.557268312	6.85E-13	3.03E-11	6296	ACSM3	229.4094229	195.697338	2.440089848	4.302662023
ENSG00000005189	-1.606270065	4.550001691	0.014255056	0.03378705	81691	AC004381.6	171.8101894	154.3002286	45.69977139	40.64809713
ENSG00000005194	-0.639348967	4.614300252	0.226313585	0.338407371	57019	CIAPIN1	151.9747167	122.8516942	77.14830583	65.86490628
ENSG00000005206	0.09867028	4.595385382	0.840341064	0.89405657	56928	SPPL2B	113.506607	103.1225557	96.87744431	90.30074943
ENSG00000005238	1.156008383	4.627436541	0.033895311	0.071072135	80256	FAM214B	77.30378023	64.31803938	133.2038953	122.6962198
ENSG00000005243	-1.904191302	4.561092045	0.000329803	0.001236165	51226	COPZ2	182.1041494	162.2605858	37.73941422	36.54316006
ENSG00000005249	0.872695862	4.617866413	0.093965471	0.163522171	5577	PRKAR2B	85.63254864	75.19189107	123.7418265	114.3674514
ENSG00000005302	0.119205536	4.629654	0.834523004	0.890022764	10943	MSL3	119.6253778	99.60986489	100.3901351	92.67537952
ENSG00000005339	0.649318628	4.600712802	0.171396334	0.270024972	1387	CREBBP	92.93439711	82.265833	114.9836553	107.0656029
ENSG00000005379	4.216942175	4.757370375	1.73E-08	2.28E-07	9256	BZRAP1	13.36733507	12.24654181	199.8793232	186.6326649
ENSG00000005381	4.795201713	4.8945207	8.25E-05	0.000392753	4353	MPO	11.43702967	7.366912349	242.6937059	188.5629703
ENSG00000005421	0.471213555	4.517462509	0.516113542	0.621193816	5444	PON1	106.2565225	68.44281342	94.03259123	105.9674088
ENSG00000005436	-1.022008231	4.589717838	0.016178797	0.037762268	6936	GCFC2	158.2455129	140.3558398	59.25348969	59.64416023
ENSG00000005448	-1.305568042	4.547533698	0.044938639	0.090021357	84058	WDR54	159.3369147	149.3940211	50.60597893	50.09244812
ENSG00000005469	-0.853537199	4.593582523	0.06658027	0.124841431	54677	CROT	152.6161629	135.0364905	64.96350955	63.76129905
ENSG00000005471	-3.442004824	4.543032003	4.03E-06	3.02E-05	5244	ABCB4	210.5485224	183.0280407	16.97195929	12.04234456
ENSG00000005483	0.502267952	4.591963644	0.289048876	0.410061516	55904	KMT2E	99.62401874	85.05619925	111.2609018	100.3759813
ENSG00000005486	2.138525465	4.693198957	0.000114006	0.000512221	57414	RHBDD2	47.1362731	41.86697764	164.0026251	152.8637269
ENSG00000005513	3.475929923	4.715900794	4.84E-08	5.82E-07	30812	SOX8	20.85644301	19.49440774	184.0420075	179.143557
ENSG00000005700	-0.258006289	4.607754916	0.608893949	0.704641353	102725056	IBTK	132.4210283	113.0570451	86.94295487	79.18633474
ENSG00000005801	-0.826450356	4.605855115	0.10172794	0.174810728	7748	ZNF195	156.9879037	130.1851488	69.8148512	61.32410965
ENSG00000005810	1.645314357	4.667798292	0.002999643	0.008316726	23077	MYCBP2	61.28999926	52.9279569	150.5039128	138.7100007
ENSG00000005812	1.016572481	4.620446554	0.05736484	0.110366609	26224	FBXL3	81.87314999	68.66665361	128.691941	118.12685
ENSG00000005844	-2.709833366	4.586201118	1.03E-09	1.72E-08	3683	ITGAL	209.6280702	173.9049929	26.09500714	21.221836
ENSG00000005882	2.936325514	4.732794606	5.45E-06	3.97E-05	5164	PDK2	30.61534292	26.408179	184.341705	169.3846571
ENSG00000005884	-1.896349168	4.561500435	0.00029766	0.00112786	102725477	ITGA3	182.4597197	161.4753592	38.52464078	36.05174609
ENSG00000005889	-0.381560596	4.616446646	0.474176469	0.584755615	7543	ZFX	141.6185191	114.1026724	85.89732761	73.24722347
ENSG00000005893	0.694649428	4.614074803	0.183153557	0.285426691	3920	LAMP2	94.943072	77.80145374	121.4963534	105.056928
ENSG00000005961	0.219307856	4.613799995	0.6764261	0.763403547	3674	ITGA2B	112.830583	96.48614398	103.513856	93.67979067
ENSG00000005981	-0.829747975	4.555654211	0.171210767	0.269779261	51666	ASB4	148.4402154	129.7016874	70.29831258	55.84143457
ENSG00000006007	0.321365853	4.587112586	0.432516377	0.54819898	51573	GDE1	106.1220038	91.73797579	102.2669356	97.73306445
ENSG00000006015	1.070768855	4.624647946	0.043206741	0.086979009	55049	C19orf60	77.40718962	70.45150111	128.2710601	122.5928104
ENSG00000006016	-1.250707369	4.537572013	0.061560317	0.117017894	9244	CRLF1	155.7126167	147.6667822	52.3332178	50.33801906
ENSG00000006025	-0.126774532	4.595425544	0.795142793	0.859787702	114881	OSBPL7	125.5431829	107.8180281	92.18197186	80.566618
ENSG00000006042	0.235785168	4.597985086	0.633156602	0.726803988	26022	TMEM98	111.666844	93.88581314	106.1141869	89.62067178
ENSG00000006047	-2.402860192	4.561090481	9.83E-06	6.72E-05	51087	YBX2	196.7249764	169.491795	25.65210453	30.508205
ENSG00000006059	4.321145362	4.904717428	0.000280027	0.001084658	3883	KRT33A	15.81868639	10.18926062	184.1813136	249.4889087
ENSG00000006062	0.144689046	4.604081391	0.783818669	0.851416226	9020	MAP3K14	114.5693456	99.2446939	100.7553061	90.33788638
ENSG00000006071	7.560682154	4.787621058	2.76E-10	5.98E-09	6833	ABCC8	1.244133606	1.234560586	215.222529	198.7558664
ENSG00000006116	9.012970174	4.789686221	2.11E-11	6.29E-10	10368	CACNG3	0.262772716	0.477003465	216.4684199	199.5229965
ENSG00000006118	1.44165505	4.64740391	0.013235053	0.031599588	54972	TMEM132A	66.32302968	58.88245436	141.4239442	133.6769703
ENSG00000006125	0.523030851	4.588973538	0.234724369	0.348666937	163	AP2B1	100.7448495	81.52752108	113.0257341	99.25515054
ENSG00000006128	9.618436107	4.766004345	3.40E-16	4.24E-14	6863	TAC1	0.229881967	0.148073438	199.770118	210.8055791
ENSG00000006194	-0.051893985	4.600841057	0.928033301	0.954661803	283876	ZNF263	123.2380958	105.1400387	94.85996126	83.29160796
ENSG00000006210	2.356371018	4.700494644	3.42E-05	0.000200674	6376	CX3CL1	41.69067388	37.31091266	168.777744	158.3093261
ENSG00000006282	0.343919091	4.585262136	0.369044615	0.493290988	64847	SPATA20	102.5957169	93.90665141	103.6621771	97.40428308
ENSG00000006283	6.350473986	4.779551199	6.11E-10	1.09E-08	8913	CACNA1G	3.081880727	2.916563449	211.9030704	196.9181193
ENSG00000006327	-4.608342816	4.508583338	8.61E-08	9.83E-07	51330	TNFRSF12A	210.8035493	193.2131023	6.412892972	6.786897667
ENSG00000006377	-0.737775835	4.556748847	0.204015272	0.310971009	1750	DLX6	141.5567204	131.2939839	68.7060161	63.14102973
ENSG00000006432	2.193498348	4.709801834	0.000147691	0.000635928	4293	MAP3K9	46.61878219	40.56777127	169.2672034	153.3812178
ENSG00000006451	-0.554631215	4.604063305	0.263928353	0.381794285	5898	RALA	144.498657	122.813643	77.18635698	70.10835219
ENSG00000006453	-4.263195192	4.517361769	2.54E-07	2.64E-06	55971	BAIAP2L1	210.9333989	191.1051492	7.874876169	8.894850822
ENSG00000006459	-0.471874664	4.621613145	0.377115909	0.50050071	80853	KDM7A	144.531862	119.4026685	80.59733148	73.70285597
ENSG00000006468	3.094652671	4.744636053	7.12E-06	5.00E-05	2115	ETV1	28.0028205	24.12350626	188.9918918	171.9971795
ENSG00000006530	0.109694268	4.608678293	0.841960396	0.894708717	55750	AGK	115.9418271	101.4023517	98.59764828	91.01731867
ENSG00000006534	-2.573614754	4.598390294	5.49E-07	5.25E-06	221	ALDH3B1	208.4437929	173.582072	25.57802742	26.41792803
ENSG00000006555	-0.20709254	4.483915776	0.78841255	0.855106696	55001	TTC22	94.84632684	132.5008052	52.58675487	105.1536732
ENSG00000006576	-0.726312808	4.592216607	0.13306636	0.218378367	102724664	PHTF2	150.1259564	127.5084802	72.49151984	63.20328409
ENSG00000006606	-1.586307137	4.51400608	0.026922634	0.058611001	10344	CCL26	161.9811997	156.0738238	43.92617618	41.22157961
ENSG00000006607	-0.327232364	4.600862455	0.496163229	0.603719962	102724304	FARP2	134.1011102	115.6363074	84.3636926	76.61035827
ENSG00000006611	1.642836893	4.652902882	0.005430003	0.014302264	10083	USH1C	60.1870136	53.08743597	146.4993155	139.8129864
ENSG00000006625	-1.418565793	4.589346017	0.001144459	0.003697958	79017	GGCT	173.7212099	149.8557673	50.14423273	47.75501822
ENSG00000006634	-1.951430183	4.692018022	0.00075609	0.002617059	10926	DBF4	219.8843301	155.7101041	44.28989591	34.80470873
ENSG00000006638	-0.35671379	4.579771064	0.456762189	0.569815481	6915	TBXA2R	144.8914291	100.4475325	99.55246749	55.69600651
ENSG00000006652	-0.858438462	4.567742627	0.072343585	0.133627041	3475	IFRD1	148.8763674	134.1727854	65.82721456	60.11113097
ENSG00000006659	0.594683047	4.613936384	0.496904581	0.603719962	56891	LGALS14	24.55829214	174.0055504	25.99444963	202.8861398
ENSG00000006695	-0.864116514	4.598189493	0.073530288	0.134517066	1352	COX10	156.6427588	131.8915276	68.10847239	60.15280434
ENSG00000006704	-1.120511134	4.553290766	0.072452683	0.133730367	9569	GTF2IRD1	154.6813641	143.4237467	56.57625329	53.96661924
ENSG00000006712	0.321412476	4.58784694	0.439648016	0.55420816	54623	PAF1	105.3776032	92.75271158	103.7467174	96.25328257
ENSG00000006715	0.786148289	4.611149363	0.123878889	0.206197058	27072	VPS41	89.92143049	76.07044307	121.690796	110.0785695
ENSG00000006740	4.223873712	4.76648697	1.83E-08	2.40E-07	102725515	ARHGAP44	13.54784882	12.08499922	202.5152611	186.4521512
ENSG00000006744	-0.775106593	4.590279722	0.084429557	0.149446014	60528	ELAC2	150.0869649	131.1243309	68.87566907	63.93803713
ENSG00000006747	2.117214662	4.633733817	0.000204402	0.000840173	85477	SCIN	37.91122772	50.20445092	149.7955491	154.035797
ENSG00000006756	-0.830179876	4.608724416	0.097860776	0.16898589	414	ARSD	154.7844283	133.9288102	65.48841063	66.07118979
ENSG00000006757	-0.295700387	4.557136964	0.600705143	0.698179426	8228	PNPLA4	120.3557392	121.483635	79.64426075	78.6637611
ENSG00000006788	-1.258010656	4.81274095	0.214231854	0.323848767	8735	MYH13	230.8196768	127.7369581	72.26304188	51.27377662
ENSG00000006831	0.166947981	4.609433895	0.744093575	0.820465694	79602	ADIPOR2	113.8271238	99.12348656	100.8765134	92.4444905
ENSG00000006837	0.226786569	4.627357353	0.664670483	0.753331793	51265	CDKL3	89.77555755	126.7597612	101.3186756	98.68132442
ENSG00000007001	5.647939859	4.814024022	5.35E-06	3.90E-05	151531	UPP2	6.031717137	3.885198583	221.1341019	193.9682829
ENSG00000007038	-7.218246248	4.559644465	1.20E-16	1.66E-14	10942	PRSS21	232.5336884	198.9009545	1.09904554	1.035499611
ENSG00000007047	1.032551847	4.620683569	0.052418392	0.102067457	57787	MARK4	79.97634806	69.79017379	127.8723237	120.0236519
ENSG00000007062	-1.279097583	4.594429207	0.007967543	0.020122284	8842	PROM1	172.683326	142.5709603	57.42903975	47.64322911
ENSG00000007080	-0.17330506	4.583042491	0.66417332	0.752885361	115098	CCDC124	121.9645807	114.0691285	85.9308715	82.72519012
ENSG00000007129	2.005403808	4.765569848	0.002361356	0.006708129	90273	CEACAM21	50.21343579	51.36970081	178.2084682	148.6302992
ENSG00000007168	1.594832951	4.679653866	0.002854941	0.007947172	5048	PAFAH1B1	63.45217733	54.81547181	152.3982483	136.5478227
ENSG00000007171	3.431570497	4.77404257	2.86E-06	2.26E-05	4843	NOS2	22.03807409	21.2343562	198.7601877	177.9619259
ENSG00000007174	2.691067079	4.697595108	3.39E-06	2.59E-05	1770	DNAH9	33.22852592	31.67075468	171.4458854	166.7714741
ENSG00000007202	-0.356943817	4.600702003	0.457317364	0.570410459	9703	KIAA0100	135.3039616	116.6743691	83.32563088	75.78481045
ENSG00000007216	3.385811378	4.610971497	8.10E-07	7.42E-06	9058	SLC13A2	5.280118137	37.4117979	173.2558063	162.5882021
ENSG00000007237	3.893008041	4.751693189	9.20E-08	1.04E-06	8522	GAS7	16.73231631	14.78468809	196.7526932	183.2676837
ENSG00000007255	-0.496246809	4.578992343	0.212653746	0.321756743	79090	TRAPPC6A	136.5795961	122.5499899	77.45001011	70.74964556
ENSG00000007264	1.103809603	4.620298531	0.034754257	0.072580922	4145	MATK	75.09008283	70.25765528	127.1879633	124.9099172
ENSG00000007312	0.410982322	4.644269966	0.468848211	0.579648964	974	CD79B	101.8279344	98.1527635	115.4269535	98.17206558
ENSG00000007314	-0.734153937	4.65498692	0.215317833	0.325059031	6329	SCN4A	164.7757459	124.1259599	75.87404005	65.48873738
ENSG00000007341	-0.128629239	4.599592918	0.782956934	0.850809779	54879	ST7L	124.2078924	110.4317589	89.56824109	83.82452136
ENSG00000007350	0.657977964	4.699463016	0.225375767	0.337461883	8277	TKTL1	92.43604855	96.29414993	134.0793192	103.7058501
ENSG00000007372	3.348178373	4.742653641	1.20E-06	1.05E-05	5080	PAX6	22.81218088	21.80836449	189.7674576	177.1878191
ENSG00000007376	-0.657041636	4.579388421	0.099471973	0.171459445	113000	RPUSD1	142.3060088	128.8394152	71.16058481	67.58341776
ENSG00000007384	-1.585024221	4.566661411	0.001136153	0.003677313	64285	RHBDF1	174.0843093	154.5127742	45.48722585	42.94960185
ENSG00000007392	-0.060858354	4.606672811	0.907999175	0.941553195	55692	LUC7L	121.6055606	109.0278246	90.97217536	87.71289804
ENSG00000007402	2.385120845	4.71088016	4.41E-05	0.000251361	9254	CACNA2D2	41.79195142	36.35617963	172.1996247	158.2080486
ENSG00000007516	2.717117712	4.717510499	8.08E-06	5.62E-05	8938	BAIAP3	34.17674243	30.3872722	177.6768418	165.8232576
ENSG00000007520	0.299970412	4.583761234	0.436749614	0.551722758	115939	TSR3	102.6065335	97.39346647	102.6408316	95.48146391
ENSG00000007541	0.140316637	4.603948975	0.782043342	0.850171842	9091	PIGQ	112.9917091	101.5746705	98.42532945	92.57122307
ENSG00000007545	0.633237181	4.613222575	0.214303617	0.323943814	57585	CRAMP1L	94.59085691	83.28100015	117.4789338	105.4091431
ENSG00000007866	-2.667875746	4.568678846	1.46E-07	1.59E-06	7005	TEAD3	202.9212479	175.3333064	23.46099055	24.66669358
ENSG00000007908	3.372974231	4.82599494	0.002094872	0.006015929	6401	SELE	27.72722518	17.85988526	216.1131571	172.2727748
ENSG00000007923	-0.31642886	4.599996796	0.503968395	0.610182421	55735	DNAJC11	133.6455622	115.0958171	84.90418294	76.62354784
ENSG00000007933	1.725665403	4.466337201	0.034063982	0.071372432	2328	FMO3	26.23094	74.59003779	129.3438635	125.4099622
ENSG00000007944	-0.963490456	4.562684702	0.051975968	0.101292559	29116	MYLIP	151.3365358	138.0785123	61.92148766	57.77813823
ENSG00000007952	-0.419417823	4.489255598	0.574733906	0.675733439	27035	NOX1	116.4798945	123.4331198	83.52010547	59.26115369
ENSG00000007968	-4.818065809	4.501314785	9.52E-08	1.07E-06	1870	E2F2	211.9628746	191.9307286	3.431596775	8.069271373
ENSG00000008018	-1.259191574	4.571512584	0.006261698	0.016234806	5689	PSMB1	164.98632	145.0345044	54.96549561	49.60299155
ENSG00000008056	7.520073446	4.780265054	4.41E-11	1.18E-09	6853	SYN1	1.39965509	1.135006035	213.2400836	198.6003449
ENSG00000008083	-0.609971672	4.579630165	0.12836018	0.211933547	3720	JARID2	140.2983702	127.5230141	72.4769859	69.09376703
ENSG00000008086	2.470380428	4.660257363	3.14E-05	0.000187378	6792	CDKL5	39.45427184	32.05374022	161.7887659	160.5457282
ENSG00000008118	5.004304623	4.768074849	2.44E-10	5.35E-09	57172	CAMK1G	8.387409005	6.749466039	206.3558594	191.612591
ENSG00000008128	-0.103621616	4.582923313	0.806482604	0.868734224	728642	CDK11A	119.2618825	111.3911455	88.60885454	84.33516974
ENSG00000008130	-1.030648791	4.582720709	0.00863812	0.02161984	65220	NADK	157.0297472	140.8850807	59.1149193	58.67052989
ENSG00000008196	1.507109988	4.642931693	0.008538755	0.021394429	7021	TFAP2B	61.94213903	59.25652	139.7884331	138.057861
ENSG00000008226	0.388833809	4.584588115	0.309720598	0.433083686	9940	DLEC1	99.80736795	93.45433559	100.192632	103.9692324
ENSG00000008256	0.940099945	4.61324209	0.065457342	0.12306507	9265	CYTH3	81.90074969	73.82649706	123.3278237	118.0992503
ENSG00000008277	4.187025153	4.784905267	4.51E-06	3.34E-05	53616	ADAM22	13.92964563	12.6652153	207.2646386	186.0703544
ENSG00000008282	-1.009955674	4.586293203	0.011039287	0.026892538	6856	SYPL1	157.9573638	138.9778267	61.02217332	58.10931885
ENSG00000008283	-0.315998231	4.60637834	0.52680819	0.631106758	1534	CYB561	133.8638777	116.0500335	83.94996653	78.46375699
ENSG00000008294	0.944090835	4.617965419	0.070336556	0.130568232	9043	SPAG9	83.1936462	72.48184237	125.5066195	116.8063538
ENSG00000008300	1.774077522	4.660899502	0.001729806	0.005070212	1951	CELSR3	56.49193373	49.7781917	150.6379137	143.5080663
ENSG00000008311	-0.467902517	4.59347052	0.327535487	0.452886137	10157	AASS	140.0201733	118.811614	81.18838603	70.12082397
ENSG00000008323	-5.127483778	4.547545297	8.14E-10	1.40E-08	55200	PLEKHG6	225.1415027	193.7772541	3.356446092	6.222745927
ENSG00000008324	0.089786527	4.590292359	0.857010334	0.903536868	51188	SS18L2	112.1975262	104.6629386	95.33706141	90.68540638
ENSG00000008382	0.56681654	4.600595741	0.230860436	0.344006775	84954	MPND	96.50084498	84.74072478	113.4379488	103.499155
ENSG00000008394	-1.442634354	4.58132997	0.000448863	0.001641733	4257	MGST1	173.5658551	149.6096242	50.39037582	45.67648402
ENSG00000008405	0.179307284	4.60181495	0.72065894	0.800119978	1407	CRY1	109.5328608	102.1095462	97.89045376	95.42972062
ENSG00000008438	2.303115903	4.694752524	3.94E-05	0.000227044	8993	PGLYRP1	43.64127531	37.32715345	167.3564043	156.3587247
ENSG00000008441	2.528498122	4.700790105	9.93E-06	6.78E-05	4784	NFIX	37.37842545	34.13732007	170.8127184	162.6215745
ENSG00000008513	-0.926990723	4.576030532	0.032107838	0.067882537	6482	ST3GAL1	154.0679693	134.9599948	65.0400052	57.6836954
ENSG00000008516	-0.881970636	4.626772659	0.102760496	0.176310794	64386	MMP25	162.4886412	132.7195975	67.28040245	62.70859955
ENSG00000008517	-2.728422976	4.574611738	1.16E-08	1.58E-07	9235	IL32	205.7596714	175.9599312	24.04006884	22.46474535
ENSG00000008710	2.903623091	4.78497405	0.000706571	0.002456155	102723646	PKD1	32.98003958	27.15837376	198.3209644	167.0199604
ENSG00000008735	5.661591131	4.767881981	7.89E-12	2.61E-10	23542	MAPK8IP2	4.951343926	4.728372125	207.5101838	195.0486561
ENSG00000008838	-0.199246885	4.607259401	0.688148812	0.773538913	102466757	MED24	128.5987969	112.5857451	87.41425494	82.48981772
ENSG00000008853	1.933607303	4.699043051	0.000555368	0.001987992	23221	RHOBTB2	53.48298717	46.57840257	162.6361149	146.5170128
ENSG00000008869	0.90044014	4.623430256	0.087895736	0.154694968	54497	HEATR5B	84.76143103	74.7257524	125.4111868	115.238569
ENSG00000008952	1.217859756	4.64036594	0.034385342	0.071880489	7095	SEC62	74.56807404	64.41470931	136.2582292	125.431926
ENSG00000008988	-1.869366765	4.625579778	0.000824812	0.002835539	26795	RPS20	198.789678	157.4952463	42.5047537	36.57212282
ENSG00000009307	-0.89675233	4.60379849	0.075053612	0.136074569	7812	CSDE1	159.0633468	132.7788586	67.2211414	59.68808259
ENSG00000009335	-0.518125875	4.597797613	0.278996453	0.399124792	9690	UBE3C	140.6474757	123.2093477	76.79065235	72.17459743
ENSG00000009413	0.426074364	4.583197526	0.296950306	0.419069093	5980	REV3L	103.373898	85.63695271	108.9142214	96.62610204
ENSG00000009694	3.120296284	4.747434591	6.40E-06	4.55E-05	10178	TENM1	28.23148816	23.03846241	190.5168644	171.7685118
ENSG00000009709	6.114901188	4.735898993	1.69E-13	8.73E-12	5081	PAX7	4.151203393	2.673906812	200.1250798	195.8487966
ENSG00000009724	0.846122641	4.645738549	0.136659502	0.223279943	10747	MASP2	83.33703059	83.81391782	125.1397877	116.1860822
ENSG00000009765	-0.262993518	4.310994431	0.778582364	0.847749344	389434	IYD	104.2277538	95.77224624	26.66573529	111.6680547
ENSG00000009780	0.211133704	4.619738076	0.690818318	0.775731448	199870	FAM76A	110.8946654	100.6178234	98.58342067	99.38217656
ENSG00000009790	-1.356340492	4.555753957	0.025302006	0.055737199	80342	TRAF3IP3	165.6934949	146.9771803	53.02281973	45.44362249
ENSG00000009830	0.386846632	4.600852542	0.421543063	0.53763844	29954	POMT2	103.609073	91.29197459	109.36007	96.39092697
ENSG00000009844	-0.184288983	4.572559124	0.688752821	0.774032036	51534	VTA1	123.6200115	110.9216281	89.07837194	77.32509998
ENSG00000009950	0.711076762	4.599153859	0.127411486	0.211189855	51085	MLXIPL	87.93674959	83.13195785	113.729057	112.0632504
ENSG00000009954	-0.633842502	4.606347878	0.204146118	0.311108309	9031	BAZ1B	148.0514721	125.5555024	74.44449764	68.30707161
ENSG00000010017	-0.039846583	4.609087685	0.94349922	0.965758937	10048	RANBP9	122.7660303	106.1644874	93.83551256	86.31106016
ENSG00000010030	1.532375833	4.603024667	0.002620831	0.00737698	51513	ETV7	65.01110758	50.08636095	136.2765804	134.9888924
ENSG00000010072	-0.222980581	4.565758258	0.639723748	0.732091245	83932	SPRTN	123.6196936	112.9237205	87.07627945	76.20447479
ENSG00000010165	-0.770011412	4.571216834	0.095405087	0.165600515	51603	METTL13	146.7715352	130.5736816	69.42631842	61.79826119
ENSG00000010219	-0.153450786	4.631778361	0.786431384	0.853465832	8798	DYRK4	130.2946829	111.1311582	87.24883447	88.8688418
ENSG00000010244	-0.860207433	4.604151346	0.088159231	0.155068867	7756	ZNF207	157.9804882	131.2803415	68.7196585	60.29779482
ENSG00000010256	-0.165849754	4.603447305	0.736398396	0.814049188	7384	UQCRC1	126.1588057	111.97519	88.02481003	83.54864543
ENSG00000010270	0.069440954	4.562468931	0.891397594	0.928936294	83930	STARD3NL	107.8862191	106.9892099	88.54753467	93.01079005
ENSG00000010278	-0.16677962	4.596518898	0.724866023	0.804105158	928	CD9	126.6054477	110.1905906	89.80940935	80.65982021
ENSG00000010282	7.675062835	4.765010552	1.81E-14	1.38E-12	57467	HHATL	0.981841931	1.25705618	209.1477845	198.7429438
ENSG00000010292	-3.357999369	4.576898561	9.60E-12	3.09E-10	9918	NCAPD2	217.0971749	183.4330969	16.5669031	14.91912246
ENSG00000010295	0.887058958	4.613067916	0.079822173	0.142830397	25900	IFFO1	84.0432039	75.39951721	122.3137616	115.9567961
ENSG00000010310	-0.95166457	4.538321096	0.151858439	0.243806905	2696	GIPR	146.3868643	137.7662671	56.49190128	62.23373293
ENSG00000010318	-0.270009382	4.576316081	0.523705929	0.628133487	51533	PHF7	127.3468518	114.337241	85.66275899	75.96276787
ENSG00000010319	2.064084907	4.693448685	0.000197582	0.000819722	56920	SEMA3G	49.35038571	43.42568952	163.1124265	150.6496143
ENSG00000010322	2.404205288	4.697828135	2.82E-05	0.000171293	11188	NISCH	40.28696328	36.44199179	168.5966536	159.7130367
ENSG00000010327	0.891777924	4.603964128	0.076351094	0.137788521	23166	STAB1	86.55793935	70.7696984	123.3860683	113.4420607
ENSG00000010361	1.063812814	4.61734075	0.038616988	0.079423789	80199	FUZ	77.60846645	69.89761049	126.8329221	122.3915335
ENSG00000010379	7.337734121	4.734143875	5.79E-16	6.50E-14	6540	SLC6A13	1.707392474	1.099779494	200.6036387	198.2926075
ENSG00000010404	4.019109468	4.812862096	0.000284866	0.001096963	3423	IDS	16.70629726	13.37626878	214.8362435	183.2937027
ENSG00000010438	2.678460407	4.801484983	0.00576851	0.015130457	102725325	PRSS3	28.77407452	43.21216919	204.9178725	156.7878308
ENSG00000010539	-0.925424874	4.5851875	0.016386832	0.038194029	102725415	ZNF200	153.2701179	138.031842	61.91113413	61.96815801
ENSG00000010610	0.950361936	4.618006814	0.064089455	0.121136879	920	CD4	78.69976219	77.55488729	121.7686078	121.3002378
ENSG00000010626	1.433916414	4.664641959	0.011756882	0.028463741	10233	LRRC23	69.21345307	57.59906995	146.8922597	130.7865469
ENSG00000010671	-3.186848178	4.569410816	1.98E-09	3.13E-08	695	BTK	213.1758608	180.9242159	19.07578406	15.77848661
ENSG00000010704	-1.593791233	4.59831245	0.001227812	0.003881946	3077	HFE	183.8376555	151.2950109	48.70498914	41.13041546
ENSG00000010803	-0.484492912	4.583771052	0.218112812	0.328380906	22955	SCMH1	137.1572913	121.8424875	78.15751253	71.24007024
ENSG00000010810	1.524730533	4.652838839	0.009675914	0.02392683	102724705	FYN	63.55591731	56.97668504	143.9795726	136.4440827
ENSG00000010818	2.479491001	4.711710154	2.55E-05	0.000156761	3097	HIVEP2	39.9475292	33.96566635	173.9708689	160.0524708
ENSG00000010932	-0.12983047	4.69478644	0.842918505	0.895335327	2326	FMO1	168.9223555	73.13300274	61.55439297	126.8669973
ENSG00000011007	-0.637296661	4.590252271	0.154223302	0.24687513	6924	TCEB3	145.0738418	126.0720191	73.92798089	66.94691867
ENSG00000011009	-0.927320095	4.598558688	0.055128109	0.106725723	11313	LYPLA2	160.1066557	132.6742041	67.32579594	57.2564708
ENSG00000011021	1.674080618	4.672354377	0.00157591	0.00465884	1185	CLCN6	60.23503832	52.72771161	151.7657087	139.7649617
ENSG00000011028	-2.715928912	4.542523463	0.000128373	0.000565888	9902	MRC2	197.2505551	176.3746693	23.62533069	22.18644645
ENSG00000011083	8.427827485	4.792931744	1.34E-09	2.19E-08	6534	SLC6A7	0.633878759	0.60992833	217.1137033	199.3661212
ENSG00000011105	2.389883676	4.698703474	3.11E-05	0.000186119	10867	TSPAN9	41.67459921	35.52253256	169.5380056	158.3254008
ENSG00000011114	-0.28947041	4.590908325	0.547765317	0.65069557	102724915	BTBD7	127.6987741	118.3992058	80.94734661	81.60079421
ENSG00000011132	-0.144177842	4.603141636	0.779484783	0.848188107	9546	APBA3	123.7057528	113.0814476	86.9185524	86.14678721
ENSG00000011143	-1.186742376	4.579130555	0.00394372	0.010675223	54903	MKS1	164.3489614	142.4998458	57.50015421	51.37075442
ENSG00000011198	-0.680155163	4.581685275	0.085557104	0.151170237	51099	ABHD5	143.5304216	129.7103833	70.2896167	67.33567496
ENSG00000011201	1.494854954	4.686716376	0.005010953	0.01329942	3730	KAL1	64.32149664	61.47165313	149.6966637	135.6785034
ENSG00000011243	0.458576921	4.581765205	0.251023173	0.367841033	26993	AKAP8L	99.34443096	87.67325099	106.9388836	100.655569
ENSG00000011258	-0.985164412	4.596753068	0.035997724	0.074753776	54799	MBTD1	159.0288893	138.1852277	59.81876307	61.81477234
ENSG00000011260	-1.156617908	4.611151601	0.024311742	0.053819222	51096	UTP18	169.3087497	141.9802442	58.01975577	55.14086255
ENSG00000011275	-0.511057124	4.609577618	0.31222793	0.435937499	54476	RNF216	142.9044692	122.2713266	77.72867341	72.91980637
ENSG00000011295	0.437486015	4.580898697	0.284289453	0.404790423	54902	TTC19	101.5123502	86.62817969	107.5670676	98.48764982
ENSG00000011304	-2.785309643	4.544483564	8.07E-05	0.000385137	100616459	PTBP1	198.8967141	177.5357069	22.46429306	21.53716598
ENSG00000011332	2.804977657	4.715893241	5.21E-06	3.81E-05	8193	DPF1	32.46837429	28.66476814	178.3405075	167.5316257
ENSG00000011347	3.313211177	4.737314234	7.55E-07	6.98E-06	9066	SYT7	23.59969563	21.78010169	188.3788057	176.4003044
ENSG00000011376	-0.540055509	4.595665149	0.248576922	0.364725572	23395	LARS2	140.5912496	124.6907307	75.30926928	72.15252237
ENSG00000011405	-0.012043927	4.608965157	0.988817796	0.995144355	5286	PIK3C2A	123.7083442	102.5066943	97.49330566	84.15923179
ENSG00000011422	-2.684790105	4.534859852	0.000180366	0.000759972	5329	PLAUR	195.539591	175.057157	21.66221021	24.94284295
ENSG00000011426	-0.60137387	4.601306041	0.206174425	0.313540988	54443	ANLN	145.1875309	125.3197286	74.68027144	69.55912696
ENSG00000011451	-0.209274349	4.589577345	0.619580662	0.71456394	58525	WIZ	125.8020624	113.5998324	86.40016761	80.70134509
ENSG00000011454	0.812378745	4.614534997	0.113710905	0.191812495	23637	RABGAP1	87.36533702	77.5301712	121.3878378	112.634663
ENSG00000011465	-0.325767365	4.604971571	0.513229025	0.618804948	1634	DCN	133.3603152	117.2502038	82.74979623	78.96099457
ENSG00000011478	-0.826072469	4.577116631	0.062882351	0.119164262	54814	QPCTL	153.9061258	127.4364097	72.56359027	55.59209702
ENSG00000011485	0.153638359	4.609133352	0.765122642	0.837164232	5536	PPP5C	113.8701092	100.1913185	99.80868153	92.68218405
ENSG00000011523	1.171030646	4.631700377	0.034060824	0.071369918	23177	CEP68	76.28962368	64.89728587	133.823763	123.7103763
ENSG00000011566	0.19228341	4.628469302	0.73265028	0.810819751	8491	MAP4K3	116.3595344	96.95090984	103.0490902	94.52662402
ENSG00000011590	1.466910985	4.677184304	0.00478122	0.012740715	27033	ZBTB32	57.86461629	70.48510092	152.2116485	129.5148991
ENSG00000011600	7.62280292	4.73981531	1.99E-15	1.97E-13	7305	TYROBP	1.024578814	1.259923672	202.2091535	198.7400763
ENSG00000011638	0.321681509	4.589855779	0.472551971	0.583206091	57146	TMEM159	108.7102935	88.88716216	107.2246475	92.77535252
ENSG00000011677	2.540706954	4.701292985	1.21E-05	8.06E-05	2556	GABRA3	38.48647626	32.24411915	172.3129969	161.5135237
ENSG00000012048	-3.159762084	4.543161009	1.13E-05	7.62E-05	672	BRCA1	205.9223064	181.0131816	16.01732677	18.98681837
ENSG00000012061	0.074655776	4.585140913	0.863372074	0.908562142	2067	ERCC1	112.3262957	104.9827949	95.01720513	89.2953441
ENSG00000012124	3.877910854	4.7793389	7.62E-06	5.32E-05	933	CD22	18.01464684	14.23696451	204.8454257	181.9853532
ENSG00000012171	0.691534542	4.60295913	0.157445791	0.251030379	102465526	SEMA3B	90.58079583	81.97050584	115.6160678	109.4192042
ENSG00000012174	-0.259390431	4.584042823	0.510083395	0.615908634	51360	MBTPS2	127.024662	115.3662405	84.63375946	78.66704585
ENSG00000012211	-3.282339596	4.506273751	3.24E-05	0.000192162	4007	PRICKLE3	197.2419676	184.02906	15.51121228	15.97093998
ENSG00000012223	-0.469885786	4.558579978	0.398186261	0.521646327	4057	LTF	133.1815074	120.3213611	79.67863894	67.81034502
ENSG00000012232	0.786268183	4.609232727	0.11585135	0.194935954	2137	EXTL3	87.39202113	78.94851011	119.0882377	112.6079789
ENSG00000012504	-8.711191157	4.612741221	7.73E-20	3.06E-17	9971	NR1H4	248.7164711	199.619014	0.380985954	0.270326132
ENSG00000012660	-0.513203952	4.604091743	0.302070429	0.425274002	60481	ELOVL5	142.1875521	122.1876057	77.81239434	72.07983659
ENSG00000012779	3.293401359	4.707198597	5.14E-08	6.13E-07	240	ALOX5	23.99514018	20.90297325	180.9213912	176.0048598
ENSG00000012817	1.314700865	4.659178584	0.022193161	0.049629626	8284	KDM5D	70.7065447	63.94571906	141.1820097	129.2934553
ENSG00000012822	1.93759506	4.686848051	0.000397846	0.001471526	57658	CALCOCO1	53.08218627	45.8791487	159.8869839	146.9178137
ENSG00000012963	-0.435256801	4.595154297	0.35192914	0.477563292	55148	UBR7	136.8862051	120.3025708	79.6974292	74.02398745
ENSG00000012983	-0.00382347	4.605251642	1	1	11183	MAP4K5	121.3209169	104.0945983	95.9054017	85.93471441
ENSG00000013016	3.934153201	4.76641104	9.58E-08	1.08E-06	30845	EHD3	16.4588777	14.54199303	200.9571571	183.5411223
ENSG00000013275	-0.513851977	4.572082635	0.237241638	0.351406671	5704	PSMC4	134.3232674	125.3829086	74.61709145	71.9941075
ENSG00000013288	0.307253665	4.593477592	0.514493694	0.619878681	23324	MAN2B2	105.6069433	94.52293705	103.2843499	96.7156501
ENSG00000013293	6.122959428	4.809086564	6.87E-07	6.41E-06	57709	SLC7A14	3.367638047	3.87274297	220.0519108	196.127257
ENSG00000013297	6.119854817	4.767798975	1.56E-12	6.15E-11	5010	CLDN11	3.594275288	3.422289203	208.3146244	196.4057247
ENSG00000013306	-1.836140615	4.561072329	0.000508049	0.001832464	51629	SLC25A39	180.2334538	160.6833063	39.31669368	37.76763654
ENSG00000013364	-0.698996822	4.578366134	0.088777326	0.155960398	9961	MVP	143.9413438	129.9941827	70.00581727	66.16153128
ENSG00000013374	-0.008379874	4.611094171	0.988774945	0.995144355	51667	NUB1	122.1288351	104.5424344	95.45756564	86.90886501
ENSG00000013375	-0.544293889	4.613023583	0.287520745	0.408290883	5238	PGM3	145.7506732	122.2895282	77.71047182	71.18439297
ENSG00000013392	1.44219934	4.6591758	0.01325704	0.031641722	112611	RWDD2A	69.07501246	56.61541027	146.1551952	130.9249875
ENSG00000013441	0.888998488	4.632018595	0.107410996	0.183014922	1195	CLK1	86.67757871	74.35798848	127.9322762	113.3224213
ENSG00000013503	-0.413465416	4.624781907	0.436936076	0.551807381	55703	POLR3B	140.2420084	120.3485552	79.65144478	78.9261673
ENSG00000013523	0.291178033	4.600080675	0.537596951	0.641239641	23357	ANGEL1	105.3263719	97.3165201	102.5681742	97.43182583
ENSG00000013561	0.758613427	4.611298391	0.138659418	0.226061116	9604	RNF14	93.06823853	74.44804458	123.0193931	106.9317615
ENSG00000013563	-0.905323674	4.596437716	0.056896938	0.109628412	1774	DNASE1L1	158.1130132	132.9322887	67.06771128	58.64811692
ENSG00000013573	-2.733061868	4.676253213	3.16E-06	2.44E-05	1663	DDX11	234.972965	171.8702155	28.12978448	21.54828394
ENSG00000013583	-0.146615699	4.585768848	0.7071716	0.789328842	50865	HEBP1	123.0312014	110.9423371	89.05766293	81.39605228
ENSG00000013588	-5.540645587	4.569287667	2.11E-17	3.32E-15	9052	GPRC5A	231.9936692	195.8932504	3.160435075	4.106749596
ENSG00000013619	0.815200163	4.593369984	0.08562	0.151252041	10046	MAMLD1	86.44491315	75.73403291	117.3342732	113.5550869
ENSG00000013725	-1.623386124	4.500226654	0.026867499	0.058527892	923	CD6	164.3582225	151.914771	35.24531532	48.08522905
ENSG00000013810	-4.439450715	4.532120846	5.02E-08	6.01E-07	10460	TACC3	216.1638069	191.9223551	8.07764489	6.92424868
ENSG00000014123	-0.204850376	4.607152824	0.687765555	0.773256292	23376	UFL1	128.6582308	112.9833861	87.01661393	82.53893978
ENSG00000014138	-2.235988217	4.566931998	8.95E-06	6.17E-05	23649	POLA2	193.0524119	167.8016483	32.19835171	29.64368119
ENSG00000014164	-0.176269517	4.581404942	0.673204191	0.760754125	23144	ZC3H3	123.6619309	111.8845674	88.1154326	79.95664027
ENSG00000014216	-0.315357506	4.594189728	0.504371716	0.610609898	823	CAPN1	131.4415572	116.6060513	83.39394868	77.64344708
ENSG00000014257	-0.792752634	4.508831677	0.264300973	0.382151319	55	ACPP	126.6589104	143.8628589	52.19358072	73.34108962
ENSG00000014641	1.367759335	4.639343233	0.017706911	0.040951375	4190	MDH1	69.37288952	59.61522699	139.0319191	130.6271105
ENSG00000014824	0.786867806	4.617332779	0.129299468	0.213223621	10463	SLC30A9	89.94254118	76.79417985	122.7350601	110.0574588
ENSG00000014914	-0.507664929	4.622562936	0.338653498	0.463446576	10903	MTMR11	144.5981122	122.6289804	77.37101956	74.98749485
ENSG00000014919	-0.474645437	4.608282951	0.349834811	0.475211623	1355	COX15	143.0588689	118.6742865	81.32571352	71.21177788
ENSG00000015133	-2.30539315	4.553201348	0.000434931	0.001594736	440193	CCDC88C	190.873385	169.905386	30.09461404	28.79415196
ENSG00000015153	1.003682783	4.650035179	0.080389797	0.143676807	10138	YAF2	78.42821453	77.53649602	121.5717855	130.6135356
ENSG00000015171	1.627407013	4.684785743	0.002730356	0.007640426	10771	ZMYND11	62.59929646	54.09507673	154.1906003	137.4007035
ENSG00000015285	-1.065675265	4.581426065	0.007976308	0.020143023	7454	WAS	158.8098375	140.9966199	59.00338012	56.68801882
ENSG00000015413	-4.856156964	4.459808215	1.27E-05	8.39E-05	1800	DPEP1	203.9709613	189.1343892	0.215683405	10.86561084
ENSG00000015475	0.410242865	4.587553176	0.313129527	0.436875829	102724071	BID	101.0803254	90.46208104	106.5215765	98.91967463
ENSG00000015479	0.43532891	4.583467496	0.281816562	0.402005018	724102	MATR3	103.523583	84.70941069	109.6292922	96.476417
ENSG00000015520	-2.489708182	4.579141542	1.71E-08	2.26E-07	29881	NPC1L1	202.5500271	171.3911964	28.60880358	25.15158922
ENSG00000015532	-0.738915251	4.587505092	0.068601615	0.127961316	64132	XYLT2	146.6957315	131.8390049	68.16099512	66.62694789
ENSG00000015568	0.439750997	4.554559505	0.472587132	0.583209993	729540	RGPD5	101.1154631	82.84073287	103.7951542	98.88453689
ENSG00000015592	10.27403742	4.812951155	6.32E-09	9.08E-08	81551	STMN4	0.054450058	0.098841565	223.1546633	199.9011584
ENSG00000015676	1.464570175	4.658337226	0.011433971	0.027748313	23386	NUDCD3	66.50097024	58.11633579	144.7632882	133.4990298
ENSG00000016082	-0.773100278	4.547035996	0.23949088	0.353786507	3670	ISL1	146.985481	125.2186035	55.20620502	74.78139653
ENSG00000016391	0.213259589	4.629707426	0.705640821	0.788102876	55349	CHDH	115.0263018	96.95186385	103.0481361	96.12177934
ENSG00000016402	3.833818711	4.764344262	1.67E-07	1.80E-06	53832	IL20RA	17.55311974	15.49403491	199.7882376	182.4468803
ENSG00000016490	-3.027310782	4.775545856	6.46E-05	0.000334483	1179	CLCA1	270.1412135	174.0055504	25.99444963	18.44419443
ENSG00000016602	8.917031256	4.74730632	1.48E-16	2.01E-14	22802	CLCA4	0.470090169	0.302798294	199.5299098	205.1251133
ENSG00000016864	-0.655209008	4.598773775	0.167451576	0.264886251	55830	GLT8D1	147.1769129	126.7843369	73.21566309	67.49743436
ENSG00000017260	0.383421178	4.571438297	0.39647003	0.519996009	27032	ATP2C1	102.4445519	88.54305009	103.9934741	97.55544811
ENSG00000017427	-0.432117752	4.58666166	0.254416683	0.371916684	3479	IGF1	118.5357296	141.1948252	72.19051256	81.46427043
ENSG00000017483	-1.801219324	4.538470601	0.00810867	0.020444708	92745	SLC38A5	174.3779992	159.8613124	37.35532592	40.13868756
ENSG00000017797	0.423937675	4.594069034	0.36603107	0.490810717	10928	RALBP1	101.3307736	89.90984071	108.517485	98.66922642
ENSG00000018189	2.451725054	4.72025087	4.98E-05	0.000278699	22902	RUFY3	40.5279026	35.1089063	175.4967434	159.4720974
ENSG00000018236	5.786783364	4.768428318	8.75E-12	2.86E-10	1272	CNTN1	4.793219817	4.051271045	208.1201163	195.2067802
ENSG00000018280	2.406506197	4.692642321	1.57E-05	0.000101398	6556	SLC11A1	39.28496675	37.24852206	160.7150333	167.1488543
ENSG00000018408	-1.303090048	4.593001513	0.006713623	0.017284131	25937	WWTR1	169.7071773	147.6954689	52.30453105	51.78539672
ENSG00000018510	-1.177197433	4.606943821	0.020806933	0.046891547	8540	AGPS	168.8336659	143.0732481	56.92675187	54.81343667
ENSG00000018607	3.938969638	5.028275981	0.003265276	0.008988262	NA	ZNF806	5.012748075	35.51737159	164.4826284	304.9456413
ENSG00000018610	-0.150039418	4.631321673	0.805243965	0.867758988	63932	CXorf56	145.4670309	91.74325803	108.256742	66.16905862
ENSG00000018625	6.506086706	4.795555792	7.45E-08	8.62E-07	477	ATP1A2	2.925972945	2.479609384	216.688509	197.0740271
ENSG00000018699	-2.132176596	4.590016513	3.45E-06	2.63E-05	55622	TTC27	196.1401376	165.3631226	34.63687739	32.06004397
ENSG00000018869	1.834868802	4.695471629	0.000766078	0.002647354	147948	ZNF582	54.69480387	51.00529407	158.7026122	145.3051961
ENSG00000019102	1.618707045	4.636432985	0.005492982	0.014454569	23584	VSIG2	62.55602489	50.30504943	144.3553382	137.4439751
ENSG00000019144	2.270170175	4.708404086	8.02E-05	0.000383023	102466719	PHLDB1	44.60819671	38.75611547	170.0366534	155.3918033
ENSG00000019169	7.50817898	4.768027564	2.74E-14	1.89E-12	8685	MARCO	0.320673636	2.272103945	210.7838441	197.7278961
ENSG00000019186	-4.802223099	4.558781002	9.36E-12	3.03E-10	1591	CYP24A1	225.7953107	193.3100664	6.689933575	5.268425642
ENSG00000019485	1.245991543	4.634664103	0.029972384	0.06395758	101060179	PRDM11	75.19768179	60.89296316	137.2796353	124.8023182
ENSG00000019505	5.63048879	4.778274296	5.71E-09	8.29E-08	57586	SYT13	4.981190276	4.987743569	210.2270566	195.0122564
ENSG00000019549	-2.510209393	4.552187583	0.000230291	0.000917312	6591	SNAI2	196.048333	172.371746	27.62825402	24.48904495
ENSG00000019582	1.41112993	4.645318018	0.015149857	0.035627576	972	CD74	67.25959465	59.7016153	140.3770436	132.7404053
ENSG00000019991	-1.380444396	4.565258291	0.004440037	0.011899404	3082	HGF	168.5622214	147.4563157	52.54368431	45.40153234
ENSG00000019995	1.357300263	4.659322792	0.018564402	0.042607419	54764	ZRANB1	70.20700434	61.41420876	142.9403108	129.7929957
ENSG00000020129	4.120682514	4.758760363	2.65E-08	3.37E-07	23154	NCDN	14.52222806	12.75193537	199.9757412	185.4777719
ENSG00000020181	-0.238242024	4.592940607	0.623885246	0.71838975	25960	GPR124	128.1477633	113.7948567	86.20514325	79.46100995
ENSG00000020256	-0.451418063	4.598825596	0.339127511	0.463986822	55734	ZFP64	137.1112699	122.1809707	75.62886782	77.81902931
ENSG00000020426	-0.751901593	4.61268367	0.138925293	0.226383202	4331	MNAT1	152.268128	131.554647	68.44535298	68.08015635
ENSG00000020577	1.657073917	4.666562739	0.003707067	0.010092338	23034	SAMD4A	60.33187601	53.19752353	149.9461854	139.668124
ENSG00000020633	-3.471518985	4.470981378	8.36E-05	0.000397185	864	RUNX3	195.7317284	180.2182415	7.844308237	19.7817585
ENSG00000020922	-2.085898192	4.613363109	0.000138197	0.000600551	4361	MRE11A	202.1104573	162.2005918	37.7994082	31.68937273
ENSG00000021300	5.643659954	4.785422839	2.74E-08	3.48E-07	58473	PLEKHB1	5.220696939	4.666541723	212.4544596	194.7793031
ENSG00000021355	-1.219669661	4.571604004	0.007595776	0.019271499	1992	SERPINB1	163.6038804	143.9493669	56.05063305	50.56286719
ENSG00000021461	-0.510640245	4.565785319	0.292660734	0.414169989	64816	CYP3A43	137.1804867	120.2039011	79.79609889	65.90058069
ENSG00000021488	0.60110354	4.622648442	0.244222807	0.35949463	11136	SLC7A9	81.07776002	104.1435231	95.85647694	128.5506762
ENSG00000021574	0.87744506	4.610329729	0.091844195	0.16042806	6683	SPAST	89.02160054	69.65592852	125.8697468	110.9783995
ENSG00000021645	8.125351369	4.782658561	1.84E-11	5.57E-10	9369	NRXN3	0.876264621	0.704367175	214.1777327	199.1237354
ENSG00000021762	0.392891177	4.59886528	0.402709154	0.52368003	114879	OSBPL5	99.85797666	95.12933143	106.014037	100.1420233
ENSG00000021776	-0.896508199	4.583488538	0.024444319	0.054076583	9716	AQR	154.1537546	134.2218838	65.77811623	59.33861144
ENSG00000021826	-5.46977607	4.55165249	1.03E-10	2.45E-09	102723962	CPS1	226.5239797	196.1435819	3.856418098	3.667418462
ENSG00000021852	-7.628138514	4.556104849	3.29E-15	3.04E-13	732	C8B	232.0317436	199.0937238	0.906276206	0.643042449
ENSG00000022267	1.685986348	4.682493739	0.002030612	0.005845668	2273	FHL1	62.59164909	49.92396087	156.4706753	137.4083509
ENSG00000022277	0.018682344	4.613770863	0.977779895	0.987296966	51507	RTFDC1	120.9166988	104.14107	95.85893002	88.64182602
ENSG00000022355	10.29979844	4.802951894	1.26E-09	2.07E-08	2554	GABRA1	0.009870575	0.133516209	220.3545789	199.8664838
ENSG00000022556	-2.415387458	4.534856387	0.000675385	0.002354931	55655	NLRP2	191.8549765	168.4741076	23.35274302	31.52589235
ENSG00000022567	1.987462818	4.677369146	0.000206184	0.000845118	57210	SLC45A4	50.49735871	45.33258277	157.6474945	149.5026413
ENSG00000022840	0.208163058	4.612186599	0.693709459	0.778138955	9921	RNF10	111.9256501	98.32796153	101.6720385	94.71300251
ENSG00000022976	0.033075991	4.587925794	0.945159624	0.966775549	55778	ZNF839	115.9214297	104.5605933	95.4394067	86.51388198
ENSG00000023041	-0.905868888	4.612474014	0.078196561	0.140569956	64429	ZDHHC6	160.6757442	133.5375376	66.46246241	60.77999719
ENSG00000023171	2.266718571	4.713455398	0.000100253	0.000459607	57476	GRAMD1B	44.34497869	39.59192992	170.7913898	155.6550213
ENSG00000023191	-0.09233929	4.604668881	0.862005047	0.907385525	6050	RNH1	123.1665417	109.4809717	90.51902827	85.85444676
ENSG00000023228	0.52754375	4.604506931	0.292451465	0.413954192	4719	NDUFS1	100.1603049	84.06735691	115.0700242	99.83969514
ENSG00000023287	0.765732697	4.615668933	0.140672969	0.228741084	9821	RB1CC1	91.15020566	76.81755853	122.3685006	108.8497943
ENSG00000023318	-1.060918987	4.579409991	0.008741468	0.021846778	23071	ERP44	158.6227751	140.3780877	59.62191234	56.1191587
ENSG00000023330	0.472269811	4.58691447	0.242418856	0.357344294	211	ALAS1	100.6305861	85.68689054	109.6405211	99.36941389
ENSG00000023445	-1.902648015	4.529297237	0.006817539	0.017517703	330	BIRC3	176.8291995	160.1037479	33.12063293	39.89625213
ENSG00000023516	2.146452981	4.707158808	0.000185227	0.000777848	11215	AKAP11	47.77259178	41.60902803	167.9079208	152.2274082
ENSG00000023572	-0.091819509	4.580301628	0.823994017	0.882071185	51022	GLRX2	118.244729	111.1477599	88.85224013	84.51259532
ENSG00000023608	-1.647340929	4.581657892	6.69E-05	0.00034087	6617	SNAPC1	180.2893886	154.8197445	41.51886044	45.18025545
ENSG00000023697	-1.812736189	4.579458637	1.35E-05	8.87E-05	51071	DERA	183.6443206	160.149224	39.29205923	39.85077598
ENSG00000023734	-0.740800863	4.594324597	0.113831286	0.191944497	11171	STRAP	149.3458848	130.1568017	69.84319831	65.39489361
ENSG00000023839	-6.542291628	4.527668782	2.48E-11	7.29E-10	1244	ABCC2	222.9069166	198.0553756	1.944624444	1.493828475
ENSG00000023892	-2.410965799	4.522710376	0.000928992	0.003133694	50619	DEF6	187.5307415	170.1663479	24.60406435	29.83365209
ENSG00000023902	1.207825477	4.652536524	0.039166326	0.080431085	51177	PLEKHO1	73.51079237	67.83756097	136.9411331	126.4892076
ENSG00000023909	-0.409702648	4.580813259	0.308427632	0.43227067	2730	GCLM	134.557831	118.142719	81.85728097	71.65288057
ENSG00000024048	-0.008706399	4.611289163	0.988778862	0.995144355	23304	UBR2	122.1889041	104.5317105	95.46828946	86.90169202
ENSG00000024422	-1.351556367	4.582744259	0.000861375	0.002947336	30846	EHD2	170.4618871	147.5832012	52.41679881	48.29215887
ENSG00000024526	-6.389989017	4.67207041	2.25E-16	2.95E-14	55635	DEPDC1	263.9111917	197.4979248	2.502075249	1.775331401
ENSG00000024862	0.825985023	4.620892278	0.118723883	0.198989859	25901	CCDC28A	87.80913305	76.68645644	123.5851053	112.190867
ENSG00000025039	1.418586037	4.671780072	0.007125519	0.018203834	58528	RRAGD	69.67669351	58.89490071	147.8704003	130.3233065
ENSG00000025156	-0.238384397	4.641283031	0.678042132	0.764872149	3298	HSF2	136.9607767	112.272825	87.72717499	83.84386511
ENSG00000025293	0.035114151	4.630588535	0.95897964	0.976345186	51230	PHF20	123.9631555	101.8944112	98.10558877	89.62084515
ENSG00000025423	1.64677306	4.661607662	0.003113313	0.008609618	8630	HSD17B6	54.79001381	60.27145689	148.511228	139.7285431
ENSG00000025434	-0.660822285	4.578476209	0.098592705	0.170128891	10062	NR1H3	140.9399088	130.6629442	69.33705582	69.2401642
ENSG00000025708	0.290833174	4.591014903	0.544396208	0.647579747	1890	TYMP	100.3649838	102.0511819	99.32414299	99.6350162
ENSG00000025770	-0.173743529	4.604439822	0.739193212	0.816049784	29781	NCAPH2	127.3914807	111.3143144	88.68568557	82.434489
ENSG00000025772	-0.84477226	4.600692193	0.077723988	0.1398932	10953	TOMM34	155.9370034	131.8038654	68.19613463	61.46222216
ENSG00000025796	-0.404997684	4.62662005	0.450388073	0.563948186	11231	SEC63	141.8500842	117.9741308	82.02586921	77.11763226
ENSG00000025800	-0.217777	4.610715511	0.675056991	0.762259607	23633	KPNA6	132.3699146	110.1670144	89.83298562	79.06427523
ENSG00000026025	-3.265744774	4.555674924	8.63E-07	7.85E-06	7431	VIM	209.9281505	183.0204896	16.97951043	15.92286068
ENSG00000026036	0.414966529	4.567985276	0.383932816	0.507441716	8771	RTEL1-TNFRSF6B	98.78572934	89.89666259	102.0237165	101.2142707
ENSG00000026103	-0.896588412	4.577154992	0.036625247	0.075832257	355	FAS	153.9618894	132.9708094	67.02919059	57.41251229
ENSG00000026297	-1.466433443	4.535791084	0.030249285	0.064465429	8635	RNASET2	162.2425979	153.6539031	46.34609688	45.74616526
ENSG00000026508	-2.816132949	4.561087597	4.99E-07	4.82E-06	960	CD44	203.7189009	177.7055743	22.29442572	21.39885816
ENSG00000026559	-0.215920877	4.593258197	0.646491433	0.738098137	101927137	KCNG1	127.9382002	112.1793189	87.82068113	79.19948281
ENSG00000026652	2.26578128	4.706976713	7.87E-05	0.000377556	56895	AGPAT4	44.86717118	38.58151075	169.7917587	155.1328288
ENSG00000026751	-4.009732056	4.464325236	1.49E-05	9.64E-05	57823	SLAMF7	197.5304938	186.8518111	13.14818892	5.67069803
ENSG00000026950	-1.024893128	4.625573073	0.05871735	0.112606205	11119	BTN3A1	168.4906359	136.3885129	63.61148713	57.96785271
ENSG00000027001	-1.674152597	4.615791628	0.001830208	0.005326133	4285	MIPEP	189.4332264	154.2975103	45.70248967	41.61800288
ENSG00000027075	0.21374597	4.588342477	0.616728248	0.712012205	5583	PRKCH	106.7357338	100.3925394	99.60746063	93.86551726
ENSG00000027644	2.49859623	4.814252972	0.015153921	0.035634574	3645	INSRR	39.58592807	39.50852409	198.4536876	160.4140719
ENSG00000027697	0.170782268	4.62748528	0.751572606	0.826562064	3459	IFNGR1	116.0969077	99.02811783	100.9718822	95.2032885
ENSG00000027847	-0.275303624	4.602113475	0.576194149	0.677105331	11285	B4GALT7	131.9866384	114.0056978	85.99430221	78.38848694
ENSG00000027869	-2.858824017	4.519919159	0.000139808	0.000606612	9047	SH2D2A	194.7907826	177.9780564	19.44627765	22.02194357
ENSG00000028116	-1.228039957	4.587420045	0.003054723	0.008461072	7444	VRK2	166.2924731	145.1640916	54.83590837	52.65010399
ENSG00000028137	-0.094344325	4.609862964	0.85404796	0.903380892	7133	TNFRSF1B	125.0727871	108.241331	91.75866895	85.0503687
ENSG00000028203	0.087661038	4.626825402	0.874280897	0.916101215	55591	VEZT	119.9790888	101.4932143	98.50678568	92.19987142
ENSG00000028277	2.600937041	4.705673446	8.07E-06	5.61E-05	5452	POU2F2	36.46041903	32.16731807	173.4170578	163.539581
ENSG00000028310	-0.522359293	4.581308969	0.193856942	0.298293698	65980	BRD9	138.7063729	122.5639835	77.43601648	69.36931233
ENSG00000028528	-0.096159927	4.604172537	0.850636386	0.901064977	6642	SNX1	123.7823101	108.9549157	91.04508435	84.96368953
ENSG00000028839	0.516515968	4.601659918	0.290008327	0.411262586	9519	TBPL1	101.0397036	83.50853124	114.7985723	98.96029635
ENSG00000029153	-0.972265899	4.581846636	0.019848001	0.044950573	56938	ARNTL2	159.6732458	132.8096505	67.19034952	53.23187194
ENSG00000029363	-0.122470321	4.62139578	0.833245404	0.888842241	9774	BCLAF1	131.8013281	104.4873834	95.51261659	80.59700654
ENSG00000029364	-0.47356121	4.584014892	0.237084147	0.351243984	55334	SLC39A9	138.1016584	119.7821604	80.21783962	69.72292907
ENSG00000029534	2.114049299	4.675774087	8.56E-05	0.000404245	286	ANK1	47.61478267	41.44711412	159.7588805	152.3852173
ENSG00000029559	3.158769176	4.697285876	3.62E-07	3.61E-06	3381	IBSP	29.11314037	18.7525922	170.8868596	180.8836421
ENSG00000029639	-1.10734685	4.591111767	0.021869421	0.048980784	51106	TFB1M	163.4219547	140.672787	59.32721299	54.82799217
ENSG00000029725	0.812773688	4.603993774	0.102196029	0.175466733	9135	RABEP1	87.79856296	75.60244297	120.1215359	112.201437
ENSG00000029993	-2.035871555	4.66168869	0.000486952	0.001768798	3149	HMGB3	211.3054487	162.3205419	36.57004665	37.6794581
ENSG00000030066	-2.546583313	4.570328813	3.80E-07	3.77E-06	23279	NUP160	201.1645139	172.9525168	27.04748318	24.64139644
ENSG00000030110	-1.037210883	4.655946638	0.085297206	0.150769492	578	BAK1	180.1313693	130.3162057	69.6837943	53.39692413
ENSG00000030304	2.299953713	4.755249567	0.00046458	0.001692794	4593	MUSK	38.64778346	47.52514557	152.4748544	187.3491759
ENSG00000030419	-0.542555322	4.577689789	0.188659474	0.29219573	22807	IKZF2	137.8103772	124.60354	75.39646003	69.93663487
ENSG00000030582	-2.132533693	4.552555589	0.001297632	0.004030677	2896	GRN	186.6064301	166.5354443	33.46455566	31.50698586
ENSG00000031003	1.193830631	4.647478785	0.041234227	0.084099642	51306	FAM13B	76.76402726	64.31307974	138.2586201	123.2359727
ENSG00000031081	1.227722685	4.623042663	0.023084643	0.051408745	57514	ARHGAP31	76.01017574	60.0237043	134.9959012	123.9898243
ENSG00000031691	-1.685884988	4.568570318	0.00046817	0.001704651	55166	CENPQ	177.1882341	157.5242546	41.62252866	42.47574544
ENSG00000031698	0.467580107	4.584910682	0.23537878	0.349510833	6301	SARS	100.0044487	86.57746563	108.5006121	99.99555129
ENSG00000031823	0.02159362	4.593529578	0.975168457	0.985908001	8498	RANBP3	116.4460981	105.8662728	94.13372716	87.96037985
ENSG00000032219	0.727199514	4.604873559	0.145352188	0.235121709	5926	ARID4A	91.7055342	77.87921761	118.9782743	108.2944658
ENSG00000032389	0.268067089	4.606959242	0.604043518	0.700741233	7260	TSSC1	107.952117	97.15988097	102.840119	96.64060171
ENSG00000032444	1.050963712	4.62985462	0.052749814	0.102652472	10908	PNPLA6	78.41585606	71.35602877	129.0117214	121.5841439
ENSG00000032742	0.220554781	4.630955645	0.689972396	0.775091957	8100	IFT88	116.131031	95.13919648	101.2460838	98.75391625
ENSG00000033011	-0.935555004	4.613101332	0.07269786	0.133928367	100507589	ALG1	163.9473673	131.9574276	68.04257236	57.34013166
ENSG00000033030	-1.032068193	4.562303861	0.039806857	0.081566747	55596	ZCCHC8	154.7627458	138.9042339	61.09576613	54.7317576
ENSG00000033050	-0.593875714	4.603718238	0.24106991	0.355729871	10061	ABCF2	146.7399577	123.2536382	76.74636182	68.05428038
ENSG00000033100	-0.890887668	4.572446389	0.043173785	0.086927069	54480	CHPF2	149.8204283	136.637501	63.36249896	61.29523517
ENSG00000033122	3.256859219	4.781112722	0.00011201	0.000505306	57554	LRRC7	25.69706231	22.63437361	199.9650404	174.3029377
ENSG00000033170	0.279350677	4.605813051	0.584433207	0.68432942	2530	FUT8	109.3026414	94.31224475	103.3266895	96.67331048
ENSG00000033178	-0.741195553	4.606434325	0.141196329	0.229458199	55236	UBA6	153.1801729	128.1003497	71.89965026	64.361741
ENSG00000033327	1.390683185	4.660645164	0.013515911	0.032177419	9846	GAB2	70.38840059	58.88459378	145.0375418	129.6115994
ENSG00000033627	2.523948632	4.708915649	1.61E-05	0.00010336	102723826	ATP6V0A1	38.81594713	33.05437421	173.7942653	161.1840529
ENSG00000033800	-0.159870819	4.604066046	0.760377335	0.833754902	101930097	PIAS1	126.2320291	111.4747612	88.52523879	83.47844687
ENSG00000033867	-2.388188367	4.573775668	3.30E-07	3.33E-06	9497	SLC4A7	197.9427088	171.0175947	28.02127592	28.98240532
ENSG00000034053	3.43475388	4.738660301	4.47E-07	4.35E-06	321	APBA2	22.59334686	19.31484732	190.3908545	177.4066531
ENSG00000034152	-0.990115302	4.572362064	0.02493376	0.055029477	100996792	MAP2K3	154.101691	138.9454167	61.05458325	58.02098285
ENSG00000034239	5.677193843	4.747936406	6.94E-12	2.32E-10	79645	EFCAB1	5.680795438	3.659160051	202.8022832	194.3192046
ENSG00000034510	-0.864511545	4.582759254	0.029173283	0.062424148	9168	TMSB10	152.1032161	134.0962727	65.90372725	61.03137151
ENSG00000034533	0.631093293	4.597060713	0.177888188	0.278674676	28990	ASTE1	91.83060982	84.64347417	112.3789629	108.1693902
ENSG00000034677	-0.145327425	4.598963708	0.759174396	0.832936999	25897	RNF19A	124.2670272	111.701578	88.29842199	84.02693791
ENSG00000034693	-0.65265571	4.598670605	0.163246091	0.259065839	8504	PEX3	145.2527799	128.9719819	70.0999467	71.02801807
ENSG00000034713	1.456385479	4.643657706	0.011649673	0.02822856	11345	GABARAPL2	65.34499632	58.67900275	140.556658	134.6550037
ENSG00000034971	1.362080041	4.722482729	0.027512512	0.059670641	4653	MYOC	82.17606941	52.9319166	166.0559489	117.8239306
ENSG00000035115	0.892425988	4.616945021	0.086196977	0.15212385	26751	SH3YL1	85.63324914	73.47719837	124.6960453	114.3667509
ENSG00000035141	-2.012103653	4.553345325	0.001806335	0.005266995	100287852	FAM136A	183.9751809	163.7151525	36.28484752	33.2407836
ENSG00000035403	-1.910528227	4.567815509	0.000108264	0.000490714	7414	VCL	184.6646905	161.2722596	38.72774038	35.57266429
ENSG00000035499	-5.703177561	4.571216007	1.94E-18	3.84E-16	55789	DEPDC1B	232.8399889	196.5628261	3.050054475	3.43717391
ENSG00000035664	1.045369512	4.593869172	0.020998656	0.047254107	23604	DAPK2	69.51399637	78.60338083	121.3966192	123.0335245
ENSG00000035681	-1.03836088	4.567663332	0.027131953	0.058973573	8439	NSMAF	154.640071	140.8202274	59.17977258	56.90344424
ENSG00000035687	-0.442197815	4.595495738	0.346891973	0.472117723	159	ADSS	137.8328711	119.7808018	80.21919823	73.04930677
ENSG00000035720	-4.910559853	4.800093819	1.22E-05	8.14E-05	26228	STAP1	298.5321081	192.2929237	7.70707626	5.468506358
ENSG00000035862	-0.501356369	4.588926589	0.23709523	0.351243984	7077	TIMP2	138.1812604	123.0362297	76.96377033	72.05561447
ENSG00000035928	-0.950072083	4.595074732	0.042459845	0.085740613	5981	RFC1	156.6292447	138.0264656	61.97353444	61.39286955
ENSG00000036054	-0.287387643	4.588254398	0.510952776	0.616794927	55773	TBC1D23	131.1097236	113.4561943	86.54380568	75.30473741
ENSG00000036257	0.080008877	4.624745747	0.883182429	0.922537905	8452	CUL3	119.4704125	102.4452359	97.55476414	92.42872794
ENSG00000036448	3.927660979	4.704320018	5.50E-10	1.01E-08	9172	MYOM2	16.26399748	13.50069325	184.8477917	183.7360025
ENSG00000036530	6.593260218	4.785177859	9.88E-10	1.65E-08	10858	CYP46A1	2.576195617	2.485657297	213.7465959	197.4238044
ENSG00000036549	-0.582842858	4.573807529	0.178024236	0.278803928	26009	ZZZ3	138.3926327	126.3879837	73.61201629	68.95970121
ENSG00000036565	-4.596763393	4.61614512	3.22E-09	4.88E-08	6570	SLC18A1	245.4382227	186.2242039	0.924524326	13.77579606
ENSG00000036672	2.885800215	4.736365354	1.06E-05	7.14E-05	9099	USP2	31.86564474	27.04725417	184.9354123	168.1343553
ENSG00000036828	4.321144796	4.904717428	0.000280203	0.001085084	846	CASR	15.81868639	10.18926062	184.1813136	249.4889087
ENSG00000037042	1.847933558	4.715579405	0.001792601	0.005237842	27175	TUBG2	57.79549951	48.00146538	166.2843555	142.2045005
ENSG00000037241	-1.169808528	4.722316817	0.061382566	0.116762956	51121	RPL26L1	203.9332503	128.5797875	71.42021248	49.46050656
ENSG00000037280	0.785631047	4.585727341	0.049334981	0.09754336	2324	FLT4	91.06561423	71.53562208	118.6107689	108.9343858
ENSG00000037474	-1.911205511	4.564173994	0.000200887	0.000829748	54888	NSUN2	183.5713425	161.6689186	38.33108144	35.77448097
ENSG00000037637	0.349447034	4.587855736	0.395161994	0.518560314	54455	FBXO42	102.4339406	94.00094394	104.2236187	97.56605935
ENSG00000037749	-0.062146911	4.608593576	0.909616387	0.942158074	101927169	MFAP3	123.9751189	106.5328962	93.46710379	85.16347239
ENSG00000037757	-0.185255881	4.58410507	0.633625685	0.727213156	84245	MRI1	122.6462773	114.4819231	82.75353283	85.5180769
ENSG00000037897	-2.003146934	4.556726295	0.00102226	0.003414183	4234	METTL1	185.3247924	162.4768242	37.52317583	32.43931392
ENSG00000037965	-5.46542245	4.555011541	1.48E-11	4.58E-10	3224	HOXC8	227.8284731	195.5862404	4.413759622	3.131754753
ENSG00000038002	-0.717934376	4.598638145	0.134205319	0.21990102	175	AGA	150.8084845	127.4042811	72.59571893	64.2525035
ENSG00000038210	-1.915841507	4.4932419	0.01062712	0.025987465	285540	PI4K2B	169.3722153	160.52263	31.25012332	39.47736998
ENSG00000038219	0.2689491	4.603282376	0.591712561	0.690523917	259282	BOD1L1	110.0419028	93.88098679	106.1190132	92.57583941
ENSG00000038274	0.571689187	4.587187649	0.153900735	0.246460853	27430	MAT2B	92.80399687	87.06902764	108.3283106	107.1960031
ENSG00000038295	8.68508105	4.794867258	2.27E-09	3.55E-08	7092	TLL1	0.125586706	0.88983321	218.1397022	199.1101668
ENSG00000038358	-0.258242719	4.59066422	0.582874937	0.683154097	23644	EDC4	127.7188487	115.6273652	84.37263481	79.87133106
ENSG00000038382	0.626513868	4.596955469	0.185026984	0.287620734	7204	TRIO	92.74020032	83.88660333	112.9252741	107.2597997
ENSG00000038427	-0.92032509	4.595513958	0.052297628	0.101854073	1462	VCAN	157.6449457	134.4971353	65.50286472	59.3669269
ENSG00000038532	0.630187232	4.587907562	0.13165017	0.216426653	23274	CLEC16A	93.40349664	81.55706595	112.3461728	106.5965034
ENSG00000038945	1.632943062	4.614697865	0.002002523	0.005767538	4481	MSR1	61.1681586	49.20115816	138.8318414	139.6471548
ENSG00000039068	-4.066940996	4.550259673	6.76E-08	7.89E-07	999	CDH1	218.4451941	189.153771	8.742764551	10.84622901
ENSG00000039123	-0.648957596	4.605166346	0.195628911	0.300576186	23517	SKIV2L2	148.4715024	126.0389601	73.96103993	67.75473707
ENSG00000039139	-0.242647012	4.649405557	0.688579637	0.773885128	1767	DNAH5	141.3357493	108.8115393	91.1884607	80.82016804
ENSG00000039319	0.359779125	4.585286709	0.352023129	0.477667984	9765	ZFYVE16	102.9732979	92.09003145	104.9440177	97.02670211
ENSG00000039523	0.773703488	4.607018833	0.122081763	0.203633475	79567	FAM65A	88.50115453	78.31248933	119.037587	111.4988455
ENSG00000039537	2.52348469	4.837793519	0.029075748	0.062328846	729	C6	10.67880684	75.66371678	124.3362832	248.6256647
ENSG00000039560	-2.544283538	4.561478307	2.58E-06	2.09E-05	26064	RAI14	198.1157354	174.0430806	25.57607768	25.95691943
ENSG00000039600	-0.773100137	4.547035996	0.23947146	0.353786494	11063	SOX30	146.985481	125.2186035	55.20620502	74.78139653
ENSG00000039650	-0.541775729	4.570964138	0.230025263	0.343013452	11284	PNKP	134.8861967	126.7622908	73.23770917	71.63282478
ENSG00000039987	-0.120057469	4.586703233	0.778171217	0.847453588	54831	BEST2	89.46233984	150.5690925	64.14758606	110.5376602
ENSG00000040199	1.464260066	4.677895916	0.005171366	0.01367836	23035	PHLPP2	65.20517603	61.71421764	147.2713892	134.794824
ENSG00000040275	-2.32833131	4.557169333	0.000129312	0.000569546	54908	SPDL1	191.9342128	170.824955	29.17504501	29.14439735
ENSG00000040341	1.497179135	4.667656239	0.006933458	0.017779211	27067	STAU2	64.39932431	59.32420741	146.2188568	135.6006757
ENSG00000040487	-0.327264525	4.597683984	0.490770145	0.600828325	54896	PQLC2	130.8820412	119.0302426	80.96975736	79.92564042
ENSG00000040531	-0.927711453	4.602022034	0.06237311	0.118340737	1497	CTNS	159.2198183	134.6380758	65.36192419	59.6867505
ENSG00000040608	2.922860564	4.701241704	6.15E-07	5.80E-06	65078	RTN4R	29.18731986	27.29010897	175.2145513	170.8126801
ENSG00000040633	-0.347408605	4.59231801	0.459243656	0.571132283	79142	PHF23	131.8384582	118.4971535	81.50284654	77.4043832
ENSG00000040731	4.231821365	4.77558166	6.82E-07	6.36E-06	1008	CDH10	13.16472689	12.54755739	204.6996995	186.8352731
ENSG00000040933	1.32112807	4.644380514	0.022215719	0.04967093	3631	INPP4A	70.18576167	62.54281126	138.3345312	129.8142383
ENSG00000041353	1.075007219	4.672296435	0.041408939	0.084380435	5874	RAB27B	81.24142625	71.03878409	140.2462586	118.7585738
ENSG00000041357	-1.508710768	4.589180689	0.000603594	0.002142098	5685	PSMA4	177.2123147	151.557159	48.44284099	44.99849917
ENSG00000041515	3.095684393	4.699976314	1.33E-07	1.45E-06	23026	MYO16	25.84662476	24.94318276	176.3187234	174.1533752
ENSG00000041802	-0.89316837	4.602112151	0.072528495	0.133755615	55341	LSG1	158.4812475	132.8281601	67.17183985	59.79656492
ENSG00000041880	-0.299867318	4.598988093	0.530253881	0.634442285	10039	PARP3	131.8277026	115.7324555	84.26754446	78.27658487
ENSG00000041982	-4.451427316	4.565637701	9.01E-14	5.27E-12	3371	TNC	224.9795567	192.2002563	7.799743728	7.468474421
ENSG00000041988	0.100773428	4.611372072	0.85485271	0.903380892	90326	THAP3	117.38702	100.8546191	99.14538095	90.20396456
ENSG00000042062	-2.352407045	4.605480192	9.70E-06	6.64E-05	140876	FAM65C	205.4791418	169.3408379	30.65916213	28.78173889
ENSG00000042088	-1.189545269	4.623152774	0.025836619	0.056736586	55775	TDP1	172.5626885	143.4232431	56.57675695	55.84231748
ENSG00000042286	-1.13947529	4.544574415	0.080995694	0.144518775	84883	AIFM2	153.2634569	144.498459	55.50154096	53.39170577
ENSG00000042304	0.302114974	4.618368067	0.665528872	0.754070216	56918	C2orf83	144.432453	50.42246754	141.2086582	58.79134182
ENSG00000042317	1.165516484	4.645507775	0.042274104	0.085464968	55812	SPATA7	72.3436405	71.75299792	132.3773692	127.6563595
ENSG00000042429	-0.384432109	4.584504629	0.325068031	0.450204897	9440	MED17	131.3233706	120.8084006	79.19159943	76.57718817
ENSG00000042445	-0.046138159	4.607077791	0.932235899	0.957910886	54884	RETSAT	124.3179433	104.4125772	95.58742283	83.71604132
ENSG00000042493	-1.395209705	4.555095336	0.021903376	0.049050806	822	CAPG	165.1619787	150.1593254	47.0882471	49.84067464
ENSG00000042753	-0.252505528	4.580678834	0.526058376	0.630403784	1175	AP2S1	124.3383509	117.4719681	82.52803193	81.00764204
ENSG00000042781	2.901688905	4.8483298	0.006653904	0.017147256	7399	USH2A	28.50815498	35.8513842	216.9747657	164.1486158
ENSG00000042813	3.881757063	4.935931107	0.00102187	0.003413508	11055	ZPBP	21.59498206	13.90993505	251.4363118	178.4050179
ENSG00000042832	2.022045303	4.689304425	0.00030095	0.001136546	7038	TG	34.24183995	64.06781136	174.31776	135.9321886
ENSG00000042980	2.202740131	4.66280988	0.000106737	0.000484699	10863	ADAM28	40.19487006	44.75138122	155.2486188	158.1363453
ENSG00000043039	-0.479086381	4.569744298	0.282243828	0.402459406	102725415	BARX2	124.0266319	134.8016847	75.97336807	72.49483356
ENSG00000043093	0.005655413	4.607292807	1	1	54165	DCUN1D1	122.1306901	102.6128808	97.3871192	85.22623855
ENSG00000043143	1.003312333	4.626460346	0.060801446	0.115816969	23338	JADE2	81.84706508	70.46590242	128.9576069	118.1529349
ENSG00000043355	2.391551241	4.682727289	1.47E-05	9.54E-05	7546	ZIC2	40.21977295	36.26202987	164.7505317	159.780227
ENSG00000043462	-1.38025457	4.597677461	0.004721725	0.012597832	3937	LCP2	175.0435075	147.6716184	52.32838156	48.01406788
ENSG00000043514	-1.329268529	4.570863343	0.004242869	0.011408736	54802	TRIT1	165.9313485	148.6572219	51.34277808	49.76109051
ENSG00000043591	3.105185753	4.730788442	1.44E-06	1.23E-05	153	ADRB1	25.72910631	25.95369396	174.046306	184.9536883
ENSG00000044090	-0.764395252	4.57975988	0.058190216	0.111712833	9820	CUL7	147.9054397	130.6475507	69.35244933	63.02185459
ENSG00000044115	-0.494443869	4.598123314	0.301821017	0.424955692	1495	CTNNA1	140.0564079	122.0030901	77.99690986	72.41230092
ENSG00000044446	-1.124063555	4.591513804	0.018174085	0.041890956	5256	PHKA2	162.8750468	142.7287057	57.27129429	56.1426172
ENSG00000044459	-1.024962629	4.578023586	0.013442196	0.032018654	54875	CNTLN	155.8271061	140.8237027	58.58420706	59.17629734
ENSG00000044524	-1.516276159	4.563876284	0.002741977	0.007665884	2042	EPHA3	171.6110589	152.4072634	47.59273657	43.83443165
ENSG00000044574	-1.515932526	4.632259137	0.008500096	0.021314914	3309	HSPA5	189.5284654	148.1455275	51.85447248	43.97521685
ENSG00000046604	-5.167972385	4.583999449	5.36E-21	2.92E-18	1829	DSG2	234.2086235	195.1655533	4.834446707	4.660220892
ENSG00000046647	0.03813359	4.593717297	0.951165139	0.971560395	54960	GEMIN8	118.6958222	101.6446377	98.35536226	84.47247571
ENSG00000046651	-1.245783725	4.61063682	0.016677387	0.038800078	8481	OFD1	173.9671501	142.6636988	57.33630125	50.8478477
ENSG00000046653	5.047008167	4.802528074	7.62E-06	5.32E-05	2824	GPM6B	8.2273055	6.799430477	215.9696996	191.7726945
ENSG00000046774	-8.700127807	4.574717153	7.21E-25	1.64E-21	51438	MAGEC2	238.0297187	199.4367054	0.072171179	0.563294554
ENSG00000046889	2.355805641	4.72617197	0.000110919	0.000500881	80243	PREX2	42.50299369	37.93198594	175.2465032	157.4970063
ENSG00000047056	1.350018063	4.633511678	0.016507411	0.038445571	22884	WDR37	68.7081328	61.13338113	136.4701901	131.2918672
ENSG00000047188	-0.270744616	4.599263585	0.575056778	0.67602137	64848	YTHDC2	132.4199583	112.5125342	87.4874658	76.70928995
ENSG00000047230	-1.111676149	4.602664889	0.025873406	0.056810524	56474	CTPS2	166.6966828	139.7302391	60.26976093	54.53993734
ENSG00000047249	1.589285738	4.653611618	0.006713242	0.017284131	51606	ATP6V1H	61.3917065	55.277996	145.2333345	138.6082935
ENSG00000047315	-0.44984383	4.59620257	0.345183396	0.470365606	5431	POLR2B	137.1678745	121.4154199	78.58458009	74.41547176
ENSG00000047346	1.11928543	4.646890949	0.055786061	0.107807111	56204	FAM214A	78.86513419	67.41942286	136.0770792	121.1348658
ENSG00000047365	3.313950223	4.739732982	1.14E-06	1.01E-05	116984	ARAP2	24.58141855	20.65501479	189.8652863	175.4185814
ENSG00000047410	-1.534346056	4.587795607	0.00035549	0.001324267	7175	TPR	178.5876908	151.1658135	48.83418648	43.20165281
ENSG00000047457	-1.79318983	4.60195034	0.000484656	0.001760984	1356	CP	191.0767092	155.8306586	44.1693414	36.82830071
ENSG00000047578	0.010814727	4.615966542	0.989082277	0.995144355	23247	KIAA0556	121.6529915	104.3123969	95.68760312	88.60459659
ENSG00000047579	0.735990401	4.612552507	0.1440371	0.233429501	84062	DTNBP1	89.0927495	81.42229198	118.2979481	110.9072505
ENSG00000047597	0.324481301	4.58660556	0.420643603	0.537166479	7504	XK	106.0638437	91.47261858	103.597187	96.40281301
ENSG00000047617	0.135809215	4.548985734	0.834673062	0.890130714	57101	ANO2	106.0414051	101.3214105	98.67858953	84.45320363
ENSG00000047621	0.316004112	4.590436869	0.493259388	0.60322747	57102	C12orf4	106.5464976	92.1307051	104.4272796	95.57272043
ENSG00000047634	-0.912763952	4.579995463	0.024257371	0.053708646	6322	SCML1	154.1373427	134.7011375	65.29886245	58.58483129
ENSG00000047644	-0.026339924	4.593895205	0.962530905	0.977988149	55841	WWC3	117.4574696	108.8611098	91.1388902	88.11516666
ENSG00000047648	-0.859002935	4.549512741	0.18495446	0.287557049	395	ARHGAP6	145.4092335	134.4037046	65.59629538	58.6720105
ENSG00000047662	0.899452734	4.603546006	0.06459046	0.121742947	27146	FAM184B	82.99805088	74.52011475	120.4982405	117.0019491
ENSG00000047849	1.158558064	4.633205999	0.039228278	0.08053025	4134	MAP4	75.69702183	66.74684376	132.8943675	124.3029782
ENSG00000047932	0.588601698	4.581592699	0.14101059	0.229207313	57120	GOPC	95.78145601	81.20538144	111.1735046	104.218544
ENSG00000047936	2.547072417	4.760657492	0.000149626	0.000643085	6098	ROS1	36.35304906	37.87035481	185.7441076	162.1296452
ENSG00000048028	-0.803477841	4.600445905	0.089063354	0.156342322	57646	USP28	152.89389	132.2192817	67.78071834	64.39906014
ENSG00000048052	1.716825165	4.684078178	0.001651677	0.004864288	9734	HDAC9	60.23195777	50.91430549	156.0731196	139.7680422
ENSG00000048140	0.247685256	4.608628785	0.627524278	0.721755883	26262	TSPAN17	109.9799533	96.69011171	103.3098883	95.02658383
ENSG00000048162	-1.217852083	4.577616977	0.004285765	0.011515584	51491	NOP16	164.7688439	143.8650482	56.13495178	51.03275432
ENSG00000048342	-0.412479323	4.595000262	0.384266165	0.507719132	57545	CC2D2A	138.2818003	116.5683668	83.43163323	71.41209975
ENSG00000048392	0.707286846	4.617290179	0.177009456	0.277536634	50484	RRM2B	92.07560518	80.74792381	120.1085723	107.9243948
ENSG00000048405	-0.343424446	4.575125999	0.425459818	0.541371202	168850	ZNF800	130.8971889	115.9228825	84.07711753	72.84010792
ENSG00000048462	-3.199614392	4.519092	0.000259938	0.001018599	608	TNFRSF17	208.9107311	171.1816766	5.515657739	28.8183234
ENSG00000048471	0.735205575	4.626377484	0.175693775	0.275746558	101929304	SNX29	93.75590097	77.55615864	124.6845233	106.244099
ENSG00000048540	5.864585685	4.833549761	3.90E-06	2.93E-05	55885	LMO3	4.792837295	3.935916367	226.6516682	195.2071627
ENSG00000048544	-0.700193363	4.606012597	0.176371509	0.276714926	55173	MRPS10	155.0209252	122.2886869	77.71131308	60.5582249
ENSG00000048545	1.774646847	4.652718916	0.003136973	0.008665842	102723903	GUCA1A	58.7946704	46.1946628	151.1371769	141.2053296
ENSG00000048649	0.122269838	4.605365461	0.818308308	0.878280317	51773	RSF1	116.0134078	99.63400247	100.3659975	89.45735403
ENSG00000048707	1.248565416	4.644477655	0.030587944	0.065111022	55187	VPS13D	74.01164186	63.23016419	138.0920529	125.9883581
ENSG00000048740	2.928871549	4.736072053	7.58E-06	5.30E-05	10659	CELF2	30.23625934	27.30361563	184.5904154	169.7637407
ENSG00000048828	-0.986375478	4.588737405	0.023211841	0.051654141	23196	FAM120A	158.0401503	137.6037296	62.39627036	58.2226423
ENSG00000048991	0.808655243	4.618550497	0.1221287	0.203702446	23518	R3HDM1	88.20003635	77.32314596	122.579823	111.7999637
ENSG00000049089	2.200547232	4.7015457	0.000107003	0.000485541	1298	COL9A2	45.64438678	40.8125886	166.8531366	154.3556132
ENSG00000049130	1.505026979	4.65455172	0.011860597	0.028676747	4254	KITLG	68.57380201	52.31033279	147.913591	131.426198
ENSG00000049167	-1.072298341	4.643175127	0.065011437	0.122359266	1161	ERCC8	173.4086652	138.3434549	61.65654506	58.8624789
ENSG00000049192	-2.420356858	4.533571228	0.000647956	0.002267971	11174	ADAMTS6	188.8150625	172.0630169	27.9369831	26.35739899
ENSG00000049239	-0.707656454	4.596816219	0.133897964	0.219476333	9563	H6PD	149.2980389	128.0441875	71.95581246	65.39859592
ENSG00000049245	-0.191385717	4.604353662	0.706516765	0.78874738	9341	VAMP3	127.5576974	112.6386367	87.36136326	82.70077802
ENSG00000049246	1.74358498	4.684568687	0.001309698	0.004050493	8863	PER3	59.00760755	50.69678932	156.2852089	140.9923925
ENSG00000049247	0.849457571	4.633351161	0.129833847	0.213988675	10911	UTS2	86.09393442	78.49342658	125.3807877	113.9060656
ENSG00000049249	-2.377761861	4.466759157	0.033486753	0.070320639	3604	TNFRSF9	192.7529844	146.5283579	1.838063866	53.47164208
ENSG00000049283	0.769581876	4.641799296	0.176844123	0.277337054	55040	EPN3	89.09845575	82.54017179	124.8910915	110.9015443
ENSG00000049323	-3.152175782	4.554745167	3.05E-06	2.36E-05	4052	LTBP1	208.4297254	181.1999255	18.80007452	16.47685302
ENSG00000049449	-1.593889595	4.640453489	0.00794394	0.020071017	440034	RCN1	195.8460839	147.7875157	52.21248429	40.17827158
ENSG00000049540	2.735938367	4.720937147	6.66E-06	4.71E-05	2006	ELN	31.65245384	32.81251046	177.848121	167.1874895
ENSG00000049541	-1.860320538	4.591465346	0.000187939	0.00078751	5982	RFC2	189.4433895	158.9825453	41.01745467	36.60204057
ENSG00000049618	0.442578302	4.579276814	0.270076832	0.389151706	57492	ARID1B	99.85536815	88.01343899	106.1244955	100.1446319
ENSG00000049656	-1.773595584	4.540437589	0.008700355	0.021758817	81037	CLPTM1L	173.4625294	159.9003415	40.09965845	38.49032586
ENSG00000049759	0.024779309	4.616018644	0.967324318	0.979905475	23327	NEDD4L	121.3743387	103.4291388	96.57086122	88.58346208
ENSG00000049768	0.572677539	4.633442152	0.306971007	0.430925063	50943	FOXP3	94.35890981	91.63162589	116.776632	105.6410902
ENSG00000049769	3.031291075	4.721581937	1.09E-06	9.64E-06	89801	PPP1R3F	28.38120412	25.05192091	182.1359273	171.6187959
ENSG00000049860	-0.983526637	4.56440569	0.044253382	0.088830885	3074	HEXB	151.8790589	139.3378488	60.66215123	58.14414531
ENSG00000049883	-0.258127341	4.511291882	0.718420139	0.798109272	79810	PTCD2	117.4073527	113.4153	69.65588408	86.58470004
ENSG00000050030	2.450608318	4.727354454	7.75E-05	0.000372547	340533	KIAA2022	40.38834071	35.7507082	176.955742	159.6116593
ENSG00000050130	0.172267266	4.619911848	0.746201793	0.822366748	51528	JKAMP	115.4620022	98.39187946	101.6081205	93.51189914
ENSG00000050165	3.092116029	4.73449356	2.43E-06	1.98E-05	27122	DKK3	27.76861393	24.10257	186.2380505	172.2313861
ENSG00000050327	-2.569371288	4.605884337	1.83E-06	1.53E-05	102725117	ARHGEF5	210.1840683	173.5222189	25.92224536	26.47778113
ENSG00000050344	-2.523752639	4.6132138	6.26E-06	4.46E-05	9603	NFE2L3	213.052757	170.1240558	29.87594417	24.0215849
ENSG00000050393	-0.204029488	4.602585942	0.685742193	0.771385899	63933	MCUR1	131.241133	108.8000833	91.19991672	77.46454224
ENSG00000050405	0.041883397	4.60692894	0.954260938	0.973517086	51474	LIMA1	118.058656	104.4365509	95.56344908	89.57341728
ENSG00000050426	-0.231571282	4.599896013	0.627965197	0.722122138	25875	LETMD1	130.467154	111.6660187	88.33398126	78.43217252
ENSG00000050438	3.112940893	4.727203071	1.08E-06	9.55E-06	9498	SLC4A8	26.42674523	24.69800699	183.7853116	173.5732548
ENSG00000050555	-0.498923869	4.596651144	0.282392491	0.402549151	10319	LAMC3	137.9878617	124.6748944	74.9001388	75.3251056
ENSG00000050628	-1.26205345	4.492931433	0.087305816	0.153805243	5733	PTGER3	152.2703097	142.1137253	41.7861127	57.88627467
ENSG00000050730	2.014231316	4.834369867	0.052128567	0.101546515	79931	TNIP3	34.74372368	75.66371681	124.3362832	224.9039976
ENSG00000050748	2.243662016	4.721105141	0.000182089	0.000766079	5601	MAPK9	45.61193634	39.79000177	172.7708854	154.3880637
ENSG00000050767	1.267963362	4.637217586	0.027115991	0.058956456	91522	COL23A1	71.82861368	63.69741224	135.8063105	128.1713863
ENSG00000050820	0.791988487	4.600130251	0.09362261	0.163026693	9564	BCAR1	87.73438534	76.89012921	118.2722085	112.2656147
ENSG00000051009	0.40787082	4.570544477	0.371551236	0.496004912	84067	FAM160A2	100.0891057	89.26988372	103.1469592	99.91089431
ENSG00000051108	-0.291375843	4.592807432	0.541060758	0.644348068	9709	HERPUD1	131.0437371	114.7505104	85.24948965	77.02204052
ENSG00000051128	1.009286624	4.63032935	0.060662584	0.115600787	9454	HOMER3	77.21192432	76.19864493	125.7209924	122.7880757
ENSG00000051180	-4.443109438	4.545422442	1.66E-08	2.20E-07	5888	RAD51	220.6313631	190.8583537	6.082986392	9.141646337
ENSG00000051341	-4.243200082	4.597434062	1.36E-12	5.50E-11	10721	POLQ	233.2409602	189.3276285	10.67237146	7.21362568
ENSG00000051382	0.635955827	4.610332415	0.210818465	0.319483801	5291	PIK3CB	92.99683616	84.62822846	115.7415517	107.0031638
ENSG00000051523	-3.071049052	4.470954002	0.00017431	0.000736841	1535	CYBA	182.1155527	186.2377664	17.18026919	17.88444725
ENSG00000051596	-0.288518426	4.691503138	0.631348189	0.725284363	84321	THOC3	164.7784832	92.36318374	107.6368163	65.12987557
ENSG00000051620	-0.285713591	4.584143165	0.466873099	0.577792509	23593	HEBP2	129.2655074	114.8457947	85.15420526	76.4100366
ENSG00000051825	-0.850197869	4.565353938	0.070651273	0.131032337	10198	MPHOSPH9	147.859021	134.3018589	60.91079167	65.69814114
ENSG00000052126	-0.609125932	4.573762789	0.159560966	0.253958465	54477	PLEKHA5	139.5129411	127.1876319	68.54490924	72.8123681
ENSG00000052344	-3.381283658	4.513728934	1.81E-05	0.000115477	5652	PRSS8	201.1068285	184.1261818	15.87381816	13.75915795
ENSG00000052723	-0.991427534	4.606383793	0.05102307	0.099839911	80143	SIKE1	163.2606457	135.6421549	64.35784513	57.40285306
ENSG00000052749	-0.884239718	4.588235253	0.040743343	0.08321729	23223	RRP12	154.7367442	133.5999522	66.40004778	59.84876002
ENSG00000052795	0.9489924	4.625427536	0.071803911	0.132865848	57600	FNIP2	82.08687809	74.37751675	126.0086411	117.9131219
ENSG00000052802	-0.100471012	4.644900291	0.879882514	0.920040089	6307	MSMO1	139.4409266	97.42864077	102.5713592	77.51166231
ENSG00000052841	-0.951655063	4.592976916	0.045760758	0.091418689	55761	TTC17	157.4791593	136.5788939	63.42110608	59.54209624
ENSG00000052850	-1.207438349	4.536506119	0.074835548	0.135807556	60529	ALX4	155.0976528	145.1317038	54.86829617	49.78882222
ENSG00000053108	4.167659455	4.767893954	2.23E-08	2.88E-07	23105	FSTL4	13.63321362	13.07778676	202.2243639	186.3667864
ENSG00000053254	0.920684615	4.638500814	0.109751202	0.186514106	1112	FOXN3	86.28781156	73.06844388	130.4430205	113.7121884
ENSG00000053328	4.25809485	4.727067573	1.49E-09	2.42E-08	728464	METTL24	14.65056505	9.436840832	185.3494349	194.3884793
ENSG00000053371	-0.942696702	4.578201099	0.024033559	0.053274584	8574	AKR7A2	154.9201184	135.6308385	64.36916151	57.68402573
ENSG00000053372	-1.171528337	4.622595981	0.032303105	0.068251825	51154	MRTO4	176.0770694	137.486561	62.51343897	50.3828846
ENSG00000053438	5.233558901	4.747604413	3.55E-11	9.63E-10	4826	NNAT	6.550326444	6.27960476	200.9504431	193.4496736
ENSG00000053501	0.54789181	4.602842752	0.267764563	0.386362365	55850	USE1	96.34128984	86.84775768	112.5295458	103.6587102
ENSG00000053524	3.689978177	4.759167705	4.78E-07	4.64E-06	23101	MCF2L2	20.14153467	15.81261906	198.2813256	179.8584653
ENSG00000053702	4.606863531	4.802945593	2.24E-05	0.000139291	83714	NRIP2	11.14213451	9.095935908	214.6625463	188.8578655
ENSG00000053747	0.033339071	4.597220467	0.963855183	0.977988149	3909	LAMA3	118.2866462	103.1909586	96.80904143	86.31925669
ENSG00000053770	0.243228911	4.622323486	0.649184581	0.740407609	55745	AP5M1	113.5577096	94.88520785	103.9603456	96.03965437
ENSG00000053900	-0.475547227	4.597445478	0.323080381	0.447966944	29945	ANAPC4	139.4471193	121.0116852	78.98831483	72.4692847
ENSG00000053918	-0.902708395	4.602742872	0.06784278	0.126784782	3784	KCNQ1	159.6484713	132.3401245	59.44093046	67.65987548
ENSG00000054116	-0.063567879	4.594333247	0.900568194	0.935790965	27095	TRAPPC3	119.7601818	109.3195385	90.68046151	86.22034987
ENSG00000054118	-0.482962242	4.608242849	0.339490885	0.464414255	9967	THRAP3	141.7438872	121.0299223	78.97007769	73.23158212
ENSG00000054148	-0.439184754	4.559080225	0.416717835	0.533836431	29085	PHPT1	129.1073172	122.9874751	73.02885094	77.01252486
ENSG00000054179	0.752163397	4.617932872	0.145246693	0.234992774	954	ENTPD2	87.46522202	82.81896161	118.5886165	112.534778
ENSG00000054219	0.233505701	4.623331634	0.661217301	0.750187744	4065	LY75	117.2463693	91.3377419	98.11274972	101.8872503
ENSG00000054267	0.545553735	4.602233644	0.267747952	0.386358615	51742	ARID4B	97.53352752	85.47782824	113.3898762	102.4664725
ENSG00000054277	-0.372761588	4.59483894	0.429136423	0.545261146	23596	OPN3	133.9272853	118.5778167	81.42218328	76.14274332
ENSG00000054282	1.128221098	4.641553596	0.049157632	0.097244617	10806	SDCCAG8	76.74829298	68.73388516	133.6949431	123.251707
ENSG00000054356	5.312113154	4.76909805	7.03E-11	1.81E-09	5798	PTPRN	6.69189198	5.597133002	207.3422767	193.308108
ENSG00000054392	-0.377062805	4.517081174	0.591298748	0.690151479	55733	HHAT	117.9936957	123.4555374	82.00630425	66.48630743
ENSG00000054523	3.149808909	4.749589604	6.24E-06	4.45E-05	23095	KIF1B	27.25009593	23.2702061	190.8926828	172.7499041
ENSG00000054598	-0.701902264	4.57038038	0.124144622	0.206497929	2296	FOXC1	141.7491446	131.1937844	68.80621557	66.5118463
ENSG00000054611	0.109322534	4.595103042	0.825926707	0.883586183	25771	TBC1D22A	110.7127007	105.6306664	93.75351246	94.36933362
ENSG00000054654	-0.414698277	4.605550333	0.39975046	0.523244184	102725415	SYNE2	136.9910065	120.5387108	79.46128919	76.80882112
ENSG00000054690	2.971607824	4.751650929	1.83E-05	0.00011626	57475	PLEKHH1	30.30411234	26.23138599	189.5794893	169.6958877
ENSG00000054793	2.699513494	4.72156059	1.02E-05	6.94E-05	10079	ATP9A	34.66029577	30.77085454	178.5237468	165.3397042
ENSG00000054803	7.200610638	4.786291744	5.42E-10	9.92E-09	140689	CBLN4	1.959807036	1.26236681	214.8693098	198.040193
ENSG00000054938	-0.687722955	4.670993276	0.19885574	0.304532836	25884	CHRDL2	167.1506419	120.9585792	67.71224109	79.04142077
ENSG00000054965	1.825623647	4.675017421	0.000617553	0.002186966	23201	FAM168A	56.11595748	48.16630951	155.3837765	143.8840425
ENSG00000054967	-0.292557079	4.57286474	0.501048383	0.607312693	84957	RELT	127.2523854	115.7010948	84.29890521	75.59638772
ENSG00000054983	1.533840492	4.662454418	0.007316206	0.01864525	2581	GALC	66.92875964	53.10837804	149.3050735	133.0712404
ENSG00000055044	-1.53362828	4.557736555	0.008539463	0.021394733	51602	NOP58	171.9610517	151.4823415	48.51765855	41.58078596
ENSG00000055070	-1.377170063	4.58969987	0.001702655	0.004996657	26099	SZRD1	172.8647292	148.1392715	51.86072852	48.07788258
ENSG00000055118	0.638647685	4.582580974	0.102548406	0.175996607	3757	KCNH2	91.61420814	82.37935582	110.3777371	108.3857919
ENSG00000055130	-0.262309962	4.601667526	0.590082022	0.689725182	8454	CUL1	131.091573	113.9093033	86.09069666	79.07785446
ENSG00000055147	-0.863190036	4.591312869	0.070258415	0.130469606	10827	FAM114A2	152.2204874	135.7809955	63.81165273	64.21900449
ENSG00000055163	2.432882527	4.70398703	2.40E-05	0.000148071	26999	CYFIP2	40.59402078	35.0130872	171.2295292	159.4059792
ENSG00000055208	-0.377161106	4.602418344	0.441775222	0.55604918	23118	TAB2	134.7349311	119.4769243	80.52307568	77.72725416
ENSG00000055211	-0.015629811	4.642650647	0.990443054	0.995825006	116254	GINM1	130.3428571	100.6992258	99.30077423	86.5493967
ENSG00000055332	0.017749717	4.613166186	0.977798247	0.987296966	5610	EIF2AK2	121.3047759	103.6300835	96.36991647	87.94007008
ENSG00000055483	-0.363277269	4.594227396	0.434724101	0.550098181	57602	USP36	132.8295993	119.0125035	80.98749648	77.15770714
ENSG00000055609	0.417055139	4.579032467	0.303681074	0.427013803	58508	KMT2C	100.6190131	89.18044453	105.2998159	99.38098686
ENSG00000055732	-3.320699998	4.45903927	0.000120424	0.000536162	55283	MCOLN3	189.7923361	180.247109	10.28282575	19.75289097
ENSG00000055813	6.229940628	4.736585291	4.57E-14	2.92E-12	114800	CCDC85A	3.365561012	2.970760788	196.634439	200.3718239
ENSG00000055917	0.127583163	4.618080826	0.816602606	0.876836881	23369	PUM2	117.6525897	99.31139414	100.6886059	91.26057269
ENSG00000055950	0.089189002	4.589666084	0.849125663	0.899856947	84545	MRPL43	111.7533439	105.1792691	94.82073089	91.10957901
ENSG00000055955	0.616721994	4.710923378	0.278720275	0.398927382	3700	ITIH4	104.7450608	86.47465776	95.25493917	145.1469894
ENSG00000055957	-3.161303501	4.491455547	8.46E-05	0.00040033	3697	ITIH1	193.9198265	180.3013239	14.10879198	19.69867611
ENSG00000056050	0.185138028	4.559208332	0.747457001	0.823352427	54969	C4orf27	108.8942202	95.28802202	104.711978	82.4074522
ENSG00000056097	0.307085714	4.594777238	0.517630137	0.622566935	51663	ZFR	107.816704	91.99639642	105.2004521	94.79954787
ENSG00000056277	-1.72047726	4.668308265	0.002929177	0.008133728	55609	ZNF280C	206.8158532	150.3865915	49.61340853	38.53964034
ENSG00000056291	-0.114185116	4.529090586	0.876414705	0.917663795	10886	NPFFR2	113.6788232	109.3835906	90.61640939	74.83666597
ENSG00000056487	0.876901873	4.587652256	0.033907815	0.071094264	112885	PHF21B	86.59035286	70.00064447	119.9003368	113.4096471
ENSG00000056558	-0.452050358	4.602917974	0.355946981	0.481547061	7185	TRAF1	139.1339676	120.528472	79.47152803	74.07708017
ENSG00000056586	0.21991878	4.613100663	0.673200483	0.760754125	54542	RC3H2	110.9053432	98.71729692	101.2827031	96.0526374
ENSG00000056736	0.320187706	4.5884132	0.468240636	0.579061558	55540	IL17RB	107.5142746	90.28651802	103.72052	96.27948001
ENSG00000056972	-0.881588226	4.57118177	0.058710018	0.112598068	10758	TRAF3IP2	153.9760676	130.374289	69.62571096	54.94248971
ENSG00000056998	-1.003141454	4.564265824	0.041221579	0.08407855	8908	GYG2	153.2847132	139.0349904	60.96500957	56.6827
ENSG00000057019	-1.98765573	4.565989903	6.70E-05	0.000341048	131566	DCBLD2	187.1218852	161.9813534	38.01864656	33.01722385
ENSG00000057149	-5.687555611	4.80432181	3.02E-06	2.34E-05	6317	SERPINB3	303.4734311	195.4757688	4.524231211	3.210139138
ENSG00000057252	-1.899001553	4.606239025	0.00027674	0.001074618	6646	SOAT1	192.8295309	161.2174831	38.78251685	38.15428505
ENSG00000057294	-1.885674578	4.633624048	0.001403018	0.004231457	5318	PKP2	201.2902849	157.6659728	42.33402724	36.49350332
ENSG00000057468	2.865322769	4.748604277	2.35E-05	0.000145655	4438	MSH4	32.48958078	27.67824349	167.5104192	189.6972298
ENSG00000057593	-1.746120002	4.604196479	0.000675055	0.002354005	2155	F7	187.4423522	158.1542573	41.65529144	41.84574273
ENSG00000057608	-0.936464081	4.615756715	0.075280956	0.13633079	2665	GDI2	163.3543488	133.4109705	66.58902949	59.11123831
ENSG00000057657	-0.820355335	4.584783234	0.037808504	0.078029543	639	PRDM1	151.1241833	132.264711	67.73528897	61.87598939
ENSG00000057663	-0.134852917	4.609909327	0.788350097	0.855064403	9474	ATG5	127.1674633	109.2091309	90.79086908	83.41795523
ENSG00000057704	2.970071653	4.710778395	7.49E-07	6.92E-06	57458	TMCC3	29.26062105	25.81956965	178.7655342	170.7393789
ENSG00000057757	1.644768133	4.643125491	0.004546168	0.012161484	57095	PITHD1	58.1190015	54.64470605	141.8809985	142.8996422
ENSG00000057935	0.595814574	4.591825603	0.208536425	0.316723384	57504	MTA3	95.1261229	82.76529448	112.566288	104.8738771
ENSG00000058056	-0.869697199	4.581942813	0.030806241	0.065510663	8975	USP13	153.219198	132.9069349	67.09306513	59.36334183
ENSG00000058063	-0.741212038	4.605282103	0.137067046	0.22384547	23200	ATP11B	151.9242691	129.4184441	70.58155594	65.6753314
ENSG00000058085	1.239569955	4.639730002	0.027605668	0.059799777	3918	LAMC2	67.3804022	71.60234144	134.6165529	128.3976586
ENSG00000058091	2.392618311	4.732711955	0.000144771	0.000625391	5218	CDK14	42.30808757	36.66029546	177.8786791	157.6919124
ENSG00000058262	-1.700600677	4.563220679	0.000872964	0.002983911	29927	SEC61A1	177.0717317	157.108138	42.89186198	40.10503214
ENSG00000058272	-0.003320431	4.604053965	1	1	4659	PPP1R12A	119.9833807	105.5048697	94.49513032	87.34436911
ENSG00000058335	6.575008748	4.779945879	2.99E-10	6.44E-09	5923	RASGRF1	2.811822146	2.276982361	212.4398537	197.1881779
ENSG00000058404	7.741874402	4.771151779	2.04E-14	1.49E-12	816	CAMK2B	1.09040655	1.038649518	210.7526242	198.9095934
ENSG00000058453	1.025698633	4.650001842	0.07906657	0.141784599	9696	CROCC	81.35196373	72.12278584	133.7581601	118.6480363
ENSG00000058600	-1.071538123	4.590448498	0.020001496	0.045264453	101060521	POLR3E	162.1932707	139.3414916	60.65850841	55.358103
ENSG00000058668	0.323422457	4.587448677	0.433443076	0.549048984	493	ATP2B4	106.1631317	91.55277065	104.3935095	95.6064905
ENSG00000058673	-0.519352529	4.631868748	0.360659214	0.485142409	441155	ZC3H11A	153.313158	114.7229047	85.27709532	66.68051965
ENSG00000058729	-0.907585925	4.5553981	0.132511717	0.217683743	55781	RIOK2	149.6102256	134.2368071	65.7631929	56.19909484
ENSG00000058799	0.019369274	4.594105827	0.975050902	0.985908001	54432	YIPF1	116.0665674	106.6379375	93.3620625	88.73195909
ENSG00000058804	-2.644515252	4.578252281	8.09E-09	1.14E-07	55706	NDC1	205.4367771	174.104575	25.89542501	23.11177137
ENSG00000058866	4.717306794	4.78260957	4.34E-07	4.25E-06	1608	DGKG	9.785487532	8.838338158	209.0366844	190.2145125
ENSG00000059122	1.33685347	4.650318768	0.023761016	0.052731372	84256	FLYWCH1	70.97701481	61.020345	140.9444481	129.0229852
ENSG00000059145	0.3075791	4.593439466	0.51780511	0.622715233	64718	UNKL	105.6713603	94.40535268	103.481804	96.51819599
ENSG00000059377	0.349506967	4.579858901	0.379416634	0.502858442	6916	TBXAS1	103.5675801	91.36912404	104.1484313	96.43241988
ENSG00000059378	-2.064304935	4.514118365	0.00459933	0.012295577	64761	PARP12	175.530256	166.1929876	33.80701243	31.90050007
ENSG00000059573	-2.162005348	4.545999515	0.001484906	0.004410081	5832	ALDH18A1	185.826706	167.1481742	32.85182584	30.73707636
ENSG00000059588	-0.462107359	4.584299881	0.236040196	0.350307446	6894	TARBP1	135.8682346	121.6768928	78.32310721	72.53833329
ENSG00000059691	0.882655834	4.614319075	0.087918457	0.154720015	5188	PET112	85.40787247	74.2168118	123.5169482	114.5921275
ENSG00000059728	0.461965035	4.607158356	0.356601427	0.481603505	4084	MXD1	100.3581936	89.81902864	111.7648448	99.64180637
ENSG00000059758	1.50133507	4.682944943	0.005235638	0.013834305	5128	CDK17	65.9023285	58.68584873	150.7184314	134.0976715
ENSG00000059769	-0.676945109	4.612062371	0.18420936	0.28675946	548645	DNAJC25	150.7536008	127.0567093	72.94329073	67.82119563
ENSG00000059804	-1.553224667	4.701238489	0.008426035	0.021143976	102723606	SLC2A3	211.0022009	143.1790756	56.8209244	41.59363043
ENSG00000059915	5.77812593	4.758157799	8.06E-12	2.66E-10	5662	PSD	4.55631159	4.302576725	205.0987417	195.4436884
ENSG00000060069	-0.37716734	4.584637362	0.328223436	0.453528145	9150	CTDP1	132.0359889	119.3201725	80.67982748	75.44107444
ENSG00000060138	-2.554355885	4.55971234	1.14E-05	7.68E-05	8531	YBX3	198.8627484	172.9692908	27.03070917	24.0135093
ENSG00000060140	2.621507704	4.743747364	8.42E-05	0.000399205	55359	STYK1	35.8930811	33.9359965	182.4064754	164.1069189
ENSG00000060237	0.478085571	4.590620341	0.307652967	0.43163305	65125	WNK1	99.73040893	86.77959813	109.7457006	100.2695911
ENSG00000060303	-1.016327874	5.266762628	0.538178608	0.641733404	NA	RPS17P5	8.216711756	534.5541198	8.697221234	191.3027788
ENSG00000060339	-0.982061912	4.592090439	0.038453302	0.079149659	55749	CCAR1	157.913907	138.2053396	61.79466042	59.44266701
ENSG00000060491	-0.291605433	4.601648877	0.545504093	0.648516673	11054	OGFR	132.2912458	114.960518	85.03948199	78.29798469
ENSG00000060558	-2.491643475	4.542275118	0.000376278	0.001397422	2769	GNA15	192.9979298	172.4720007	27.52799929	24.81131885
ENSG00000060566	-1.21856661	4.587273609	0.003197656	0.008814774	84699	CREB3L3	165.7083846	145.1698915	54.8301085	53.16248989
ENSG00000060642	-0.778278717	4.597568938	0.108627446	0.184785283	55650	PIGV	153.5212413	128.7109542	71.28904578	61.8519006
ENSG00000060656	-0.188526809	4.600006443	0.692221178	0.77682972	10076	PTPRU	127.5316691	111.5986043	88.40139572	81.20138368
ENSG00000060688	-1.697724701	4.57344089	0.000176557	0.000745474	9410	SNRNP40	179.631092	156.4907497	43.50925031	40.18854003
ENSG00000060709	5.030039596	4.764031842	2.05E-10	4.56E-09	102724399	RIMBP2	7.725126443	7.179353173	204.9049739	192.2748736
ENSG00000060718	1.538572668	4.619470858	0.003728553	0.010143255	1301	COL11A1	62.78005437	53.89835683	137.6149886	137.2199456
ENSG00000060749	-1.294792262	4.595660554	0.007308152	0.018628634	79832	QSER1	171.9192378	144.9892003	55.01079975	49.50758342
ENSG00000060762	1.38439684	4.630353311	0.010965863	0.026727963	51660	MPC1	65.96649849	61.73108485	135.1111392	134.0335015
ENSG00000060971	0.366788103	4.56938095	0.433528553	0.549119094	30	ACAA1	101.9389292	90.24902257	102.288648	98.06107079
ENSG00000060982	-2.391881027	4.579672657	4.42E-08	5.37E-07	586	BCAT1	199.9355575	170.4135304	29.58646965	27.42411944
ENSG00000061273	-1.035862035	4.572406042	0.019688718	0.044625883	51564	HDAC7	156.240723	139.7617798	60.23822017	56.29455215
ENSG00000061337	0.822516406	4.625147427	0.122208431	0.203812012	11178	LZTS1	87.86927844	77.45252597	124.1274956	112.1307216
ENSG00000061455	0.523832486	4.653802441	0.364476078	0.489229545	93166	PRDM6	98.70271893	93.53503731	120.8844634	101.2972811
ENSG00000061492	4.343265408	4.683980062	1.01E-09	1.69E-08	7478	WNT8A	2.944665285	20.86415866	190.128944	179.1358413
ENSG00000061656	-2.915704698	4.528082229	7.63E-05	0.000367875	6676	SPAG4	197.3684508	179.1498361	20.85016387	19.27716019
ENSG00000061676	0.825284704	4.614684485	0.108127103	0.184020031	10787	NCKAP1	87.40379986	76.44624067	122.1760978	112.5962001
ENSG00000061794	-0.829155557	4.573255088	0.060597826	0.115498314	60488	MRPS35	149.8970765	131.8418103	68.15818974	59.82329573
ENSG00000061918	4.965091652	4.793634328	2.98E-06	2.32E-05	2983	GUCY1B3	8.299344786	7.560690807	212.9335236	191.7006552
ENSG00000061936	-0.035641064	4.593864393	0.949999914	0.970745875	6433	SFSWAP	118.0979932	108.8688511	91.13114894	87.50679703
ENSG00000061938	2.287471351	4.683314323	2.89E-05	0.000175136	102723738	TNK2	42.42201883	38.90754742	163.1968448	157.5779812
ENSG00000061987	0.459250073	4.566834249	0.333470336	0.458522803	23041	MON2	100.0868798	84.40143486	105.6139949	99.91312019
ENSG00000062038	-1.292251746	4.569454798	0.005944363	0.015489167	1001	CDH3	164.2422614	147.8129973	52.18700269	50.69400194
ENSG00000062096	3.28294823	4.722558493	9.17E-07	8.28E-06	416	ARSF	12.08152959	36.08042695	163.919573	198.7960779
ENSG00000062194	0.379284313	4.578362578	0.362277693	0.486780603	65056	GPBP1	102.7991068	89.55346172	104.9969183	97.20089322
ENSG00000062282	-0.507148745	4.597973786	0.283805015	0.404242765	84649	DGAT2	138.9005334	124.5038694	75.49613059	74.30171761
ENSG00000062370	0.76158075	4.633924849	0.178550183	0.279507525	7771	ZNF112	91.06348112	79.70335975	124.9596232	108.9365189
ENSG00000062485	-0.521552192	4.629455785	0.347833003	0.47294535	102723702	CS	151.5481389	116.6068774	83.39312261	68.31151644
ENSG00000062524	-0.202741652	4.590158933	0.657321711	0.747209933	4058	LTK	127.2045609	111.3784299	88.62157011	78.78947278
ENSG00000062582	-0.225643407	4.707603842	0.712624951	0.793302348	64951	MRPS24	76.04422939	200.7343893	59.71038418	123.9557706
ENSG00000062598	1.403551874	4.649624592	0.017925242	0.041401154	63916	ELMO2	69.3430086	58.09976796	142.6954875	130.6569914
ENSG00000062650	-0.751846866	4.584136622	0.05475483	0.106142654	23063	WAPAL	148.0490013	130.4445013	69.55549867	63.98436843
ENSG00000062716	-2.335226907	4.572684267	7.06E-07	6.56E-06	406991	VMP1	196.984327	169.3669761	30.63302393	27.99213962
ENSG00000062725	0.131498082	4.59399279	0.776362851	0.845913861	10513	APPBP2	109.4687121	105.0532795	94.94672045	94.37638559
ENSG00000062822	-3.059331058	4.504076474	8.93E-05	0.00041884	5424	POLD1	193.4108908	181.5827551	18.41724491	17.69727158
ENSG00000063015	7.776668447	4.786603359	1.89E-10	4.25E-09	124925	SEZ6	1.039932083	1.057365726	215.0640965	198.9426343
ENSG00000063046	-1.10638603	4.658411834	0.064629863	0.121810917	1975	EIF4B	183.6414214	132.0679669	67.93203308	51.37683281
ENSG00000063127	-1.661154101	4.571195659	0.000486451	0.001767156	28968	SLC6A16	179.5862735	153.630363	46.36963696	38.67343165
ENSG00000063169	0.669695384	4.608086768	0.176514634	0.276867977	29998	GLTSCR1	88.22199306	87.41362891	112.9996693	111.7780069
ENSG00000063176	1.968586372	4.679524847	0.00023685	0.000939745	56848	SPHK2	50.76197512	46.2945354	157.5594247	149.2380249
ENSG00000063177	-1.403338265	4.550593812	0.03039912	0.06474311	6141	RPL18	163.6146418	151.4884046	48.5115954	47.5689164
ENSG00000063180	4.919083232	4.783719466	2.67E-07	2.76E-06	770	CA11	8.83717356	7.367933453	210.3102286	191.1628264
ENSG00000063241	-0.110582826	4.582025246	0.779668657	0.848273355	79763	ISOC2	119.5606015	111.4504621	88.54953788	83.83488237
ENSG00000063244	-0.683412512	4.574151317	0.114227915	0.192533141	11338	U2AF2	142.7050979	129.3277918	70.6722082	65.98217716
ENSG00000063245	0.686487142	4.600658729	0.140903477	0.229063984	29924	EPN1	88.75768075	84.35052206	113.3035007	111.2423192
ENSG00000063322	1.238486427	4.660025383	0.031055016	0.065970417	55588	MED29	75.72085971	63.59110227	141.9169483	124.2791403
ENSG00000063438	-3.304923621	4.522110763	1.56E-05	0.000100777	57491	AHRR	202.0526875	183.4819424	16.51805765	14.79301456
ENSG00000063587	0.62922467	4.609685399	0.212125295	0.32109045	10838	ZNF275	94.10712805	83.72469894	116.2649529	105.8928719
ENSG00000063601	0.155818987	4.616102985	0.772705023	0.843089394	8776	MTMR1	114.2712466	100.6856244	99.31437557	94.3657857
ENSG00000063660	1.527927172	4.656031103	0.008661669	0.021671117	2817	GPC1	63.15309035	57.56021179	144.373252	136.8469097
ENSG00000063761	0.235391076	4.597964329	0.623119166	0.717776411	57143	ADCK1	106.2596803	100.6571252	99.34287479	96.98300457
ENSG00000063854	1.469343121	4.662293413	0.008685733	0.02172685	3029	HAGH	64.9762709	60.06035632	144.3565865	135.0237291
ENSG00000063978	-0.194822511	4.619808239	0.714837714	0.795312446	6047	RNF4	131.2984598	111.2436595	88.75634051	82.91218187
ENSG00000064012	-2.82172839	4.609611542	6.06E-07	5.72E-06	841	CASP8	218.6034977	174.3559247	25.64407528	19.24331932
ENSG00000064042	2.07144913	4.702094372	0.000251467	0.000990301	22998	LIMCH1	49.38898728	43.57331245	165.2958623	150.6110127
ENSG00000064102	-2.208785455	4.562258234	3.03E-05	0.000181851	55726	ASUN	191.4402752	167.1100754	32.88992457	29.69617
ENSG00000064115	-1.090881992	4.576301966	0.01090927	0.026601023	51768	TM7SF3	158.5548756	141.9626774	58.03732265	55.89045933
ENSG00000064195	-4.077815241	4.566112449	3.62E-12	1.31E-10	1747	DLX3	223.1410072	188.5773856	11.42261444	8.104842613
ENSG00000064199	-0.79298025	4.610702526	0.116663399	0.196085099	53340	SPA17	153.9075718	132.4445528	66.40194056	67.55544723
ENSG00000064201	0.202083113	4.639711889	0.731742195	0.810105839	10077	TSPAN32	116.8652737	97.35134276	101.9341923	98.06580769
ENSG00000064205	-3.763572989	4.520983814	2.08E-06	1.71E-05	8839	WISP2	208.8961031	185.779043	9.278490855	14.22095698
ENSG00000064218	3.509621187	4.694969205	1.30E-08	1.75E-07	58524	DMRT3	23.31369271	15.01700491	181.7129447	176.6863073
ENSG00000064225	-0.794052033	4.594022679	0.093433993	0.162799353	10402	ST3GAL6	153.5095338	129.204834	70.79516596	61.07544435
ENSG00000064270	-0.174227998	4.623001506	0.748240578	0.823941675	9914	ATP2C2	131.2900981	110.0435682	89.95643184	83.38937212
ENSG00000064300	1.727383847	4.670521284	0.001253248	0.003936081	4804	NGFR	60.25237742	49.01934073	153.8519584	139.7476226
ENSG00000064309	0.426511214	4.579288304	0.295519684	0.417486552	50937	CDON	102.8976902	85.59292673	107.9648713	97.10230981
ENSG00000064313	-1.018592571	4.6070057	0.043333974	0.087206244	6873	TAF2	162.8993771	138.3803488	61.61965123	58.83352837
ENSG00000064393	2.397870908	4.712679855	3.94E-05	0.000227021	28996	HIPK2	41.18279528	36.56213914	172.5041682	158.8172047
ENSG00000064419	-1.029990015	4.603188792	0.037997214	0.078352461	23534	TNPO3	162.7425591	138.5401779	61.45982209	58.00143814
ENSG00000064489	0.43009721	4.595659118	0.40525058	0.52368003	729991	MEF2BNB-MEF2B	114.2180094	73.57103099	120.8974253	85.78199056
ENSG00000064490	-1.069161471	4.579519767	0.008701793	0.021759557	8625	RFXANK	159.6041811	139.7910549	60.20894506	55.02729311
ENSG00000064545	-1.139799644	4.559171527	0.035888548	0.074632357	54929	TMEM161A	155.9563522	144.6685546	55.33144543	54.72533773
ENSG00000064547	-2.174560053	4.534159749	0.001873276	0.005443895	9170	LPAR2	183.6160653	167.19493	32.80507004	29.76488469
ENSG00000064601	-0.532359949	4.595570013	0.257486448	0.375185421	5476	CTSA	140.8708117	123.667827	76.33217299	71.5194738
ENSG00000064607	0.486113099	4.596334108	0.297448856	0.419691424	10147	SUGP2	98.06215797	89.01302224	109.5181764	101.937842
ENSG00000064651	1.141674745	4.637336833	0.044966376	0.090068654	6558	SLC12A2	77.29872526	66.52509089	134.1800211	122.7012747
ENSG00000064652	0.021355902	4.595642979	0.975460981	0.985908001	28966	SNX24	118.5058055	103.6910098	96.30899023	85.85732835
ENSG00000064655	1.040950666	4.673469838	0.042317044	0.085528061	2139	EYA2	76.45805974	79.85537586	137.3206996	120.1446241
ENSG00000064666	-3.554180384	4.567074704	1.34E-10	3.07E-09	1265	CNN2	216.7581118	185.846822	14.15317796	13.44646467
ENSG00000064687	-0.237768483	4.605496948	0.631305378	0.725258039	10347	ABCA7	129.1479959	114.9385296	85.06147036	82.28819538
ENSG00000064692	-0.093073861	4.624166958	0.86161381	0.907052274	9627	SNCAIP	126.1849933	109.4159689	90.58403108	88.30072476
ENSG00000064703	-1.49716543	4.592763797	0.002171549	0.006214095	11218	DDX20	178.3794384	150.2423581	49.75764188	44.41879436
ENSG00000064726	0.36247953	4.568583143	0.438407593	0.553184546	53339	BTBD1	102.1984815	90.16480285	101.825526	98.17447396
ENSG00000064763	0.446231916	4.571406469	0.327514818	0.452886137	55711	FAR2	99.98795433	86.30971563	105.396235	100.0120457
ENSG00000064787	4.539421581	4.776864843	2.94E-07	2.99E-06	8537	BCAS1	11.81014408	8.950958465	207.4650335	188.1898559
ENSG00000064835	3.881757749	4.935931107	0.001020997	0.003411528	5449	POU1F1	21.59498206	13.90993505	251.4363118	178.4050179
ENSG00000064886	-0.591095308	4.591258886	0.2146534	0.324391835	1117	CHI3L2	143.6081245	124.2548963	75.74510372	67.98408627
ENSG00000064932	-1.549394034	4.539338246	0.021293602	0.047826217	22904	SBNO2	166.1258412	155.0528782	44.94712183	43.47950625
ENSG00000064933	-0.779427932	4.634144745	0.169312433	0.267215427	5378	PMS1	160.1666333	128.8766138	71.12338624	65.62936962
ENSG00000064961	-2.961935714	4.544918927	3.23E-05	0.000191746	10362	HMG20B	202.3942362	179.5662214	20.43377858	19.04204235
ENSG00000064989	2.330730662	4.684047189	1.57E-05	0.000101598	10203	CALCRL	33.50319887	47.56716397	152.432836	171.3924697
ENSG00000064995	-0.723231691	4.561270658	0.150081729	0.241358382	6882	TAF11	142.2048623	130.3250031	69.67499691	63.39078232
ENSG00000064999	0.373756565	4.588654771	0.383741106	0.507317099	23294	ANKS1A	102.8035263	91.57570958	106.1155171	97.19647367
ENSG00000065000	0.073093412	4.60656124	0.885143519	0.924056776	8943	AP3D1	116.109545	104.0533605	95.94663954	91.17880421
ENSG00000065029	0.136117294	4.602375062	0.790878602	0.857322188	7629	ZNF76	113.4687771	101.0815613	98.91843865	91.53121373
ENSG00000065054	1.459014457	4.635421288	0.010340431	0.025402282	9351	SLC9A3R2	65.17697194	57.90077218	138.9946318	134.8230281
ENSG00000065057	-0.309595069	4.581965688	0.43114573	0.547064239	4913	NTHL1	126.941175	119.3735418	80.6264582	79.54102347
ENSG00000065060	-1.01754054	4.607666073	0.045691003	0.091309361	54887	UHRF1BP1	164.484749	136.4629098	63.53709023	56.87509671
ENSG00000065135	-1.672028572	4.602482666	0.001067869	0.00352421	2773	GNAI3	185.8007034	155.0487434	44.95125662	41.67336244
ENSG00000065150	-1.328283517	4.568791604	0.005086536	0.013479578	3843	IPO5	166.2258896	147.6837561	52.31624388	48.60871227
ENSG00000065154	0.897529583	4.625269696	0.095352204	0.165524487	4942	OAT	87.54679145	71.73529419	128.0902837	112.4532086
ENSG00000065183	-1.964393865	4.543118925	0.0037993	0.010320214	10885	WDR3	179.8391757	163.4688395	36.53116046	34.38531733
ENSG00000065243	-0.877133204	4.618133802	0.091974495	0.160617176	5586	PKN2	159.6927306	133.7878759	66.21212408	63.33232866
ENSG00000065268	-0.646181705	4.589990902	0.132117183	0.217074754	57418	WDR18	143.5933069	128.6255048	71.37449522	69.12969768
ENSG00000065308	-3.270040363	4.566016412	1.54E-09	2.49E-08	9697	TRAM2	212.8426854	182.7721684	17.22783165	15.8168127
ENSG00000065320	1.291136302	4.640407388	0.022681513	0.050591349	9423	NTN1	68.08289418	66.94902754	134.1664829	131.9171058
ENSG00000065325	-1.095267083	4.632685006	0.052324452	0.10190087	9340	GLP2R	171.5319976	139.8691075	60.1308925	58.23683403
ENSG00000065328	-7.421577058	4.542013171	6.74E-13	2.99E-11	55388	MCM10	228.2773636	198.6123336	0.421821312	1.387666414
ENSG00000065357	-0.102863604	4.607429514	0.841557278	0.89467903	1606	DGKA	125.0053741	108.6233624	91.37663758	84.58262089
ENSG00000065361	-0.880963725	4.584550433	0.025590481	0.056261931	2065	ERBB3	153.1049256	134.5619482	65.43805176	60.72333036
ENSG00000065371	-3.055490603	4.734815108	4.35E-05	0.000248588	54763	ROPN1	262.9829956	169.3947409	30.60525906	11.37492439
ENSG00000065413	0.167668658	4.628506196	0.761367674	0.834414103	91526	ANKRD44	115.5657399	100.145532	99.854468	96.36004083
ENSG00000065427	-1.288800453	4.583330361	0.001357017	0.004131693	3735	KARS	168.6627404	145.5418914	54.45810861	49.45432031
ENSG00000065457	-0.974789621	4.59061073	0.035849835	0.074591149	23536	ADAT1	157.6533337	137.6153936	62.38460637	59.09238519
ENSG00000065485	-3.99796499	4.526052264	5.43E-07	5.19E-06	102465667	PDIA5	211.3589084	188.9023355	9.051415204	11.09766446
ENSG00000065491	-0.238669236	4.616624458	0.652754825	0.743618656	55633	TBC1D22B	133.105133	112.2416539	87.75834606	80.67929251
ENSG00000065518	0.125472179	4.609203486	0.808693194	0.869984228	4710	NDUFB4	114.7816957	101.5494726	98.45052745	92.30088433
ENSG00000065526	0.121949913	4.607126369	0.818548239	0.878479462	23013	SPEN	114.9512484	101.2903236	98.70967637	91.49116397
ENSG00000065534	1.228780547	4.640811403	0.032087455	0.067866996	4638	MYLK	74.11925664	64.19249622	136.5005357	125.8807434
ENSG00000065548	-0.390172392	4.609902896	0.435523373	0.550615604	55854	ZC3H15	138.025224	118.0122953	81.98770469	76.16470666
ENSG00000065559	1.717104545	4.696035044	0.001799111	0.005252235	6416	MAP2K4	60.64225973	51.43968516	158.8742824	139.3577403
ENSG00000065600	0.775502401	4.594505984	0.094168162	0.163804518	55248	TMEM206	88.00365306	77.1661828	116.7086931	111.9963469
ENSG00000065609	9.621403326	4.783850667	3.72E-12	1.34E-10	9892	SNAP91	0.203041375	0.182072759	214.8350733	199.7969586
ENSG00000065613	0.242380998	4.608293602	0.6381989	0.730983985	9748	SLK	110.209204	96.81421957	103.1857804	94.76183169
ENSG00000065615	0.674444798	4.662562003	0.227798735	0.340320985	51167	CYB5R4	95.91166389	85.1217414	128.7972506	104.0883361
ENSG00000065618	-0.503249513	4.537777637	0.45434929	0.567738027	1308	COL17A1	131.2995266	121.1857149	78.8142851	64.45990482
ENSG00000065621	1.190915974	4.650512727	0.042091377	0.085256322	119391	GSTO2	76.20558293	65.56881601	138.1362376	123.7944171
ENSG00000065665	1.206976687	4.628146262	0.025797266	0.05666041	55176	SEC61A2	76.1829099	61.91679516	134.9805969	123.8170901
ENSG00000065675	-0.141265867	4.593655655	0.767556194	0.839328939	5588	PRKCQ	123.0447086	111.8756188	88.12438118	83.8084654
ENSG00000065717	2.834074422	4.714298699	2.03E-06	1.69E-05	7089	TLE2	31.33126629	28.78728076	177.7681588	168.6687337
ENSG00000065802	0.572270123	4.59727979	0.224673619	0.336521124	51665	ASB1	95.20038003	85.4172995	112.0809242	104.79962
ENSG00000065809	1.247054527	4.645055529	0.032560654	0.068722536	83641	FAM107B	74.06445784	63.34079305	138.1657261	125.9355422
ENSG00000065833	0.093706865	4.59010407	0.842095509	0.894774038	4199	ME1	113.9001951	102.1745853	97.82541471	88.1951203
ENSG00000065882	-0.406828789	4.596495697	0.38739951	0.511041529	23216	TBC1D1	135.2300224	120.2146314	79.78536862	75.91343034
ENSG00000065883	-0.33632352	4.598434266	0.480219891	0.590803419	8621	CDK13	132.4335765	118.0256899	81.97431006	78.32948956
ENSG00000065911	-3.365744528	4.607281998	6.04E-09	8.73E-08	10797	MTHFD2	225.6361701	182.8578219	17.14217811	14.85633301
ENSG00000065923	0.948164058	4.621340903	0.078836275	0.141434249	84679	SLC9A7	86.61770808	68.31722929	129.4147465	113.3822919
ENSG00000065970	0.557372215	4.599212807	0.241832514	0.3566242	55810	FOXJ2	96.2849002	85.60638019	112.4862913	103.7150998
ENSG00000065978	-2.873670775	4.711932296	5.59E-06	4.05E-05	4904	YBX1	248.0217572	173.2797874	26.72021257	20.0315198
ENSG00000065989	2.04207902	4.689532348	0.000218127	0.000877257	5141	PDE4A	49.68266429	44.014354	161.6942242	150.3173357
ENSG00000066027	-0.125238605	4.612025111	0.809444734	0.870612865	5525	PPP2R5A	124.4205859	112.1936317	87.80636827	87.5824711
ENSG00000066032	5.409789382	4.779012926	1.23E-08	1.67E-07	1496	CTNNA2	5.953356413	5.64799139	210.0244466	194.0466436
ENSG00000066044	-0.618929346	4.580157167	0.119836873	0.200595466	102724038	ELAVL1	141.2099156	127.234595	72.76540496	68.27911892
ENSG00000066056	1.376956226	4.668817765	0.01179026	0.028535076	102724932	TIE1	72.88902569	57.66280743	148.1276071	127.1109743
ENSG00000066084	1.322798849	4.641357662	0.021455042	0.048141442	57609	DIP2B	70.13359698	62.16865541	137.8210668	129.866403
ENSG00000066117	-1.158483222	4.576223662	0.007523847	0.019104911	6602	SMARCD1	162.1499359	142.4554218	57.54457819	52.65261932
ENSG00000066135	-0.15000061	4.610003575	0.768271234	0.839818843	9682	KDM4A	128.8707469	108.4331518	91.56684821	81.57950048
ENSG00000066136	0.122012205	4.601113694	0.806346873	0.868639355	4802	NFYC	112.5490234	103.2603064	96.73969363	92.79001554
ENSG00000066185	5.115058031	4.845122631	2.67E-05	0.000163258	84217	ZMYND12	8.891270357	5.727117203	229.0065404	191.1087296
ENSG00000066230	0.361099265	4.589737218	0.404884526	0.52368003	6550	SLC9A3	104.3326044	90.92606968	106.9129175	95.66739558
ENSG00000066248	3.39237015	4.731864861	3.53E-07	3.53E-06	25791	NGEF	22.95360259	19.92793494	188.1467433	177.0463974
ENSG00000066279	-6.752072527	4.565843958	2.03E-19	7.38E-17	259266	ASPM	233.84989	198.1401367	1.859863291	1.174637109
ENSG00000066294	-1.350619813	4.542809766	0.040563115	0.082883944	8832	CD84	161.123082	149.0967798	47.39761154	50.9032202
ENSG00000066322	0.311024888	4.593678837	0.517546437	0.62252789	102466723	ELOVL1	107.1570452	92.2965142	106.3167092	93.68329082
ENSG00000066336	0.982266985	4.626900538	0.066320881	0.124463905	6688	SPI1	82.25293378	71.6890596	128.2454341	117.7470662
ENSG00000066379	-1.791694578	4.554883944	0.003854531	0.010453202	30834	ZNRD1	177.4853902	159.8195773	40.18042272	38.43983291
ENSG00000066382	1.517484976	4.62691918	0.00578705	0.015161629	744	MPPED2	67.08936303	50.69462268	141.9308776	132.910637
ENSG00000066405	-1.452482036	4.52033662	0.036766276	0.076085359	51208	CLDN18	152.759135	160.7290485	44.63003385	47.24086503
ENSG00000066422	0.382967669	4.559105722	0.488368596	0.598712666	27107	ZBTB11	101.5307983	87.77441947	101.1357944	98.86420561
ENSG00000066427	0.188695595	4.604074831	0.718118637	0.798004464	4287	ATXN3	112.7830693	97.61039659	102.3896034	91.4665281
ENSG00000066455	-0.437091413	4.601841335	0.375031777	0.498297124	9950	GOLGA5	138.0718371	120.3501678	79.64983222	74.72565344
ENSG00000066468	3.5906182	4.741577236	3.00E-07	3.04E-06	2263	FGFR2	20.58776116	17.40090625	192.3954682	179.4122388
ENSG00000066557	-0.42028712	4.624160698	0.428221744	0.544269702	55631	LRRC40	141.0026236	119.8633226	80.13667745	77.87665204
ENSG00000066583	-1.684087295	4.57722068	0.000108707	0.000492539	51015	ISOC1	179.7412021	156.5409139	43.45908607	41.10504011
ENSG00000066629	-0.360187096	4.606360613	0.469910795	0.580713262	2009	EML1	134.8027932	118.719075	81.28092497	78.47437234
ENSG00000066651	-0.295223765	4.600815032	0.547661654	0.650614834	60487	TRMT11	134.0880219	112.8608861	87.13911392	75.67528505
ENSG00000066654	-0.45750057	4.594083226	0.328479283	0.453606544	55623	THUMPD1	138.0348109	120.5434342	79.45656585	72.73655651
ENSG00000066697	-0.855454542	4.592429243	0.069211064	0.128967856	91283	MSANTD3	152.5237461	135.0478109	63.65836295	64.95218906
ENSG00000066735	-2.577281434	4.535591737	0.000303966	0.001146089	26153	KIF26A	192.7892568	174.3994373	24.06245225	25.60056269
ENSG00000066739	1.474379488	4.645036136	0.011663685	0.028253121	55102	ATG2B	66.49283409	56.12220336	142.7359154	133.5071659
ENSG00000066777	-0.326382049	4.609941981	0.525053652	0.629459979	10565	ARFGEF1	135.5099209	115.6103308	84.38966917	77.73306123
ENSG00000066813	-4.002964474	4.4811486	0.000193115	0.000806234	348158	ACSM2B	206.6440214	180.8321965	0.871428157	19.16780355
ENSG00000066827	-0.098681691	4.589396901	0.821525196	0.88048824	57623	ZFAT	118.8339971	112.6656184	86.93135255	87.33438158
ENSG00000066855	-1.804664304	4.582351092	2.04E-05	0.000128352	9650	MTFR1	187.012324	156.1628911	43.83710894	35.50174758
ENSG00000066923	1.558841302	4.692240051	0.00442951	0.01187381	10734	STAG3	65.23547317	56.31686678	154.7564001	134.7645268
ENSG00000066926	-0.531647714	4.595028613	0.258288307	0.375738001	2235	FECH	141.2000288	123.0791664	76.92083362	70.86596501
ENSG00000066933	1.189921895	4.623082414	0.024504971	0.054200891	4649	MYO9A	74.16572237	65.1488063	131.3653251	125.8342776
ENSG00000067048	0.169832389	4.621735744	0.759106765	0.832887866	8653	DDX3Y	116.2335757	97.95590195	102.0440981	93.13761872
ENSG00000067057	0.238679306	4.603660159	0.62782356	0.72205454	5214	PFKP	108.6968499	98.26339088	101.7366091	95.41930559
ENSG00000067064	0.007704434	4.614119298	1	1	3422	IDI1	121.9169407	103.9261894	96.07381056	87.72310331
ENSG00000067066	-1.969212779	4.544981552	0.003618246	0.009873875	6672	SP100	183.014024	160.3239128	31.55089253	39.67608718
ENSG00000067082	-0.798596761	4.584965234	0.038852127	0.079848831	1316	KLF6	149.0960487	133.1109432	66.88905679	64.11785381
ENSG00000067113	0.860498958	4.624779735	0.104894521	0.17937278	8611	PPAP2A	86.66993624	75.77770774	125.1270111	113.3300638
ENSG00000067141	1.41426872	4.659565429	0.014207607	0.033689922	4756	NEO1	67.86605406	60.16780304	143.7365091	132.1339459
ENSG00000067167	-1.805273378	4.574089634	6.86E-05	0.000347735	23471	TRAM1	183.3063824	158.5913164	41.40868356	37.60908099
ENSG00000067177	-1.978108472	4.579178475	3.53E-06	2.68E-05	5255	PHKA1	189.3673904	162.3935496	37.60645041	34.53755733
ENSG00000067182	-1.382336551	4.566928818	0.004129243	0.011131945	7132	TNFRSF1A	168.1002286	148.600699	51.39930096	46.66178424
ENSG00000067191	3.423762012	4.751062246	1.28E-06	1.12E-05	782	CACNB1	22.83749486	19.74364316	193.4895845	177.1625051
ENSG00000067208	0.644529277	4.607076851	0.201074094	0.307349008	7813	EVI5	92.99253989	83.45961045	115.739199	107.0074601
ENSG00000067221	2.306795014	4.704674513	4.66E-05	0.000263422	9399	STOML1	41.91569839	39.86574696	168.1335665	158.0843016
ENSG00000067225	-1.056625335	4.615942583	0.047492612	0.094335633	5315	PKM	168.9625884	135.912101	64.08789901	54.72748808
ENSG00000067248	-0.741337181	4.591651273	0.118589841	0.198827943	54505	DHX29	150.3227238	128.3674559	71.63254406	63.15569504
ENSG00000067334	-0.638918058	4.572990734	0.146490071	0.236706996	30836	DNTTIP2	141.8756846	126.4666382	73.5333618	65.49238437
ENSG00000067365	-0.54643819	4.559574976	0.307504163	0.431457494	79091	METTL22	132.4662146	127.7627718	72.23722818	71.24783928
ENSG00000067369	0.325993286	4.586689382	0.422175253	0.538149031	7158	TP53BP1	105.9865364	91.4433134	104.9053397	95.0946603
ENSG00000067445	1.67508425	4.65500996	0.004472481	0.011981068	7216	TRO	59.59076168	51.87170035	147.8466509	140.4092383
ENSG00000067533	-1.006154318	4.610377043	0.047450814	0.094268019	51018	RRP15	163.1433633	137.9170318	62.08296819	59.36299763
ENSG00000067560	-0.723821886	4.595528979	0.125568943	0.208572046	387	RHOA	150.1437042	128.0277859	71.97221411	64.25106369
ENSG00000067596	-0.914721904	4.599562454	0.054346519	0.10543323	1659	DHX8	157.6005571	135.0644698	64.93553021	60.69006896
ENSG00000067601	-0.079981453	4.578026445	0.867640425	0.911579505	5380	PMS2P4	125.1738044	101.02652	98.97347999	73.98139705
ENSG00000067606	3.354058826	4.729741063	3.06E-07	3.10E-06	5590	PRKCZ	22.49258177	21.57658083	186.410292	177.5074182
ENSG00000067646	0.895470221	4.598946944	0.061249721	0.116549049	7544	ZFY	85.88267544	70.71110823	122.1490171	114.1173246
ENSG00000067704	-1.675064423	4.581284201	4.92E-05	0.000275632	55699	IARS2	179.7514767	157.0891995	42.91080046	42.36137773
ENSG00000067715	7.613308982	4.800151494	1.26E-08	1.70E-07	6857	SYT1	1.27678879	1.11996098	218.8359321	198.7232112
ENSG00000067798	2.475222017	4.711619441	2.41E-05	0.000148741	89795	NAV3	39.54670147	34.65700753	173.4476657	160.4532985
ENSG00000067829	0.556707149	4.590644563	0.228855138	0.341591197	3421	IDH3G	94.52930912	86.61527662	109.5833883	105.4706909
ENSG00000067836	2.983721977	4.716268772	1.30E-06	1.13E-05	79641	ROGDI	28.62046182	26.30297862	179.8622034	171.3795382
ENSG00000067840	4.536986569	4.749795652	1.70E-09	2.72E-08	57595	PDZD4	10.7452022	9.840162642	199.3201153	189.2547978
ENSG00000067842	9.650514335	4.784638045	5.18E-12	1.80E-10	492	ATP2B3	0.093903067	0.28043326	215.1528928	199.7195667
ENSG00000067900	-0.930884123	4.611932272	0.070852231	0.131351576	6093	ROCK1	162.1181186	133.6041274	66.39587257	59.29786588
ENSG00000067955	-1.699756047	4.538115877	0.012518667	0.030095807	865	CBFB	170.8848133	158.1081312	41.89186875	39.71221483
ENSG00000067992	-1.363509145	4.600240192	0.005005143	0.013285935	5165	PDK3	175.410777	146.6948782	53.30512184	48.03075613
ENSG00000068001	-0.994228191	4.577870802	0.017704963	0.040949468	8692	HYAL2	156.0753435	138.0978785	61.90212152	57.33955215
ENSG00000068024	0.531302999	4.586443278	0.174505109	0.274235212	9759	HDAC4	95.88211443	86.54943149	108.6717932	104.1178856
ENSG00000068028	-0.746064862	4.591966919	0.114570639	0.193039398	11186	RASSF1	149.7305072	129.5698535	70.43014645	64.20242302
ENSG00000068078	0.855803588	4.616345651	0.100600899	0.173192432	2261	FGFR3	85.30875903	76.77048859	122.2534269	114.691241
ENSG00000068079	-1.481494427	4.559029915	0.007408151	0.018855841	3430	IFI35	168.4863161	152.787284	45.75893452	47.21271597
ENSG00000068097	-1.203183333	4.587029598	0.003795862	0.010311742	63897	HEATR6	166.1155817	143.4583967	56.54160329	52.13790297
ENSG00000068120	-0.746127006	4.581532585	0.061549074	0.117002623	80347	COASY	147.1412202	130.5280664	69.4719336	64.1725679
ENSG00000068137	-0.43551689	4.600420899	0.356319684	0.481547061	79990	PLEKHH3	136.7607219	121.5725823	78.42741768	75.98766386
ENSG00000068305	1.044319772	4.648875842	0.074164609	0.135195748	4205	MEF2A	80.47769532	71.58049602	133.7974266	119.5223047
ENSG00000068308	0.507571329	4.592207582	0.278475407	0.398629714	55593	OTUD5	97.30719947	87.52191392	109.4915144	102.6928005
ENSG00000068323	0.864180194	4.608153437	0.085269599	0.150728002	7030	TFE3	85.31889986	75.04512558	121.4044272	114.6811001
ENSG00000068354	0.905724826	4.628011548	0.087759481	0.154499919	4943	TBC1D25	83.83589091	76.0206961	125.6187506	116.1641091
ENSG00000068366	-1.088730204	4.603340592	0.029800155	0.063627311	2182	ACSL4	165.6538176	139.4544093	60.54559072	55.61102878
ENSG00000068383	2.788621547	4.719200554	5.44E-06	3.96E-05	3632	INPP5A	32.28649745	29.72521219	178.4837152	167.7135025
ENSG00000068394	0.205223769	4.614096858	0.697551736	0.781342828	27238	GPKOW	112.6990706	97.94051147	102.0594885	94.37417841
ENSG00000068400	1.236042599	4.637750724	0.031141348	0.066134542	56850	GRIPAP1	73.45522346	64.13330324	135.7285899	126.5447765
ENSG00000068438	-1.175601903	4.559569	0.03056563	0.065067323	24140	FTSJ1	159.0197761	143.5283261	56.47167389	51.56331122
ENSG00000068489	-3.629375266	4.586307094	1.87E-14	1.38E-12	55771	PRR11	223.0197092	186.1200486	13.87995135	12.7610898
ENSG00000068615	3.696485853	4.77198799	5.95E-07	5.63E-06	65055	REEP1	19.43358484	16.85141578	201.0715715	180.5664152
ENSG00000068650	-0.13249331	4.594476111	0.778834721	0.84789751	23250	ATP11A	122.8623053	111.4926378	88.50736215	84.07141228
ENSG00000068654	-1.09682138	4.587135923	0.008498091	0.021311586	25885	POLR1A	162.1877356	140.4869873	59.51301273	54.86201998
ENSG00000068697	-0.973434489	4.582749734	0.01400032	0.033232982	9741	LAPTM4A	156.1608654	137.5581884	62.44181155	58.37600243
ENSG00000068724	-0.866813979	4.580155131	0.030287257	0.064535033	57217	TTC7A	150.7702356	135.3507551	64.64924487	62.01434615
ENSG00000068745	0.414264649	4.594044517	0.381026832	0.504405631	51447	IP6K2	100.8921304	91.27768262	107.542508	99.10786958
ENSG00000068784	-1.996235248	4.569097196	4.00E-05	0.000229833	55133	SRBD1	188.2075117	162.0641092	33.26242713	37.9358908
ENSG00000068796	-0.123983126	4.597293256	0.798048091	0.861813443	3796	KIF2A	125.5915205	107.8593142	92.14068582	81.03719174
ENSG00000068831	2.575837594	4.705518014	8.35E-06	5.79E-05	10235	RASGRP2	35.73066678	34.19527196	171.9361524	164.2693332
ENSG00000068878	-1.624344311	4.567014621	0.000940857	0.003169318	23198	PSME4	176.3501756	154.2618224	45.73817762	40.82617915
ENSG00000068885	0.073621161	4.606385533	0.885937041	0.924514489	102724590	IFT80	117.4308673	102.3259659	97.67403408	89.30620111
ENSG00000068903	2.693549184	4.734661636	2.52E-05	0.000155076	22933	SIRT2	34.4308783	31.97558155	181.2116856	165.5691217
ENSG00000068912	0.002279495	4.581825905	1	1	27248	ERLEC1	116.1460832	105.8972851	94.10271491	85.12558155
ENSG00000068971	2.933978797	4.716479747	2.19E-06	1.80E-05	5526	PPP2R5B	30.24073544	26.24447022	180.0470249	169.7592646
ENSG00000068976	3.772252489	4.730376055	2.35E-08	3.02E-07	102725475	PYGM	17.11210996	16.62360619	189.7079374	182.88789
ENSG00000068985	-8.426668612	4.656293911	1.39E-16	1.91E-14	8712	PAGE1	261.3876347	199.4885888	0.511411205	0.362868529
ENSG00000069011	-8.132586418	4.501835831	4.58E-12	1.63E-10	5307	PITX1	217.5517914	199.4257503	0.574249672	0.407455161
ENSG00000069018	1.829065391	4.97190564	0.197027462	0.302329953	57113	TRPC7	5.255892655	138.8041972	61.19580282	319.7371047
ENSG00000069020	1.733888648	4.656206969	0.003205937	0.008836264	375449	MAST4	56.73223427	51.65402847	148.1490199	143.2677657
ENSG00000069122	6.16300795	4.839339449	1.67E-06	1.41E-05	221395	GPR116	3.893943462	3.214733235	228.7811255	196.1060565
ENSG00000069188	-0.615380073	4.602921677	0.211038523	0.319671094	54549	SDK2	145.9030009	125.9462876	74.05371237	69.53326594
ENSG00000069248	-0.608676871	4.59201482	0.199524305	0.305413769	55746	NUP133	143.8058845	125.6444241	74.3555759	68.46851202
ENSG00000069275	-0.212810492	4.594151906	0.652051204	0.742956408	64710	NUCKS1	126.633362	113.7177692	86.28223083	81.1851395
ENSG00000069329	-0.017178167	4.620750052	0.978789729	0.987950721	55737	VPS35	125.531261	102.8249963	97.17500366	85.76002163
ENSG00000069345	0.361499366	4.568596816	0.436662505	0.551670074	10294	DNAJA2	101.4437704	91.18759932	101.1954698	98.80453024
ENSG00000069399	-1.652811016	4.543037944	0.013488152	0.03211553	102465879	BCL3	171.2293105	156.1039155	43.89608455	39.9895077
ENSG00000069424	2.678192169	4.712844276	5.68E-06	4.11E-05	8514	KCNAB2	34.94914046	30.91939194	176.1046937	165.0508595
ENSG00000069431	2.199133683	4.727280771	0.000601998	0.00213686	10060	ABCC9	52.70198889	33.9468327	178.8500762	147.2980111
ENSG00000069482	-4.75844436	4.516178926	3.84E-08	4.75E-07	51083	GAL	213.5892908	193.9701587	6.029841263	5.945357847
ENSG00000069493	-2.431658739	4.357497798	0.008954595	0.022306018	29121	CLEC2D	160.3412169	160.2812317	9.143802558	39.71876829
ENSG00000069509	0.271450673	4.607358308	0.581643759	0.682327186	139341	FUNDC1	106.4259294	98.83439952	100.2090641	99.7909359
ENSG00000069535	3.619995483	4.772424156	9.90E-07	8.84E-06	4129	MAOB	20.99983919	17.00982804	201.1686274	179.0001608
ENSG00000069667	2.227024911	4.726814313	0.000274414	0.00106661	6095	RORA	45.65983496	41.02596356	173.4554537	154.340165
ENSG00000069696	0.518694807	4.560409218	0.325630741	0.450835571	1815	DRD4	96.88789071	82.4699339	105.2268427	103.1121093
ENSG00000069702	-1.348860502	4.571043122	0.003974504	0.010752962	7049	TGFBR3	167.7692375	147.7541152	52.24588475	47.77529635
ENSG00000069712	4.298413654	4.770368075	1.54E-08	2.05E-07	23285	KIAA1107	13.58251725	10.76397861	204.5040059	186.4174828
ENSG00000069764	0.323924323	4.605516615	0.554692027	0.657295897	100652777	PLA2G10	107.6628352	92.33716476	132.8471242	67.45679717
ENSG00000069812	-0.459346605	4.490417425	0.566979167	0.668292889	54626	HES2	135.2863514	103.3165437	96.68345629	42.66942803
ENSG00000069849	-1.04850156	4.614702841	0.047824078	0.094906112	483	ATP1B3	168.758633	135.2289528	64.77104721	54.35124679
ENSG00000069869	-2.128943845	4.587373984	1.35E-05	8.85E-05	4734	NEDD4	202.11688	156.7708529	43.22914714	22.83550463
ENSG00000069943	-1.044026382	4.558200646	0.062072933	0.117844816	9488	PIGB	153.4766633	140.4369803	59.56301973	55.38049042
ENSG00000069956	-0.148533919	4.646577722	0.808328784	0.86969487	5597	MAPK6	142.2822163	98.55073203	101.449268	75.68310875
ENSG00000069966	2.003523785	4.711568764	0.000583675	0.002079315	10681	GNB5	53.71282866	42.99369635	168.4486498	146.2871713
ENSG00000069974	-2.843375421	4.543082919	6.40E-05	0.000334483	5873	RAB27A	200.2171626	177.5741696	22.42583042	19.94348621
ENSG00000069998	-1.316222325	4.571914344	0.003619397	0.009875786	27440	CECR5	165.8472623	148.1164973	51.8835027	49.9363632
ENSG00000070010	-1.391967719	4.569625904	0.003425475	0.009393769	7353	UFD1L	169.4890384	148.2073133	51.79268668	45.93473305
ENSG00000070018	-0.824098144	4.593741336	0.079412942	0.142265747	4040	LRP6	153.2761181	131.8695545	68.13044554	62.11669282
ENSG00000070019	2.373441752	4.835061872	0.025073487	0.055290604	2984	GUCY2C	51.32339519	33.05884173	209.5383728	148.6766048
ENSG00000070031	0.108501673	4.680885909	0.862945421	0.908270488	6343	SCT	136.9330682	88.20243892	97.15815213	102.8418479
ENSG00000070047	-0.059580261	4.583119348	0.895391457	0.932125221	57661	PHRF1	117.9330166	109.2687583	90.73124172	84.92340344
ENSG00000070061	-0.264975427	4.607065275	0.608368794	0.704538324	8518	IKBKAP	133.0715864	112.7180418	87.28195818	78.27315639
ENSG00000070081	-1.170006702	4.567596769	0.014842531	0.035029142	4925	NUCB2	160.3706144	143.4031798	56.59682018	52.36262052
ENSG00000070087	1.866641636	4.683533605	0.000561667	0.002008173	5217	PFN2	53.9930303	48.88285461	156.9946189	146.0069697
ENSG00000070159	-0.64999445	4.580685026	0.108551859	0.18467394	5774	PTPN3	144.6117814	125.6405531	74.35944687	64.68194976
ENSG00000070182	3.283720683	4.722209678	1.87E-07	1.99E-06	6710	SPTB	23.9953738	21.72238062	184.3643875	176.0046262
ENSG00000070190	-2.906117613	4.469879175	0.000463148	0.001688388	27071	DAPP1	185.8565428	176.0786185	15.18971601	23.92138153
ENSG00000070193	2.749502088	4.748392224	8.01E-05	0.000382731	2255	FGF10	38.72334209	24.9427933	190.034647	161.2766579
ENSG00000070214	1.181045729	4.649335727	0.043516357	0.087534613	23446	SLC44A1	76.32557686	66.04841604	137.5105631	123.6744231
ENSG00000070269	0.181050743	4.598379171	0.712668975	0.793324928	54916	TMEM260	110.3683505	100.3470601	99.65293988	93.12417917
ENSG00000070366	0.695330174	4.601084042	0.1466532	0.236868832	23293	SMG6	92.45993552	79.08420043	117.2481161	107.5400645
ENSG00000070367	-0.300066183	4.606310172	0.548010003	0.650880177	10640	EXOC5	134.3259826	114.0672111	85.93278891	77.3427101
ENSG00000070371	-0.597298788	4.602260814	0.223151474	0.3345987	8218	CLTCL1	144.5457442	125.981625	74.01837501	70.64371964
ENSG00000070388	1.957394617	4.885810156	0.072189873	0.133478395	27006	FGF22	72.89479242	36.41537402	223.3915879	127.1052076
ENSG00000070404	-1.78785287	4.587643452	3.18E-05	0.00018955	10272	FSTL3	186.6030852	157.1564293	42.84357067	37.63541335
ENSG00000070413	1.268131288	4.645707962	0.028273354	0.060844966	9993	DGCR2	72.04478223	64.32736457	137.5410317	127.9552178
ENSG00000070423	-0.570710178	4.57213027	0.194150016	0.298706831	55658	RNF126	136.7540081	127.07748	72.92251999	70.28968355
ENSG00000070444	0.366342205	4.587332733	0.373005917	0.497618807	102725415	MNT	103.603808	91.03263665	106.2099912	96.39619203
ENSG00000070476	-0.373369021	4.597826417	0.435796317	0.5509023	79364	ZXDC	133.6027143	119.6390934	80.36090662	77.60897094
ENSG00000070495	0.114756482	4.60625258	0.830201323	0.886871777	23210	JMJD6	116.8102418	99.4528419	100.5471581	88.88657898
ENSG00000070501	1.01717298	4.64263586	0.075123828	0.136135717	102723810	POLB	79.7155234	73.94550507	130.5314199	120.2844766
ENSG00000070526	-1.625615786	4.579960594	8.94E-05	0.000418879	55808	ST6GALNAC1	178.4361934	155.2761039	42.80777707	44.72389609
ENSG00000070540	-1.273187065	4.573008345	0.004480578	0.012001878	55062	WIPI1	165.8669817	145.3075553	54.69244473	49.26219912
ENSG00000070601	3.964676383	4.788146936	1.97E-05	0.000124798	22844	FRMPD1	17.16027262	13.4827358	207.7858574	182.8397274
ENSG00000070610	1.295643347	4.645773416	0.026252313	0.057493575	102725226	GBA2	71.91722775	62.43458019	138.8581317	128.0827723
ENSG00000070614	0.902983695	4.624298949	0.088371748	0.155369232	3340	NDST1	85.755339	73.39537352	126.6023433	114.244661
ENSG00000070669	0.081959861	4.633713976	0.902212546	0.936894321	440	ASNS	125.0451578	96.88818823	103.1118118	87.77702375
ENSG00000070718	1.272512835	4.644511047	0.028527851	0.061320243	10947	AP3M2	73.1564858	62.49301047	138.5633226	126.8435142
ENSG00000070729	1.870026964	4.680746794	0.000454858	0.001661824	1258	CNGB1	52.87770065	49.81731526	155.5606468	147.1222994
ENSG00000070731	-2.938225675	4.61974162	4.47E-07	4.35E-06	10610	ST6GALNAC2	221.6336045	178.2011583	21.79884168	20.45199544
ENSG00000070748	1.073052701	4.76235035	0.114238909	0.192542388	1103	CHAT	97.15909092	62.58290196	102.8409091	177.2131137
ENSG00000070756	-2.828057579	4.677181722	1.68E-06	1.42E-05	26986	PABPC1	236.9825147	173.5587868	26.44121318	20.49156414
ENSG00000070759	0.332764871	4.583649153	0.405059468	0.52368003	10420	TESK2	106.0081263	90.3733435	104.6221879	95.37781214
ENSG00000070761	0.023544195	4.618290334	0.97824029	0.987610051	29105	C16orf80	121.4737384	103.8252466	96.17475338	89.2428913
ENSG00000070770	-1.23927258	4.599746105	0.009896455	0.02441858	1459	CSNK2A2	170.3149599	144.0095995	55.99040051	51.78809791
ENSG00000070778	0.53893312	4.573772339	0.225694217	0.337813818	11099	PTPN21	97.35943181	82.20268373	108.6662322	102.6405682
ENSG00000070785	-0.757789742	4.616810054	0.148351981	0.239068842	8891	EIF2B3	155.6682794	128.7157947	71.28420528	65.0490443
ENSG00000070808	9.450735924	4.788605272	1.39E-11	4.35E-10	815	CAMK2A	0.181327784	0.290907626	216.1926368	199.7090924
ENSG00000070814	-1.31905283	4.573478569	0.003270301	0.009001415	6949	TCOF1	167.1643728	147.0526346	52.94736536	48.75324049
ENSG00000070831	-0.600231015	4.621382641	0.270082024	0.389151706	998	CDC42	154.0755087	118.4535186	81.54648142	64.34020936
ENSG00000070882	-1.359910316	4.571265894	0.003621745	0.009881454	26031	OSBPL3	169.3302015	146.6096114	53.39038862	45.98022949
ENSG00000070886	1.479161624	4.651341871	0.010524987	0.025765367	2046	EPHA8	61.06863579	63.10401624	136.8959838	141.4742822
ENSG00000070915	-6.461961621	4.540856285	8.29E-12	2.72E-10	6559	SLC12A3	226.7624012	197.4966985	1.201861439	2.503301546
ENSG00000070950	-2.420787492	4.564591201	4.02E-06	3.01E-05	56852	RAD18	196.3771463	171.709825	28.29017499	27.21265898
ENSG00000070961	2.093135647	4.707768337	0.000242915	0.000960043	490	ATP2B1	49.05725771	43.13065624	167.0892944	150.9427423
ENSG00000070985	-4.953827311	4.569414581	1.25E-15	1.32E-13	29850	TRPM5	229.7045239	193.6472377	6.352762251	4.507561598
ENSG00000071051	0.542698932	4.589501911	0.199619487	0.305497099	8440	NCK2	95.52597573	86.42983441	109.4849975	104.4740243
ENSG00000071054	0.286141635	4.601594495	0.551142675	0.653872025	9448	MAP4K4	106.6221093	96.39288239	101.2767858	98.72321419
ENSG00000071073	1.121906272	4.648962737	0.057490902	0.110556627	11320	MGAT4A	80.00190376	66.04175907	137.619286	119.9980962
ENSG00000071082	-1.455833812	4.769052113	0.039269767	0.0805981	6160	RPL31	228.3983911	133.9373601	66.06263993	42.19849697
ENSG00000071127	-1.352371372	4.559678392	0.012886817	0.030867848	9948	WDR1	164.4795327	149.2320665	50.76793351	48.37331185
ENSG00000071189	0.194230964	4.640868128	0.730625618	0.809145915	23161	SNX13	115.8935158	99.46869499	100.531305	99.23551657
ENSG00000071205	-0.9749043	4.586992656	0.015874311	0.037146722	79658	ARHGAP10	155.7773305	139.1641733	60.83582671	60.41038153
ENSG00000071242	3.160274562	4.725133848	4.38E-07	4.28E-06	6196	RPS6KA2	25.44869184	24.15716776	183.5484779	174.5513082
ENSG00000071243	0.015026088	4.591566323	0.987590043	0.994980969	54556	ING3	114.4746208	108.5474605	91.4525395	90.19174596
ENSG00000071246	1.762501435	4.668277105	0.00136143	0.004141325	22846	VASH1	56.94513031	50.59787209	152.0010995	143.0548697
ENSG00000071282	-0.245575618	4.587155334	0.554588648	0.657194759	29995	LMCD1	126.6836636	115.1883705	84.8116295	79.7588512
ENSG00000071462	-0.39095411	4.577155045	0.352543619	0.478178443	114049	WBSCR22	131.2770547	119.9029735	80.09702652	74.36033562
ENSG00000071537	0.216030694	4.624059359	0.698477833	0.78218788	6400	SEL1L	114.0925824	96.91905872	103.0809413	95.43888991
ENSG00000071539	-3.937614946	4.5224968	1.18E-06	1.03E-05	9319	TRIP13	210.1874872	188.0157509	11.98424906	8.760634194
ENSG00000071553	0.922846619	4.609029332	0.06496355	0.122288079	537	ATP6AP1	82.59724919	73.82326731	122.3188202	117.4027508
ENSG00000071564	-2.723753065	4.552728989	6.38E-05	0.000334483	6929	TCF3	200.1116258	176.1673032	23.83269678	22.08372635
ENSG00000071575	-1.295356984	4.578968258	0.001605214	0.004736251	28951	TRIB2	167.8094705	145.9706116	54.02938839	49.23951411
ENSG00000071626	-0.970564352	4.559910828	0.06979854	0.1297479	26528	DAZAP1	149.7205187	139.9943359	60.00566413	59.21471455
ENSG00000071655	0.101976525	4.592735344	0.827657053	0.884719273	53615	MBD3	110.8528388	105.6877199	93.06225158	94.31228011
ENSG00000071794	-0.842538077	4.607649285	0.096300501	0.166773544	6596	HLTF	156.1822213	132.9242303	67.07576965	63.49092652
ENSG00000071859	-0.279849029	4.586912239	0.480241595	0.590803419	9130	FAM50A	127.4867427	117.1080674	82.89193264	79.58447204
ENSG00000071889	0.305734402	4.593452046	0.517056781	0.622041543	60343	FAM3A	106.0724846	94.07429547	102.088761	97.91123897
ENSG00000071894	-0.643731701	4.586607288	0.102729699	0.176266253	102466749	CPSF1	143.5765855	127.7269042	72.27309581	67.93765857
ENSG00000071909	-1.183812785	4.502243282	0.102194602	0.175466733	102725396	MYO3B	152.2991831	138.9072511	43.18485269	61.09274887
ENSG00000071967	0.069284715	4.58479509	0.882740856	0.922314528	79901	CYBRD1	115.8370438	101.0050839	98.99491613	84.56060178
ENSG00000071991	2.764673781	4.682376809	1.35E-06	1.17E-05	28513	CDH19	34.43066943	26.38207727	171.1666419	165.5693306
ENSG00000071994	-1.636899316	4.593761496	0.000723179	0.002510054	5134	PDCD2	182.5137788	154.5410673	45.45893274	42.24393058
ENSG00000072041	0.899635031	4.625957307	0.09177832	0.16032836	55117	SLC6A15	84.27568159	75.71050836	125.3397296	115.7243184
ENSG00000072042	-0.239837715	4.623094836	0.657673367	0.747539095	51109	RDH11	132.8571079	113.9314767	86.06852333	83.25034158
ENSG00000072062	0.999520889	4.630668233	0.068722552	0.128166065	5566	PRKACA	81.56976809	71.61342045	129.2102147	118.4302319
ENSG00000072071	2.035427798	4.683835999	0.000175477	0.000741513	22859	LPHN1	49.39039749	44.34463519	159.9573804	150.6096025
ENSG00000072080	-0.083986045	4.786541305	0.925191694	0.952686868	6694	SPP2	181.834313	71.1933801	116.9902913	83.00970874
ENSG00000072110	-1.257906244	4.575065312	0.004064075	0.010969241	87	ACTN1	165.3574513	145.3775075	54.62249248	50.31046484
ENSG00000072121	0.087386716	4.593119991	0.853707857	0.903380892	102724564	ZFYVE26	114.1796708	102.8721687	97.12783131	88.97504757
ENSG00000072133	1.083859064	4.625663811	0.039896508	0.081723384	27330	RPS6KA6	75.75425231	71.59705284	127.6454528	124.2457477
ENSG00000072134	1.906114153	4.685412143	0.000465307	0.001695244	100874309	EPN2	53.0131004	47.78234188	158.1929324	146.9868996
ENSG00000072135	0.092655805	4.598947612	0.854420725	0.903380892	26469	PTPN18	114.7298285	102.7390518	97.26094818	89.97872033
ENSG00000072163	2.468561849	4.693368871	1.32E-05	8.70E-05	55679	LIMS2	40.30773961	33.01077165	169.7911055	159.6922604
ENSG00000072182	0.573584951	4.588185608	0.179972767	0.281414732	55515	ASIC4	95.78084385	83.34254986	111.309315	104.2191561
ENSG00000072195	2.007620467	4.67928277	0.000197823	0.000820255	100996693	SPEG	49.65200629	45.3197353	158.1091423	150.3479937
ENSG00000072201	1.816212786	4.677893698	0.000629354	0.002218412	84708	LNX1	54.34830073	51.16929735	153.9628477	145.6516993
ENSG00000072210	0.41937636	4.587163939	0.308829499	0.432383116	102723962	ALDH3A2	101.1678187	89.51691263	107.0840654	98.8321813
ENSG00000072274	-2.777513363	4.572731868	1.05E-08	1.44E-07	102724492	TFRC	206.3429794	176.5419593	23.45804073	21.61300997
ENSG00000072310	-0.594051565	4.589890099	0.160716871	0.255541577	6720	SREBF1	141.3292663	127.1003865	72.8996135	70.71963069
ENSG00000072315	4.941429272	4.829597679	3.12E-05	0.000186567	7224	TRPC5	8.486484674	8.069423066	222.8582543	191.5135153
ENSG00000072364	0.358790223	4.588547053	0.403545586	0.52368003	27125	AFF4	103.5302684	91.9349369	105.8802325	96.46973163
ENSG00000072401	0.35973512	4.60651812	0.471539099	0.582192854	7321	UBE2D1	104.5423082	93.3410675	109.3991542	95.45769176
ENSG00000072415	0.598444068	4.58812667	0.171168195	0.269723841	64398	MPP5	97.13007492	79.59016591	113.9609768	102.8699251
ENSG00000072422	-1.154241918	4.590916129	0.017390894	0.040292092	9886	RHOBTB1	165.8990048	141.034451	58.96554904	52.56647893
ENSG00000072501	-1.408702015	4.575975389	0.00131213	0.004052915	8243	SMC1A	171.0711875	149.0204995	50.97950048	46.4015048
ENSG00000072506	-1.824791297	4.580534595	1.32E-05	8.68E-05	3028	HSD17B10	184.3680715	160.2409639	39.75903614	38.87839901
ENSG00000072518	0.331124363	4.584021185	0.395161902	0.518560314	2011	MARK2	103.1573927	94.1032358	103.2531542	96.84260733
ENSG00000072571	-5.818954739	4.554073958	5.30E-12	1.84E-10	3161	HMMR	228.6465906	196.557151	3.442848983	2.442851353
ENSG00000072609	-0.098729921	4.597559803	0.842755828	0.89518862	102723386	CHFR	121.6617754	110.6106348	89.38936523	85.73303025
ENSG00000072657	4.060915424	4.770424976	5.33E-08	6.34E-07	29953	TRHDE	15.37728712	13.19744476	202.9382912	184.6227129
ENSG00000072682	-2.54152038	4.581971898	6.12E-09	8.84E-08	101927705	P4HA2	204.0764892	172.6156147	27.38438534	24.88170782
ENSG00000072694	0.493829118	4.513154174	0.479277803	0.589909005	2213	FCGR2B	75.85585323	103.9154089	102.9092957	97.09070432
ENSG00000072736	-1.643302133	4.578669613	0.000101612	0.00046464	4775	NFATC3	179.0520381	155.2297918	44.77020819	41.69750093
ENSG00000072756	-0.070962006	4.588295178	0.877464061	0.918275172	51095	TRNT1	119.5310718	109.1744414	90.82555858	84.76931447
ENSG00000072778	-0.543435285	4.58254811	0.167387351	0.264807792	37	ACADVL	138.9395789	124.3096216	75.69037838	70.06747594
ENSG00000072786	0.513929177	4.591577391	0.280066358	0.400168509	6793	STK10	97.99419274	86.04005045	110.3978012	102.0058073
ENSG00000072803	1.328047356	4.653877684	0.023341471	0.051902065	23291	FBXW11	72.28532767	60.4267665	142.336584	127.7146723
ENSG00000072818	-0.678080601	4.595953554	0.149160233	0.240077698	9744	ACAP1	147.4108471	127.7717082	72.22829184	66.85051773
ENSG00000072832	3.763655352	4.751078797	1.97E-07	2.09E-06	1400	CRMP1	18.01125731	16.29230035	195.6135526	181.9887427
ENSG00000072840	0.422079701	4.561227212	0.40644672	0.524197339	2121	EVC	100.6892128	85.8944908	103.262464	99.31078719
ENSG00000072849	-0.289105872	4.597596111	0.544879635	0.648006772	51009	DERL2	131.2133184	115.2875938	84.71240616	78.33005696
ENSG00000072858	2.352191273	4.705246227	3.97E-05	0.000228784	54847	SIDT1	40.77250021	38.93819784	168.863536	159.2274998
ENSG00000072864	-0.842519241	4.597669457	0.078315563	0.140707837	54820	NDE1	152.6574235	135.0413695	64.95863046	64.82334118
ENSG00000072952	5.313118727	4.773567202	2.07E-10	4.62E-09	10335	MRVI1	6.459873878	5.889928085	208.3682125	193.5401261
ENSG00000072954	2.447651219	4.718038897	4.99E-05	0.000279314	79041	TMEM38A	40.8490647	34.78772077	175.1431898	159.1509353
ENSG00000072958	0.192231612	4.617539115	0.708194689	0.789965281	8907	AP1M1	111.4060281	101.2823623	98.71763771	97.65427905
ENSG00000073008	-0.715829855	4.574687174	0.0950979	0.16516956	5817	PVR	144.5010356	129.833191	70.16680901	64.60431956
ENSG00000073050	-0.537750495	4.588210354	0.20567893	0.312918013	7515	XRCC1	137.7818671	126.4619907	73.53800929	73.39308192
ENSG00000073060	-1.481691811	4.565877131	0.002171022	0.006213074	949	SCARB1	170.7453886	151.7352268	48.26477315	44.95006668
ENSG00000073067	-3.84508852	4.56767155	7.45E-11	1.90E-09	54905	CYP2W1	222.8205593	184.9005911	15.09940892	7.581031034
ENSG00000073111	-3.806861455	4.529981079	1.12E-06	9.86E-06	4171	MCM2	209.9780849	188.1087024	11.89129758	10.91153783
ENSG00000073146	3.115989335	4.714102435	3.48E-06	2.65E-05	54456	MOV10L1	33.88260156	15.04686784	187.3394897	166.1173984
ENSG00000073150	3.052456604	4.730188162	2.90E-06	2.28E-05	56666	PANX2	28.27212021	24.75194775	184.6533052	171.7278798
ENSG00000073169	0.664579538	4.587742634	0.100253295	0.172675559	83642	SELO	90.54833899	82.24933543	111.6726773	109.451661
ENSG00000073282	0.216948734	4.596269763	0.644347941	0.736296649	8626	TP63	97.63346838	112.7011049	93.11104496	102.3665316
ENSG00000073331	-1.051574367	4.589005621	0.014350293	0.033988469	80216	ALPK1	159.470792	140.9231056	58.14888791	59.07689442
ENSG00000073350	-2.13054797	4.525369237	0.002767789	0.007731933	3993	LLGL2	179.8048761	167.3274345	31.26036975	32.67256553
ENSG00000073417	-0.525382139	4.588247148	0.223256264	0.334707237	5151	PDE8A	139.0607139	123.8204297	76.17957026	71.31029394
ENSG00000073464	5.411894849	4.76791302	3.66E-11	9.92E-10	1183	CLCN4	6.240067639	5.223885582	207.2469468	193.7599324
ENSG00000073536	-0.803652202	4.56379397	0.106421033	0.181591288	54475	NLE1	145.2629754	133.476243	66.52375705	62.23662613
ENSG00000073578	-0.225067714	4.631944793	0.704376693	0.786859786	6389	SDHA	143.2895566	101.3040322	98.69596776	71.61108594
ENSG00000073584	-0.680792385	4.656832849	0.240748863	0.355385608	6605	SMARCE1	160.5167104	125.3021299	74.69787015	70.40991952
ENSG00000073598	-0.215643334	4.57007686	0.642709343	0.7349772	54752	FNDC8	124.4097734	112.1368308	87.86316922	76.33488426
ENSG00000073605	-0.10212255	4.623758217	0.8648662	0.909504295	55876	GSDMB	131.9033688	102.9954393	97.0045607	80.64509299
ENSG00000073614	-0.861597346	4.59826069	0.069722016	0.129665683	5927	KDM5A	155.2110748	133.5078551	66.49214494	62.06338501
ENSG00000073670	4.501847474	4.772139924	7.36E-09	1.04E-07	4185	ADAM11	11.39637415	9.971809207	205.4235847	188.6036259
ENSG00000073711	0.391418559	4.572219866	0.384581828	0.508023201	5523	PPP2R3A	101.1834723	89.56364237	103.4093275	98.81652768
ENSG00000073712	-0.207766204	4.608197431	0.690050391	0.775131796	10979	FERMT2	129.8180128	111.9904782	88.00952184	81.39635357
ENSG00000073734	-0.267152403	4.699163387	0.638344342	0.730983985	8647	ABCB11	97.15909088	176.3699965	102.8409091	72.97010565
ENSG00000073737	0.525793238	4.545910646	0.440042713	0.554556663	10170	DHRS9	104.5150753	70.23543159	110.627068	95.48492473
ENSG00000073754	-3.027310745	4.775545856	6.46E-05	0.000334483	922	CD5L	270.1412135	174.0055504	25.99444963	18.44419443
ENSG00000073756	-1.081129002	4.574524914	0.011802358	0.02856246	5743	PTGS2	157.0600482	142.6779848	57.32201517	57.06635993
ENSG00000073792	-4.549170147	4.636882931	9.97E-11	2.37E-09	10644	IGF2BP2	245.7442247	192.1513439	7.84865608	7.189867564
ENSG00000073803	1.23346846	4.640733778	0.033854088	0.071002035	9175	MAP3K13	76.1723951	61.28364986	138.6013821	123.8276049
ENSG00000073849	-1.079018243	4.602891361	0.030015331	0.064037976	6480	ST6GAL1	164.6940799	139.8058851	60.19411485	56.51097741
ENSG00000073861	1.708671348	4.764919871	0.013346255	0.031823297	30009	TBX21	70.82283795	45.61898102	182.0567021	129.177162
ENSG00000073905	0.615478327	4.611415151	0.557996136	0.659811664	7416	VDAC1P1	13.71255878	185.4855372	14.51446284	216.2715185
ENSG00000073910	3.878748395	4.750166857	1.09E-07	1.22E-06	102724531	FRY	17.06422249	14.67707351	196.4271507	182.9357775
ENSG00000073921	-0.211487521	4.602616227	0.673305664	0.760824129	8301	PICALM	130.0949979	110.8933391	89.10666091	79.25608197
ENSG00000073969	2.888487367	4.743968201	2.08E-05	0.000130522	101930324	NSF	32.19083802	26.88230594	187.1335143	167.809162
ENSG00000074047	-1.486407024	4.538695843	0.028147503	0.060609913	2736	GLI2	164.5272657	152.8287304	47.17126963	44.06960623
ENSG00000074054	0.750064496	4.606510675	0.133017344	0.218337245	23332	CLASP1	90.50179105	77.70646486	119.4385692	109.4982089
ENSG00000074071	-0.869147172	4.579547767	0.029955631	0.063925573	65993	MRPS34	150.5929411	135.6193004	64.38069961	62.10997542
ENSG00000074181	0.020511658	4.609402504	0.977177074	0.987014092	4854	NOTCH3	118.6389757	106.0411827	93.95881733	90.23822153
ENSG00000074201	-1.369110197	4.60985949	0.008533381	0.021382815	1207	CLNS1A	177.5250861	146.9438981	53.05610193	48.7303952
ENSG00000074211	5.728762823	4.771661429	1.49E-11	4.62E-10	5522	PPP2R2C	4.91053271	4.329995911	208.8308157	195.0894673
ENSG00000074219	-2.698490328	4.561799657	7.20E-07	6.69E-06	8463	TEAD2	201.3454469	176.4120252	23.40112606	23.58797485
ENSG00000074266	-0.984842136	4.575448662	0.024268268	0.05372951	8726	EED	157.2379882	135.3212675	64.67873252	54.66797476
ENSG00000074276	0.280687125	4.599216388	0.559329484	0.661029051	54825	CDHR2	106.3671055	96.79132703	103.208673	95.91724903
ENSG00000074317	7.248660922	4.775550655	2.85E-11	7.88E-10	6620	SNCB	1.659691428	1.44396123	211.7265748	198.3403086
ENSG00000074319	-0.192654006	4.590033407	0.662382547	0.751252566	7251	TSG101	125.4487686	112.6810569	87.31894312	80.84654806
ENSG00000074356	-0.494575176	4.598425316	0.293522692	0.415148054	55421	C17orf85	138.2221707	124.3807905	75.61920946	75.020197
ENSG00000074370	-0.296455351	4.600852906	0.530849383	0.63505057	489	ATP2A3	130.5604974	117.3927759	82.60722408	80.53079017
ENSG00000074410	-1.762749651	4.578734241	2.94E-05	0.00017791	771	CA12	182.3571013	158.5304732	41.46952681	39.71563778
ENSG00000074416	2.456111018	4.70269278	2.02E-05	0.000127541	11343	MGLL	40.02088805	34.49557104	171.2126388	159.9791119
ENSG00000074527	-0.501567628	4.588932642	0.242847012	0.357845188	59277	NTN4	139.9513328	120.8330316	79.16696844	69.64994176
ENSG00000074582	-0.75724902	4.59640821	0.109585265	0.186266846	617	BCS1L	150.6596231	130.3253562	69.67464375	64.77570467
ENSG00000074590	3.759782541	4.761223607	2.14E-07	2.25E-06	9891	NUAK1	18.1057374	16.54558313	198.2313063	181.8942626
ENSG00000074603	0.906646426	4.633185241	0.105954543	0.180865013	54878	DPP8	85.40108089	74.6449265	127.9596707	114.5989191
ENSG00000074621	-1.007800901	4.572707004	0.023408451	0.052037656	9187	SLC24A1	156.1766977	137.7701996	62.22980041	55.76424318
ENSG00000074657	1.794707053	4.714602855	0.001978139	0.005703619	55205	ZNF532	59.7499444	48.99100629	165.4464111	140.2500556
ENSG00000074660	2.073185147	4.674586854	8.90E-05	0.000417189	8578	SCARF1	46.19246038	45.41378995	153.8075396	156.8876823
ENSG00000074695	-1.756967022	4.590468039	0.000252834	0.000995148	3998	LMAN1	186.246447	156.4929822	43.50701778	38.5044957
ENSG00000074696	-0.170802341	4.60713119	0.730922559	0.809395091	51495	PTPLAD1	127.5815212	111.3319614	88.66803855	82.99002183
ENSG00000074706	6.631831477	4.826361776	4.33E-07	4.23E-06	26034	IPCEF1	2.191044938	2.927601028	225.8034302	197.072399
ENSG00000074755	0.439049342	4.581969777	0.283914505	0.404367117	23140	ZZEF1	102.2363833	85.76131723	108.4667677	97.76361666
ENSG00000074771	3.881758436	4.935931107	0.001020124	0.003409533	50508	NOX3	21.59498206	13.90993505	251.4363118	178.4050179
ENSG00000074800	-2.29965516	4.568836685	3.83E-06	2.89E-05	2023	ENO1	194.9458567	169.0936704	30.90632961	28.79988581
ENSG00000074803	4.186855825	4.754488904	1.90E-08	2.48E-07	6557	SLC12A1	9.523419294	17.28757867	202.523283	182.7124213
ENSG00000074842	-1.957997431	4.535017009	0.004905225	0.013050167	56005	C19orf10	177.6304734	163.6610046	36.33899537	34.4305999
ENSG00000074855	1.128535932	4.624269841	0.033856949	0.07100395	57719	ANO8	76.59492236	66.94607785	130.553618	123.4050776
ENSG00000074935	0.989795946	4.660443097	0.071635003	0.132580223	51175	TUBE1	80.25568301	77.6904885	132.5334142	119.744317
ENSG00000074964	2.123213531	4.689993135	0.000119309	0.000531583	55160	ARHGEF10L	47.04512251	42.6172217	162.6366772	152.9548775
ENSG00000074966	-0.661017927	4.397090041	0.408014504	0.525661354	7294	TXK	120.0083698	119.7737126	43.27273073	80.22628742
ENSG00000075035	7.642116832	4.787809878	2.98E-10	6.42E-09	9671	WSCD2	1.185276495	1.142497529	215.3358483	198.8147235
ENSG00000075043	3.784223508	4.730711132	2.47E-08	3.17E-07	3785	KCNQ2	17.21768414	16.22101884	190.0820002	182.7823159
ENSG00000075073	2.192742163	4.648185711	0.000419404	0.001543119	6865	TACR2	48.76131345	33.80613077	157.9904866	151.2386866
ENSG00000075089	0.494248803	4.614736911	0.328801203	0.453844768	64431	ACTR6	95.56620351	94.14777028	104.4337965	110.9372267
ENSG00000075131	-1.359429554	4.654119084	0.02607706	0.057181911	54962	TIPIN	191.4479746	140.5019995	59.49800045	45.6711227
ENSG00000075142	0.784128024	4.594647539	0.09992712	0.172179501	6717	SRI	90.45729365	73.44248547	119.4495451	109.5427063
ENSG00000075151	0.453562174	4.58388208	0.256489878	0.374099071	8672	EIF4G3	100.9139574	86.47338035	108.3702542	99.08604258
ENSG00000075188	-2.971996253	4.536589203	4.69E-05	0.000264866	79023	NUP37	201.0093928	179.0764349	20.92356508	18.01994895
ENSG00000075213	-1.792416327	4.592305715	0.000292595	0.001114575	10371	SEMA3A	187.5150573	157.5754288	42.42457122	38.16841289
ENSG00000075218	-5.832929622	4.56654574	1.31E-17	2.16E-15	51512	GTSE1	232.6605426	196.0311293	1.950243185	3.968870711
ENSG00000075223	-1.937908148	4.555881064	0.00169979	0.004989053	10512	SEMA3C	182.8500103	161.7570819	38.24291809	34.30452124
ENSG00000075234	-1.062894453	4.550763361	0.0955893	0.165825508	55020	TTC38	151.4176843	142.6612253	57.33877473	56.12150846
ENSG00000075239	-0.945005582	4.594401477	0.043821876	0.088095698	38	ACAT1	156.331708	137.8484054	61.49108176	62.15159459
ENSG00000075240	-0.078106737	4.593691393	0.875493294	0.917072457	23151	GRAMD4	119.3206396	111.0211293	88.97887069	87.03455539
ENSG00000075275	-5.420193904	4.537544341	5.98E-10	1.07E-08	9620	CELSR1	222.8552426	195.5659632	4.434036849	3.254257185
ENSG00000075290	-1.27260341	4.555390794	0.033665069	0.070642186	7479	WNT8B	160.7442282	147.2891202	50.32442233	52.71087983
ENSG00000075292	0.193273468	4.611789394	0.716034456	0.796271034	100507113	ZNF638	113.7750205	97.26607534	102.7339247	92.5072879
ENSG00000075303	0.199716872	4.616972897	0.71187676	0.792821363	55972	SLC25A40	113.4822837	97.93248203	102.067518	94.41783967
ENSG00000075336	-0.302011485	4.630106849	0.576434153	0.677356586	29090	TIMM21	136.1168811	116.7700374	83.22996257	83.06507961
ENSG00000075340	2.445754841	4.719512021	4.73E-05	0.000266754	119	ADD2	40.37838554	35.5445738	174.9898082	159.6216145
ENSG00000075388	-7.403021533	4.458178971	3.00E-10	6.46E-09	2249	FGF4	199.0017098	207.1576551	0.998290223	0.708330403
ENSG00000075391	1.085786377	4.641435723	0.057180838	0.110107681	9462	RASAL2	78.49834957	69.86859628	132.9761381	121.5016504
ENSG00000075399	1.352731214	4.647087603	0.020055306	0.045369326	9605	VPS9D1	70.40774169	60.22316158	140.6388162	129.5922583
ENSG00000075407	0.574646055	4.585086121	0.147611876	0.238174517	7587	ZNF37A	98.3304892	79.71669121	113.1939742	101.6695108
ENSG00000075413	0.419852422	4.585867634	0.281027672	0.401148953	102724915	MARK3	100.451539	90.19635067	106.2582219	99.54846099
ENSG00000075415	-0.778615387	4.59568909	0.099160917	0.171004144	5250	SLC25A3	152.120895	130.073245	69.92675504	63.12238098
ENSG00000075420	-2.963812295	4.5554685	5.85E-06	4.21E-05	102724045	FNDC3B	204.6432207	180.0783281	19.92167186	19.8521855
ENSG00000075426	0.068823374	4.609928526	0.898227035	0.934050542	2355	FOSL2	116.7954222	104.1645724	95.83542759	91.4835553
ENSG00000075429	7.817359986	4.89444801	1.91E-07	2.03E-06	27091	CACNG5	1.331153666	0.857433499	198.6688463	250.9362747
ENSG00000075461	-0.605353542	4.545321513	0.350217197	0.475660148	27092	CACNG4	133.9861085	127.6712242	72.32877578	66.06678132
ENSG00000075539	0.497992327	4.58069897	0.216833633	0.326778962	285527	FRYL	99.90215023	83.51216923	109.5845113	100.0978498
ENSG00000075568	-0.194034927	4.592319863	0.689961645	0.775091957	23505	TMEM131	126.0246373	112.48913	87.51086997	80.85268394
ENSG00000075618	-0.532963352	4.590333975	0.236283071	0.350567983	6624	FSCN1	140.1445302	123.5266572	76.4733428	70.75017668
ENSG00000075624	-0.581455806	4.608233342	0.257546416	0.375242801	60	ACTB	148.1449223	121.4195426	78.58045742	67.33724726
ENSG00000075643	-4.773509778	4.566814408	9.18E-15	7.51E-13	55034	MOCOS	228.1469392	192.7212232	7.278776838	4.974033303
ENSG00000075651	-0.201498295	4.607021238	0.685952949	0.771551546	5337	PLD1	127.0029239	114.7339717	85.26602833	84.65040743
ENSG00000075673	0.379332575	4.560814878	0.483921039	0.59441974	479	ATP12A	113.6934353	73.23313803	100.6139489	99.38605107
ENSG00000075702	-3.937294729	4.533981694	4.64E-07	4.50E-06	102725164	WDR62	212.0031499	189.4751204	10.499355	10.52487957
ENSG00000075711	0.849252924	4.61486395	0.100326365	0.17276876	1739	DLG1	85.3465667	77.06802229	121.6798041	114.6534333
ENSG00000075785	0.177392885	4.606697821	0.729481418	0.808093821	7879	RAB7A	112.2381433	99.72414113	100.2758589	93.40053471
ENSG00000075790	0.785045944	4.593753428	0.095322434	0.16548069	55973	BCAP29	88.1329528	76.13333297	117.2441652	111.8670472
ENSG00000075826	0.813363606	4.61898742	0.122414436	0.204076315	25956	SEC31B	89.42079227	75.47757297	124.0303977	110.5792077
ENSG00000075856	-0.35828824	4.608878762	0.475726522	0.586250633	9733	SART3	136.1158705	117.420355	82.57964504	77.48399177
ENSG00000075884	-2.37599043	4.54294174	0.000737271	0.002555559	101928361	ARHGAP15	193.1141355	167.3635308	32.63646921	23.15699682
ENSG00000075886	1.374212273	4.781285867	0.085047193	0.15039321	113457	TUBA3D	80.15040749	60.92931651	176.5538532	119.8495925
ENSG00000075891	7.609837416	4.748868765	1.25E-14	9.96E-13	5076	PAX2	0.291727715	2.067010252	197.9329897	206.1716024
ENSG00000075914	-0.928055482	4.55459719	0.128984379	0.212790658	23016	EXOSC7	147.7806505	137.9249925	62.07500748	58.95200979
ENSG00000075945	2.43646811	4.736651228	0.000146185	0.000630508	22920	KIFAP3	41.12311879	36.11096211	179.2603889	158.8768812
ENSG00000075975	0.232949699	4.615477902	0.657693308	0.747539095	23609	MKRN2	110.8869204	97.98488346	102.0151165	96.47017151
ENSG00000076003	-2.622834998	4.554101005	6.37E-05	0.000334483	4175	MCM6	198.4085857	174.7090274	25.29097261	23.55470018
ENSG00000076043	-1.654837456	4.538418343	0.014565335	0.034455256	25996	REXO2	169.5738428	157.0938373	42.90616268	40.68305856
ENSG00000076053	-0.565288256	4.660670009	0.312025164	0.435687771	10179	RBM7	156.70717	120.8552112	79.14478883	73.5725988
ENSG00000076067	-0.318503782	4.597702064	0.512515251	0.618148813	5939	RBMS2	135.3295061	112.7045568	87.29544316	73.61568279
ENSG00000076108	-0.516729717	4.600392642	0.279555625	0.399642407	11176	BAZ2A	141.9184444	122.0507931	77.94920686	71.2879186
ENSG00000076201	0.304852207	4.594797668	0.514436533	0.619863478	25930	PTPN23	106.4840906	93.85180176	103.6655797	96.33442031
ENSG00000076242	-1.10741792	4.597773047	0.021521279	0.048278179	4292	MLH1	164.2970557	141.2216397	58.77836028	55.9799063
ENSG00000076248	-1.955098987	4.574925136	1.56E-05	0.000100749	7374	UNG	187.4969995	162.244125	37.75587499	35.11678043
ENSG00000076258	-0.088578531	4.565774057	0.869063092	0.91259317	2329	FMO4	122.9878478	102.2298687	97.77013131	73.20488431
ENSG00000076321	-0.241470526	4.626820456	0.653720046	0.744151862	27252	KLHL20	134.3810567	112.9061609	87.09383909	82.49284356
ENSG00000076344	4.318044607	4.745333566	5.11E-09	7.49E-08	8786	RGS11	12.13966585	11.65641969	196.9238743	187.8603341
ENSG00000076351	0.933248993	4.627889325	0.083442238	0.148050673	113235	SLC46A1	83.51771471	74.17290194	126.8471569	116.4822853
ENSG00000076356	3.061344733	4.744581392	8.58E-06	5.94E-05	5362	PLXNA2	28.55498661	24.66475412	188.6334639	171.4450134
ENSG00000076382	-3.337845436	4.524077645	1.30E-05	8.57E-05	10615	SPAG5	202.8692273	183.9748297	16.02517033	14.6943766
ENSG00000076513	-0.472042606	4.597531836	0.32121691	0.446095843	88455	ANKRD13A	138.5774128	121.8209	78.17909996	73.58336012
ENSG00000076554	0.82849771	4.618636123	0.11352036	0.191553127	7163	TPD52	87.78912184	76.21655423	123.3434671	112.2108782
ENSG00000076555	1.275845889	4.64447146	0.026781787	0.058406621	32	ACACB	70.15331901	65.95977652	135.995835	129.846681
ENSG00000076604	-2.08262551	4.561383787	9.25E-05	0.000430395	9618	TRAF4	187.8853611	164.8468931	35.15310694	32.04987949
ENSG00000076641	2.457255911	4.692333688	1.26E-05	8.34E-05	55824	PAG1	38.97924557	35.11373347	167.9946351	161.0207544
ENSG00000076650	-0.132376484	4.602166274	0.790059113	0.856561219	55094	GPATCH1	124.5314406	110.8303095	89.16969046	84.34837459
ENSG00000076662	-2.459778681	4.52522657	0.000655136	0.002290681	3385	ICAM3	187.6114892	172.8803506	27.11964939	25.61780399
ENSG00000076685	0.104976981	4.60019167	0.831747716	0.887987372	22978	NT5C2	115.7132089	100.647784	99.352216	88.68436206
ENSG00000076706	0.630163527	4.597239198	0.183568775	0.285975956	102465453	MCAM	94.51359832	81.41637366	114.7982361	105.4864017
ENSG00000076716	-1.005306564	4.533088322	0.136995286	0.223748328	2239	GPC4	147.2616836	139.4720369	60.52796307	54.37804776
ENSG00000076770	-4.67090292	4.536732536	1.43E-08	1.91E-07	55796	MBNL3	218.7852193	193.1940037	6.805996348	6.076533096
ENSG00000076826	1.418690496	4.647934748	0.015286994	0.035917636	57662	CAMSAP3	65.9287899	61.06509239	140.03054	134.0712101
ENSG00000076864	3.088815413	4.719270552	6.36E-07	5.98E-06	5909	RAP1GAP	26.82052433	24.76565973	181.6289982	173.1794757
ENSG00000076924	0.07731635	4.604095376	0.884843832	0.923902679	56949	XAB2	116.2166273	103.1152756	96.88472437	90.09513696
ENSG00000076928	-0.818980255	4.564278173	0.096660364	0.167245783	100505585	ARHGEF1	145.7824058	134.1500688	65.84993122	62.10198121
ENSG00000076944	-2.584373469	4.517294705	0.000513496	0.001850426	6813	STXBP2	188.4288948	174.7632946	25.23670543	23.45202456
ENSG00000076984	0.284722979	4.603138812	0.566162792	0.66756809	5609	MAP2K7	106.7120736	96.6348525	102.9499834	97.05001657
ENSG00000077009	-3.428756265	4.587631108	1.07E-12	4.53E-11	27231	NMRK2	221.1646138	183.7506196	16.24938043	14.06363094
ENSG00000077044	0.978574204	4.623484838	0.063135506	0.119569405	8527	DGKD	82.34342982	71.45835741	127.5509753	117.6565702
ENSG00000077063	2.137662555	4.709947495	0.000183648	0.000772104	83992	CTTNBP2	47.35238899	42.8183171	167.7922146	152.647611
ENSG00000077080	8.276109004	4.783985125	2.43E-11	7.16E-10	51412	ACTL6B	0.798938734	0.598982654	214.6174928	199.2010613
ENSG00000077092	1.188375854	4.649293648	0.043233528	0.087023322	5915	RARB	75.7494642	66.19334364	137.3684567	124.2505358
ENSG00000077097	-0.089595937	4.605724828	0.863753374	0.908779744	7155	TOP2B	125.1740042	106.9257914	93.07420856	83.39067073
ENSG00000077147	-0.224120971	4.599195195	0.646856483	0.738376152	56889	TM9SF3	128.5529315	113.2750093	86.72499066	80.58629226
ENSG00000077150	-2.529860363	4.579329672	9.40E-09	1.30E-07	4791	NFKB2	202.8696284	172.8321449	27.16785512	25.38594555
ENSG00000077152	-3.369260865	4.573525652	3.74E-11	1.01E-09	29089	UBE2T	216.3814945	183.5518546	16.44814535	14.73652752
ENSG00000077157	3.017846922	4.749878101	1.10E-05	7.39E-05	4660	PPP1R12B	29.34379853	25.55229258	189.5105266	170.6562015
ENSG00000077232	-1.05344589	4.583038288	0.008035364	0.0202739	54431	DNAJC10	159.5061484	139.5789889	60.42101108	55.98534028
ENSG00000077235	-0.224445254	4.588361657	0.5983693	0.697198547	2975	GTF3C1	127.3025039	112.802316	87.19768403	78.69575771
ENSG00000077238	-1.093183263	4.590692742	0.02088038	0.047034405	3566	IL4R	162.2989652	140.9137295	59.08627054	55.85344292
ENSG00000077254	0.925386814	4.634640405	0.109393043	0.185948788	23032	USP33	88.78225788	69.09948305	132.3416734	111.2177421
ENSG00000077264	4.938529602	4.778301676	7.39E-08	8.56E-07	5063	PAK3	8.818917939	7.095587387	208.9830828	191.1810821
ENSG00000077274	-9.10726402	4.547467904	5.23E-14	3.31E-12	827	CAPN6	230.3704227	199.7588107	0.241189295	0.171134312
ENSG00000077279	3.318552339	4.729500767	3.28E-07	3.31E-06	1641	DCX	22.47659171	22.69216185	185.7723724	177.3078382
ENSG00000077312	-1.886423303	4.57051908	8.06E-05	0.00038448	6626	SNRPA	184.78984	160.4885672	39.51143282	35.90582723
ENSG00000077327	2.619903012	4.627323272	5.64E-06	4.08E-05	9576	SPAG6	20.29976883	46.81926938	153.1807306	167.7047292
ENSG00000077348	-1.115688038	4.594977629	0.017927554	0.041403567	56915	EXOSC5	163.7676196	141.8292904	58.17070959	55.93026099
ENSG00000077380	0.577986766	4.61302182	0.276522132	0.396316134	1781	DYNC1I2	103.1390337	77.2992326	122.024953	96.86096627
ENSG00000077420	-1.155923528	4.596997978	0.015154788	0.035634574	54518	APBB1IP	164.9274052	143.9084472	56.09155276	56.08269474
ENSG00000077454	-0.101632337	4.593899845	0.826807156	0.883940392	4034	LRCH4	121.5524995	110.3272984	89.67270161	84.75681031
ENSG00000077458	-0.292590719	4.597634923	0.550211481	0.653090582	143684	FAM76B	133.6657597	112.526973	87.47302699	75.10332335
ENSG00000077463	-0.096811364	4.583599361	0.806124304	0.868502368	51548	SIRT6	119.2227329	110.9759647	89.02403534	84.41238996
ENSG00000077498	-7.896601368	4.541785327	6.42E-13	2.87E-11	7299	TYR	228.231271	199.3337459	0.570758479	0.666254142
ENSG00000077514	-2.334134345	4.568658092	2.89E-06	2.27E-05	10714	POLD3	195.2416749	170.3277792	29.67222084	28.889599
ENSG00000077522	5.563488606	4.772553277	4.76E-11	1.27E-09	88	ACTN2	5.486344974	4.887897179	208.7248728	194.513655
ENSG00000077549	-0.12312765	4.591166819	0.807606825	0.869109409	832	CAPZB	123.0282801	109.8416447	90.15835534	82.47175128
ENSG00000077585	1.52078922	4.674955448	0.004256187	0.011443703	7107	GPR137B	66.00000689	56.40716715	150.2136295	133.9999931
ENSG00000077616	0.511867447	4.583697832	0.211923544	0.320825031	10003	NAALAD2	102.0107405	80.18111053	112.7329453	97.98925948
ENSG00000077684	-0.160493587	4.593437242	0.736266853	0.813928458	79960	JADE1	125.2638444	110.732836	89.26716399	81.27697514
ENSG00000077713	-1.600450156	4.583983504	7.48E-05	0.000364211	203427	SLC25A43	178.5974873	154.4991775	45.50082246	43.29547178
ENSG00000077721	-1.056839887	4.600172022	0.027237282	0.059167232	7319	UBE2A	163.7244561	138.6563307	61.34366934	56.30173
ENSG00000077782	0.100272351	4.601600827	0.843771391	0.895838618	2260	FGFR1	115.0376858	102.1471506	97.85284942	90.20486377
ENSG00000077800	-3.823014591	4.667774576	1.51E-05	9.77E-05	8468	FKBP6	255.6962217	177.2737299	22.72627014	1.46593443
ENSG00000077935	-5.392195133	4.519694438	2.60E-09	4.01E-08	27127	SMC1B	217.9879576	195.4757688	4.524231211	3.210139138
ENSG00000077942	-1.178507904	4.583092984	0.003134369	0.008659306	2192	FBLN1	163.0596481	144.5231667	55.47683327	54.32044437
ENSG00000077943	1.703356308	4.656406524	0.003835516	0.010411706	8516	ITGA8	59.10641929	50.73035146	148.9669885	140.8935807
ENSG00000077984	0.79824953	4.50006356	0.258002991	0.37562276	8530	CST7	62.31810754	95.23612262	104.7638774	111.0429479
ENSG00000078018	7.27804456	4.792013365	1.04E-08	1.43E-07	4133	MAP2	1.640608553	1.429189262	216.3446214	198.3593914
ENSG00000078043	0.258975438	4.615636647	0.621385653	0.716167452	9063	PIAS2	112.0604037	94.25673716	104.5909565	95.40904352
ENSG00000078053	6.613987602	4.783367814	5.96E-10	1.07E-08	273	AMPH	2.130656013	2.891694523	213.6334728	197.1083055
ENSG00000078061	-1.03445993	4.565537357	0.029374146	0.062813387	369	ARAF	155.2085167	139.30042	60.69957997	55.29657777
ENSG00000078070	0.079685994	4.600978128	0.87959973	0.919849947	56922	MCCC1	116.5632399	101.9419787	98.05802127	88.53235021
ENSG00000078081	-1.04522427	4.341333864	0.224938119	0.33684809	27074	LAMP3	124.1729667	129.8171299	24.97665784	75.82703327
ENSG00000078098	-2.341884207	4.639376781	0.000118856	0.000530089	2191	FAP	213.8108211	168.7460066	31.25399343	30.03992464
ENSG00000078114	3.7879528	4.776180551	5.88E-06	4.23E-05	10529	NEBL	18.4654336	15.7849525	202.9210693	181.5345664
ENSG00000078124	0.743439104	4.630766067	0.184441275	0.286977282	55331	ACER3	94.71857712	76.2592911	126.7386857	105.2814229
ENSG00000078140	0.160850823	4.59028626	0.728153522	0.807026542	3093	UBE2K	107.7039885	104.0864172	94.81624358	95.9135828
ENSG00000078142	0.77989735	4.618040965	0.135923751	0.222386851	5289	PIK3C3	89.2095904	78.37258976	121.7820284	110.7904096
ENSG00000078177	-2.485539111	4.62709763	2.03E-05	0.000128042	55728	N4BP2	215.9529815	169.0715217	30.92847829	24.74065736
ENSG00000078237	-1.011684957	4.607053692	0.045912142	0.091690965	57103	C12orf5	161.9415815	139.0563229	60.94367709	59.97542606
ENSG00000078246	-0.693303312	4.59011661	0.120661952	0.201726773	7289	TULP3	148.6636432	126.1773776	73.82262241	63.56817537
ENSG00000078269	0.824460123	4.611609187	0.105322977	0.179978802	8871	SYNJ2	87.67409709	75.784975	121.8807282	112.3259029
ENSG00000078295	5.076614267	4.766427436	1.81E-10	4.08E-09	108	ADCY2	6.791774801	7.772655107	206.0069228	192.2273449
ENSG00000078304	0.111359142	4.623037871	0.841919671	0.894707301	102724963	PPP2R5C	119.6490552	99.12326312	100.8767369	90.67355175
ENSG00000078319	0.026450926	4.62095399	0.979954351	0.988934553	NA	PMS2P1	132.2510281	90.56887212	109.4311279	75.36412051
ENSG00000078328	8.241078236	4.756383737	3.26E-15	3.02E-13	54715	RBFOX1	0.619991904	0.794319923	206.9779681	199.2056801
ENSG00000078369	0.933394552	4.618942822	0.071416902	0.132250431	2782	GNB1	81.66105633	75.35799924	123.6811382	118.3389437
ENSG00000078399	-6.536340729	4.562328655	2.11E-18	4.10E-16	442920	HOXA9	197.9257392	241.0940674	2.074260833	1.471778424
ENSG00000078401	1.200543732	4.628241	0.025346775	0.055825697	1906	EDN1	72.96376626	66.39799193	131.7343098	127.0362337
ENSG00000078403	-0.481451426	4.591288873	0.313258495	0.436985384	8028	MLLT10	138.6528837	121.2202413	78.77975867	71.63313757
ENSG00000078487	1.379708022	4.710230302	0.01301339	0.031137657	55063	ZCWPW1	68.66517116	67.03260462	152.3093483	131.3348288
ENSG00000078549	6.626886359	4.810429767	2.51E-07	2.61E-06	117	ADCYAP1R1	2.54593769	2.482159913	220.8859246	197.4540623
ENSG00000078579	6.321518009	4.9916543	1.03E-05	6.99E-05	26281	FGF20	4.272292145	2.751903478	275.8501614	195.7277079
ENSG00000078589	-7.025753665	4.712705018	2.71E-15	2.63E-13	27334	P2RY10	277.3346416	198.37816	1.621840012	1.150766142
ENSG00000078596	-0.507022849	4.619552627	0.338260826	0.463044365	9452	ITM2A	146.8613921	119.0909129	80.90908706	70.84236084
ENSG00000078618	-0.80419133	4.595278424	0.091103763	0.159295018	4898	NRD1	153.4865486	130.3448964	69.65510361	61.81839851
ENSG00000078668	0.257024443	4.60943738	0.621846083	0.716559023	7419	VDAC3	111.568016	94.02395221	105.9760478	92.85357917
ENSG00000078674	-0.365923743	4.589623379	0.392598489	0.515734738	102723939	PCM1	132.5458855	118.6935024	81.30649758	76.08279865
ENSG00000078687	2.023091008	4.682975811	0.000203517	0.000837646	57690	TNRC6C	50.25349655	43.94544502	160.0549361	149.7465035
ENSG00000078699	0.47983515	4.603693031	0.325644008	0.450835571	9139	CBFA2T2	99.38305507	88.98426149	111.4288711	100.6169449
ENSG00000078725	4.651045981	4.782224227	3.66E-07	3.64E-06	1620	BRINP1	10.0109592	9.499605379	208.4849153	189.9890408
ENSG00000078747	-0.045794026	4.605923234	0.931614841	0.957416718	83737	ITCH	123.1391812	105.6444566	94.35554343	84.92748836
ENSG00000078795	0.862831693	4.623111948	0.099391126	0.171352501	27039	PKD2L2	83.30371366	79.54993874	121.9195578	116.6962863
ENSG00000078804	2.507513216	4.716305552	3.50E-05	0.000204782	58476	TP53INP2	38.7561164	34.31752599	174.8902372	161.2438836
ENSG00000078808	-0.324037646	4.593104558	0.495654626	0.603719962	51150	SDF4	130.1969102	118.6946029	81.3053971	79.22649977
ENSG00000078814	3.419335379	4.764506692	1.53E-06	1.31E-05	102724910	MYH7B	22.44142232	20.80495898	196.4341957	177.5585777
ENSG00000078898	-8.41568304	4.514148866	2.05E-12	7.84E-11	80341	BPIFB2	221.0143201	199.5481316	0.326188289	0.451868424
ENSG00000078900	0.257780749	4.615540837	0.619749404	0.714707844	7161	TP73	111.2893255	95.30821021	103.5634321	96.43656787
ENSG00000078902	2.936895521	4.708628936	6.19E-07	5.84E-06	54472	TOLLIP	29.0033553	27.29580585	177.1603694	170.9966447
ENSG00000078967	0.841109993	4.616731597	0.110448464	0.187463074	51619	UBE2D4	87.9917112	74.68719874	123.9346106	112.0082888
ENSG00000079101	1.994930954	4.689557073	0.00022125	0.000885365	27098	CLUL1	47.62664658	49.32154503	150.678455	160.2705825
ENSG00000079102	6.424983911	4.766669837	6.24E-13	2.80E-11	862	RUNX1T1	2.706485937	2.951567817	208.5034705	197.0484322
ENSG00000079112	1.29803275	4.634772734	0.100556435	0.173132238	1015	CDH17	17.42943131	128.8407428	71.15925716	200.092351
ENSG00000079134	-1.068781398	4.603389129	0.032475844	0.068569102	9984	THOC1	164.142162	139.8345752	60.16542484	57.17456434
ENSG00000079150	-1.984970894	4.543115367	0.003403894	0.009341616	51661	FKBP7	181.3238212	162.7597977	33.11767066	37.24020227
ENSG00000079156	1.14147953	4.620491248	0.030523889	0.064986057	114880	OSBPL6	74.50215404	68.11893449	128.6818877	125.497846
ENSG00000079215	5.895430632	4.776597387	9.29E-10	1.57E-08	6507	SLC1A3	4.4179488	3.820397832	210.5284009	195.5820512
ENSG00000079246	-1.240628754	4.596021031	0.009697839	0.023974926	7520	XRCC5	169.4362906	144.2691145	55.73088547	51.69847347
ENSG00000079257	-1.760469706	4.565924383	0.000416649	0.001534069	56925	LXN	181.6735564	155.6854641	44.31453587	36.00833441
ENSG00000079263	-0.653750857	4.533471345	0.329845395	0.45494152	101928789	SP140	130.5964001	133.3142707	65.47908147	69.40359995
ENSG00000079277	0.542781398	4.590664265	0.247442603	0.363383036	102724915	MKNK1	97.18008896	84.49538011	111.1967347	102.819911
ENSG00000079308	1.733785155	4.679387766	0.001183512	0.003789879	7145	TNS1	58.7437965	51.22100435	154.5552263	141.2562035
ENSG00000079313	0.574240361	4.593869354	0.215377755	0.325136029	100302210	REXO1	92.92131029	87.60080659	109.608177	107.0786897
ENSG00000079332	-0.008749285	4.623939596	0.989442051	0.995202875	56681	SAR1A	125.6682367	102.486906	97.51309395	86.39019813
ENSG00000079335	-1.875519009	4.509823106	0.010038675	0.024722636	8556	CDC14A	170.738658	160.9930348	34.01662097	39.00696516
ENSG00000079337	3.781339189	4.754920543	1.57E-07	1.70E-06	10411	RAPGEF3	17.6105009	16.44072963	196.5426002	182.3894991
ENSG00000079385	-2.512467982	4.550409293	0.000262037	0.001026029	634	CEACAM1	197.9761153	169.6156716	22.03092347	30.38432842
ENSG00000079387	-1.748866818	4.58368735	2.10E-05	0.000132136	29843	SENP1	183.4354018	157.6920398	42.30796016	39.73883164
ENSG00000079393	-6.780687653	4.598001689	5.68E-19	1.57E-16	51207	DUSP13	243.7721781	197.2821834	0.348215738	2.717816603
ENSG00000079432	1.450794736	4.656475303	0.012812411	0.030725341	23152	CIC	66.51157367	58.8972571	143.7461161	133.4884263
ENSG00000079435	3.689454858	4.720391472	1.48E-08	1.97E-07	3991	LIPE	18.90847068	16.26241437	187.3691375	181.0915293
ENSG00000079459	-1.212708296	4.574332214	0.006098694	0.015855039	2222	FDFT1	163.1823755	144.663681	55.33631903	51.92252592
ENSG00000079462	-0.134092636	4.587191853	0.744466517	0.820703131	5050	PAFAH1B3	120.4853612	113.2846605	86.71533946	84.96014587
ENSG00000079482	0.454536882	4.563423058	0.37635379	0.499580189	4983	OPHN1	104.1936205	79.15757662	108.637578	95.80637951
ENSG00000079557	-3.955295217	4.791007176	4.45E-05	0.000253139	173	AFM	287.9637346	185.4855372	14.51446284	10.29864369
ENSG00000079616	-2.583025485	4.548870342	0.000169419	0.000718181	3835	KIF22	196.4601692	173.9476557	26.05234429	23.76554341
ENSG00000079689	5.372902295	4.83452889	1.23E-05	8.16E-05	10590	SCGN	7.122859668	5.09221374	226.2648856	192.8771403
ENSG00000079691	-0.041647394	4.604258059	0.942308653	0.965105162	55604	LRRC16A	121.6800228	106.7981711	93.20182887	86.23862684
ENSG00000079739	-1.127324303	4.567258622	0.018153104	0.041845241	5236	PGM1	158.9121761	142.0106482	57.98935182	53.1772035
ENSG00000079785	-0.369319117	4.596111944	0.433030073	0.548708898	1653	DDX1	134.936892	117.2737989	82.72620113	75.09584481
ENSG00000079805	-0.735817549	4.574338412	0.087314549	0.153813195	1785	DNM2	143.8043009	132.2541748	67.74582519	65.98228326
ENSG00000079819	0.434744783	4.579004182	0.279100439	0.399179553	2037	EPB41L2	100.3984085	87.95760059	106.1260625	99.60159151
ENSG00000079841	7.756826398	4.779252508	3.23E-11	8.85E-10	22999	RIMS1	0.77394141	1.360152469	213.3058183	198.6398475
ENSG00000079931	-1.984876882	4.572791893	1.86E-05	0.000118037	26002	MOXD1	188.2786819	162.3092193	37.69078072	33.83738921
ENSG00000079950	1.181251502	4.637400417	0.038405161	0.079062922	8417	STX7	74.64058461	66.78522336	133.8722847	125.3594154
ENSG00000079974	1.047652066	4.649694056	0.076060527	0.137367203	11159	RABL2B	84.02081423	67.011404	137.3545246	115.9791858
ENSG00000079999	0.15200798	4.613576063	0.779018257	0.848025962	9817	KEAP1	113.73196	101.2660557	98.73394432	94.38077316
ENSG00000080007	-1.904166742	4.624325759	0.001074287	0.003538343	55510	DDX43	204.3781642	152.1512855	47.8487145	29.16895219
ENSG00000080031	-2.064707704	4.593698637	2.60E-05	0.000159464	5794	PTPRH	194.597552	164.7655241	35.23447588	34.29916142
ENSG00000080166	-7.234992536	4.544225333	1.47E-12	5.88E-11	1638	DCT	228.2729002	198.9460772	1.029198612	1.053922754
ENSG00000080189	-0.772107329	4.584532105	0.048374767	0.095847619	51006	SLC35C2	147.8925096	132.3799991	67.62000087	64.88868221
ENSG00000080200	0.069063538	4.606256141	0.907916674	0.941494429	131544	CRYBG3	115.8544334	104.6731001	95.32689993	91.544976
ENSG00000080224	3.906990505	4.790373319	2.61E-05	0.000160234	285220	EPHA6	14.95508151	17.52888062	207.8614393	182.4711194
ENSG00000080293	-0.631427031	4.557387393	0.271328647	0.390411315	6344	SCTR	139.4984078	125.440924	74.55907603	63.27603303
ENSG00000080298	1.013761106	4.630356121	0.065358858	0.122920219	5991	RFX3	81.85998198	70.08353645	130.2040137	118.140018
ENSG00000080345	-0.356560735	4.61030041	0.491191851	0.601243633	101929336	RIF1	138.1026372	115.0703816	84.92961836	75.20893688
ENSG00000080371	0.548299314	4.593045126	0.24585835	0.361405925	23011	RAB21	96.87657753	84.74598241	111.5923488	103.1234225
ENSG00000080493	4.556985203	4.78121219	6.62E-07	6.19E-06	8671	SLC4A4	11.38254683	9.251770874	208.4475394	188.6174532
ENSG00000080503	2.078071501	4.69652215	0.000200717	0.00082933	6595	SMARCA2	49.63683577	42.4847712	164.5877162	150.3631642
ENSG00000080511	1.497856447	4.72560321	0.143835296	0.233123842	50700	RDH8	5.255892655	138.8041972	61.19580282	240.7896714
ENSG00000080546	1.787264968	4.666972439	0.001688815	0.004960834	27244	SESN1	56.87366008	48.97490089	152.7804698	143.1263399
ENSG00000080561	1.40789299	4.668149768	0.010916214	0.026612424	11043	MID2	69.92605471	58.97817923	146.8854923	130.0739453
ENSG00000080572	-1.95669094	4.635942517	0.048292694	0.095700609	139212	PIH1D3	122.8564265	260.7572285	2.131819887	77.14357345
ENSG00000080573	3.095567006	4.741246824	4.98E-06	3.66E-05	50509	COL5A3	27.06060357	25.09939364	187.3442105	172.9393964
ENSG00000080603	-0.199748688	4.604917711	0.695959207	0.779990439	100862671	SRCAP	128.5556526	112.2329345	87.76706553	81.77767272
ENSG00000080608	-2.985053605	4.568992774	8.35E-09	1.17E-07	9933	KIAA0020	208.8525147	179.7359129	20.26408713	19.33627087
ENSG00000080618	-4.773527433	4.567595993	7.73E-15	6.44E-13	1361	CPB2	228.2807491	192.8263211	7.173678868	5.090037703
ENSG00000080644	1.912239002	4.684505835	0.000329149	0.001234471	1136	CHRNA3	50.26706487	50.70584272	149.2941573	156.8100122
ENSG00000080709	3.343965782	4.731233663	3.71E-07	3.69E-06	3781	KCNN2	21.89775256	22.65341749	186.7309909	177.3465825
ENSG00000080802	0.389999482	4.58815795	0.361703581	0.48618231	4850	CNOT4	101.2090065	92.09449733	105.5487722	98.79099352
ENSG00000080815	0.430779248	4.584381907	0.270068607	0.389151706	5663	PSEN1	101.3359439	87.94998413	107.4949224	98.66405612
ENSG00000080819	-0.547473794	4.596671182	0.244673487	0.359950868	1371	CPOX	141.107559	124.8856283	75.11437168	72.00291453
ENSG00000080822	2.94007457	4.711871376	8.81E-07	8.00E-06	56650	CLDND1	30.03211811	26.07179263	178.9245538	169.9678819
ENSG00000080823	-0.089591264	4.591782853	0.852484026	0.902578853	5891	MOK	120.1222039	110.6673055	89.33269452	85.6493126
ENSG00000080824	-0.164631238	4.653929191	0.784904649	0.85234137	3320	HSP90AA1	144.8260692	98.27147768	101.7285223	75.24671414
ENSG00000080839	-2.370446115	4.627875956	3.21E-05	0.000190638	5933	RBL1	211.0901533	170.0241844	29.86161547	29.97581558
ENSG00000080845	0.698060003	4.6121848	0.168281905	0.265994673	22839	DLGAP4	89.76753972	83.68965798	116.676374	110.2324603
ENSG00000080854	2.290481811	4.69080227	3.65E-05	0.000211895	22997	IGSF9B	43.05758167	38.4481088	165.5112765	156.9424183
ENSG00000080947	1.948551076	4.710234441	0.000659912	0.002305612	114819	CROCCP3	54.17303307	45.68446155	166.2605391	145.8269669
ENSG00000080986	-3.774442041	4.483673738	6.47E-05	0.000334483	10403	NDC80	204.2457133	180.2489141	3.389253233	19.7510859
ENSG00000081014	-0.689672387	4.602807328	0.169763684	0.267788473	23431	AP4E1	152.4885172	123.8760775	76.12392247	62.60859918
ENSG00000081019	0.234935677	4.60735015	0.645626765	0.737503642	54665	RSBN1	109.7609284	97.87052244	102.1294776	95.2838017
ENSG00000081026	1.437212675	4.653094548	0.014959779	0.035248797	260425	MAGI3	67.8973419	57.81540039	143.7013581	132.1026581
ENSG00000081041	-0.208161984	4.500490559	0.782028012	0.850171842	2920	CXCL2	106.2111801	121.3302093	93.78881986	62.14015104
ENSG00000081051	-8.732737878	4.55179341	2.67E-14	1.86E-12	174	AFP	231.456919	199.6471528	0.250017488	0.35284717
ENSG00000081052	0.161910504	4.641185457	0.788447152	0.855118782	1286	COL4A4	119.4456356	98.0003043	101.9996957	95.48643463
ENSG00000081059	-4.430196837	4.55043292	1.35E-08	1.82E-07	102724203	TCF7	221.0789529	191.7342837	7.094205208	8.265716345
ENSG00000081087	-1.402759057	4.576067774	0.001229432	0.003885047	28962	OSTM1	169.5228106	150.5976934	49.40230657	48.41384914
ENSG00000081138	1.608424696	4.651930601	0.006425598	0.016618381	1005	CDH7	61.01938692	54.28416385	145.4690112	138.9806131
ENSG00000081148	2.979914149	4.789369952	0.000758444	0.002624708	50939	IMPG2	21.29036719	38.64776783	206.91611	161.3522322
ENSG00000081154	0.246921104	4.61623907	0.640514623	0.732812257	57092	PCNP	111.4004946	96.23779409	103.7622059	95.60578204
ENSG00000081177	1.047286084	4.641286652	0.066292608	0.124423658	55218	EXD2	78.93892838	72.3464799	131.2506201	121.0610716
ENSG00000081181	0.102203755	4.598061261	0.845057884	0.89695431	384	ARG2	116.207585	99.9010653	100.0989347	87.39400183
ENSG00000081189	3.499214752	4.746690004	6.23E-07	5.87E-06	4208	MEF2C	21.5032351	18.99764762	192.7364904	178.4967649
ENSG00000081237	-1.293257353	4.585863269	0.00135524	0.004128006	5788	PTPRC	170.0024168	144.8156018	55.18439818	48.62557603
ENSG00000081248	2.397290397	4.707203457	3.35E-05	0.000197429	779	CACNA1S	41.75330813	35.57011821	158.2466919	172.9763941
ENSG00000081277	-1.987048828	4.542448157	0.003583384	0.009790714	5317	PKP1	179.9799598	164.3424452	35.65755482	34.37251292
ENSG00000081307	-0.243297982	4.600177078	0.606521398	0.702989331	79876	UBA5	130.9013644	112.2008064	87.79919358	78.27945391
ENSG00000081320	-1.226325713	4.581814764	0.002494139	0.007054652	9262	STK17B	165.1991267	145.0097847	54.99021525	52.13025404
ENSG00000081377	0.987136765	4.625728375	0.06307748	0.119478135	8555	CDC14B	81.74148091	71.79446002	127.8499693	118.2585191
ENSG00000081386	1.004719788	4.628881066	0.061816722	0.11745016	22869	ZNF510	81.83567637	70.65985872	129.4326183	118.1643236
ENSG00000081479	4.250323079	4.776229953	8.56E-07	7.79E-06	4036	LRP2	13.85085428	11.39540061	205.7125326	186.1491457
ENSG00000081665	0.665243267	4.595284847	0.171844199	0.27063698	440515	ZNF506	98.489797	73.29733975	120.1420481	101.510203
ENSG00000081692	-0.228957738	4.597466652	0.635523619	0.729024151	65094	JMJD4	127.1380323	115.1288632	84.87113683	82.07642123
ENSG00000081721	-1.101641964	4.603224193	0.028024056	0.060379765	11266	DUSP12	165.8752496	140.1366461	59.86335388	55.60094316
ENSG00000081760	0.470975879	4.590973405	0.314145337	0.437893372	65985	AACS	96.06741071	91.97228449	106.0457398	103.9325893
ENSG00000081791	0.209611863	4.607606133	0.688852493	0.774096317	9812	KIAA0141	111.5771442	97.86976378	102.1302362	93.64392852
ENSG00000081800	1.695707402	4.57249758	0.029128346	0.062373798	6561	SLC13A1	7.94597839	107.4827896	92.51721045	184.9995219
ENSG00000081803	3.542162408	4.740200306	2.35E-07	2.46E-06	93664	CADPS2	20.70168233	18.55482129	191.2308939	179.2983177
ENSG00000081818	3.619942274	4.839596502	0.001018255	0.003406424	56131	PCDHB4	20.25050859	19.90914396	218.2333202	179.7494914
ENSG00000081842	3.138047552	4.788288853	0.000363193	0.001351169	56142	PCDHA6	27.95937474	24.32851381	200.9305758	172.0406253
ENSG00000081853	1.733791413	4.728944273	0.004742311	0.012644428	56113	PCDHGA2	61.56057375	52.07972984	167.2641231	138.4394262
ENSG00000081870	-0.773405298	4.603460307	0.125040264	0.207845441	51668	HSPB11	154.4553982	128.4781887	71.52181131	62.48415974
ENSG00000081913	1.872930168	4.668230589	0.000667368	0.00232943	23239	PHLPP1	53.40967743	47.96766509	153.6135128	146.5903226
ENSG00000081923	-1.980121667	4.547962437	0.002884265	0.008020625	5205	ATP8B1	181.2361958	163.9327365	34.6162766	36.06726351
ENSG00000081985	1.837720256	4.650731823	0.001690926	0.004966635	3595	IL12RB2	49.72862991	53.24459442	146.7554056	148.6502182
ENSG00000082014	2.19981527	4.675714738	4.80E-05	0.000270102	6604	SMARCD3	44.74458095	40.23274764	160.4261959	155.2554191
ENSG00000082068	-1.093189638	4.605642257	0.031059782	0.065976697	55100	WDR70	167.3399344	138.2411655	61.75883448	54.23886914
ENSG00000082074	-2.018493618	4.580930907	2.71E-06	2.17E-05	2533	FYB	191.8309898	162.0121922	37.98780779	32.55774788
ENSG00000082126	-0.055967023	4.69720045	0.940169696	0.963455879	58538	MPP4	156.4129954	82.23950761	117.7604924	71.22318155
ENSG00000082146	-0.459018074	4.650772215	0.44630074	0.559772495	55437	STRADB	152.7891607	114.1581229	85.84187705	72.22756942
ENSG00000082153	-1.746149834	4.616482642	0.001318663	0.00406002	9689	BZW1	192.1891024	155.6114251	44.38857489	39.65615451
ENSG00000082175	-1.728396319	4.642954104	0.003745848	0.010187265	5241	PGR	198.4099798	154.1665652	45.83343476	40.61057479
ENSG00000082196	1.037708973	4.647108106	0.075347784	0.1363976	114899	C1QTNF3	81.98869226	70.02058112	134.5053592	118.0113077
ENSG00000082212	-0.667795608	4.598939683	0.163128828	0.258924838	4200	ME2	149.8060815	124.5690079	75.43099209	64.32226576
ENSG00000082213	-0.450450452	4.633279512	0.423353477	0.539438011	55322	C5orf22	145.6121991	118.6476937	81.3523063	75.63795044
ENSG00000082258	0.235739725	4.614180142	0.657761261	0.747593019	905	CCNT2	111.668931	96.5482294	103.4517706	94.89715791
ENSG00000082269	0.621598042	4.606615964	0.205374749	0.312533502	57579	FAM135A	92.32596952	86.1637184	107.6740305	114.262209
ENSG00000082293	3.652538295	4.714491434	6.18E-09	8.90E-08	1310	COL19A1	19.31315211	16.5593973	185.6077615	180.6868479
ENSG00000082397	2.891031634	4.72397429	4.03E-06	3.02E-05	23136	EPB41L3	31.16870059	27.13232321	181.4938643	168.8312994
ENSG00000082438	-0.552984864	4.577450124	0.189129474	0.292531109	22837	COBLL1	140.3573423	122.2241066	77.7758934	66.67550078
ENSG00000082458	1.513664342	4.662467168	0.007470726	0.018993893	1741	DLG3	66.02679819	55.63911898	147.5116912	133.9732018
ENSG00000082482	0.997715136	4.662962281	0.069277402	0.129081969	3776	KCNK2	78.34119189	79.73192901	132.945431	120.268071
ENSG00000082497	0.097575322	4.632467577	0.870340436	0.913658114	56256	SERTAD4	121.7195291	99.42082643	100.5791736	91.41591194
ENSG00000082512	-1.998338463	4.579313538	2.29E-06	1.87E-05	7188	TRAF5	189.2806065	163.7139029	35.19711219	36.28609709
ENSG00000082515	-0.618353284	4.551081109	0.330277898	0.455365748	29093	MRPL22	134.1002363	129.7932177	70.20678226	68.17197279
ENSG00000082516	-1.529080565	4.601163045	0.001911848	0.005527345	25929	GEMIN5	181.6079805	150.5781606	49.42183936	43.75636425
ENSG00000082556	3.417662614	4.71272888	2.05E-08	2.67E-07	4986	OPRK1	20.70395533	21.25837575	182.4779563	178.7416242
ENSG00000082641	0.189545163	4.613687071	0.716253994	0.796490874	4779	NFE2L1	113.0433663	98.82752108	101.1724789	94.23751169
ENSG00000082684	1.304182425	4.640679978	0.02365977	0.052522673	54437	SEMA5B	70.73075478	62.73235796	137.2919004	129.2692452
ENSG00000082701	0.484315957	4.593410712	0.309892254	0.43329047	2932	GSK3B	99.40198725	87.06517116	110.2165821	100.5980127
ENSG00000082781	-2.033092138	4.570791584	2.77E-05	0.000169048	3693	ITGB5	189.0553196	163.4072532	36.5927468	32.94635363
ENSG00000082805	0.732891552	4.621085572	0.164682697	0.261004783	23085	ERC1	91.02731659	80.42219514	121.2272702	108.9726834
ENSG00000082898	-1.162385724	4.569966674	0.012855076	0.030801312	7514	XPO1	161.3332868	142.2157496	57.78425043	51.68305816
ENSG00000082929	-5.023201637	4.611450498	9.78E-14	5.27E-12	10141	C4orf6	241.8236095	193.7569429	6.243057109	4.429720991
ENSG00000082996	1.209437816	4.669110916	0.023206215	0.051647228	11342	RNF13	76.67483316	65.69428645	142.8627836	123.3251668
ENSG00000083067	6.33008518	4.801024736	1.38E-07	1.50E-06	80036	TRPM3	2.87155912	3.343159753	218.0690011	196.6568402
ENSG00000083093	-1.978139399	4.594791943	5.23E-05	0.000289041	79728	PALB2	192.3507613	163.1194306	36.21295549	36.8805694
ENSG00000083097	1.374696902	4.645903955	0.018872966	0.043128235	23033	DOPEY1	70.62197348	58.23239846	141.7235625	129.3780265
ENSG00000083099	0.646098671	4.608539818	0.206375912	0.313821216	57226	LYRM2	96.19902912	79.54697733	118.9798296	103.8009709
ENSG00000083123	0.142323089	4.57503123	0.744461952	0.820703131	594	BCKDHB	108.9059798	101.624702	98.37529797	88.69630811
ENSG00000083168	0.202990757	4.623549911	0.705758667	0.788186194	7994	KAT6A	113.4480747	98.79626248	101.2037375	96.5382082
ENSG00000083223	-0.884523089	4.610981031	0.083112596	0.147659855	79670	ZCCHC6	159.0852422	133.4610909	66.53890914	61.84476925
ENSG00000083290	2.296948184	4.692918217	3.90E-05	0.0002251	9706	ULK2	43.26819826	37.98738518	166.3972665	156.7318017
ENSG00000083307	-5.897903234	4.619997586	4.16E-15	3.58E-13	79977	GRHL2	247.7240598	196.2025275	3.797472526	2.037283864
ENSG00000083312	-1.123369942	4.615499571	0.03591786	0.074632357	3842	TNPO1	171.9951981	137.1508369	62.84916315	52.17045509
ENSG00000083444	-2.65683833	4.534812412	0.000213926	0.000866265	5351	PLOD1	194.2244036	175.5551605	24.44483955	22.76161742
ENSG00000083454	0.035215254	4.563395642	0.952966691	0.972441669	5026	P2RX5	113.592283	102.9365414	97.06345863	81.65842575
ENSG00000083457	-0.916274142	4.548787268	0.152105888	0.244085922	3682	ITGAE	144.8753094	139.331316	60.64504585	60.66868403
ENSG00000083520	-0.508157723	4.567751656	0.279992231	0.400097316	22894	DIS3	135.8318618	122.0975011	77.90249891	68.32501535
ENSG00000083535	-1.204240487	4.589647538	0.004963789	0.013187689	10464	PIBF1	165.7015674	144.732933	53.78971474	55.26706703
ENSG00000083544	-1.013548567	4.590081525	0.021342073	0.047915723	81550	TDRD3	158.9160245	138.93036	61.06964	58.20510698
ENSG00000083635	-1.095123885	4.566925067	0.026246387	0.057484051	26747	NUFIP1	161.5998634	136.1449745	63.85502548	48.58635409
ENSG00000083642	0.528082122	4.592657001	0.270061404	0.389151706	23047	PDS5B	98.61225409	84.23502999	111.9439979	101.3877459
ENSG00000083720	1.17527328	4.637703403	0.038360079	0.078986286	5019	OXCT1	74.6265272	67.29411552	133.5968231	125.3734728
ENSG00000083750	1.120761709	4.629482787	0.038531127	0.079282427	10325	RRAGB	78.0836435	66.2900138	132.3994755	121.9163565
ENSG00000083799	1.602602638	4.686596793	0.002791559	0.007791358	102724054	CYLD	61.27803653	57.60173252	152.1721051	138.7219635
ENSG00000083807	0.385074849	4.566842802	0.422211452	0.538149031	10998	SLC27A5	104.3232976	85.34759937	105.1915334	95.67670239
ENSG00000083812	0.67076191	4.601208666	0.160003394	0.254551488	25799	ZNF324	93.71793122	79.57718919	117.0064864	106.2820688
ENSG00000083814	1.55886661	4.677769533	0.003455768	0.009469007	79891	ZNF671	64.30633319	56.08688508	151.0753978	135.6936668
ENSG00000083817	0.519846016	4.622058455	0.320249598	0.445034212	55659	ZNF416	96.58906796	91.74529703	113.9505279	103.410932
ENSG00000083828	-0.539893433	4.589516461	0.211388955	0.320122094	54807	ZNF586	140.2814523	123.7821731	76.21782694	70.48842586
ENSG00000083838	0.571099897	4.595159654	0.222776487	0.334173341	55663	ZNF446	95.39519998	84.97683253	111.8731275	104.6048
ENSG00000083844	0.765799025	4.582328379	0.057653296	0.110816299	9422	ZNF264	90.6165183	73.23235734	116.5831741	109.3834817
ENSG00000083845	-2.044169975	4.576701632	6.03E-06	4.32E-05	6193	RPS5	190.5201499	163.8678235	36.13217645	33.29029474
ENSG00000083857	-1.349208853	4.577728557	0.001420471	0.004268205	2195	FAT1	168.4542214	148.6509853	51.34901467	49.20534712
ENSG00000083896	0.32365953	4.587521285	0.435711702	0.550831591	91746	YTHDC1	107.0159165	90.48746276	104.6062797	95.39372029
ENSG00000083937	0.141637722	4.586865941	0.741393064	0.818032407	25978	CHMP2B	111.6720588	100.27258	99.72742003	88.78573784
ENSG00000084070	0.921858522	4.623843349	0.081115135	0.144661078	64744	SMAP2	83.97081056	74.02769644	125.954302	116.0291894
ENSG00000084072	-0.499754413	4.569521104	0.27980006	0.399897741	10450	PPIE	133.7422894	124.3885225	75.61147748	71.52917115
ENSG00000084073	-0.818540637	4.608639401	0.106722345	0.182019588	10269	ZMPSTE24	155.9114064	131.5377018	68.46229819	63.54736938
ENSG00000084090	-0.227193433	4.603952026	0.653156327	0.743866815	56910	STARD7	129.6275284	113.1106087	86.88939134	80.80354296
ENSG00000084092	-0.639647594	4.55546546	0.281825909	0.402005018	84273	NOA1	136.5391863	129.4019231	70.59807689	66.89024629
ENSG00000084093	-2.020383131	4.580049505	2.33E-06	1.90E-05	5978	REST	190.9953381	162.9306937	37.06930632	33.41841157
ENSG00000084110	-4.492697599	4.481088278	5.83E-07	5.54E-06	3034	HAL	203.6183223	191.8619968	8.138003195	5.774267827
ENSG00000084112	0.107770786	4.608370832	0.84243477	0.894969227	54434	SSH1	116.8729481	100.3564802	99.64351975	89.70560436
ENSG00000084207	-1.231496619	4.569500734	0.009093117	0.022620161	2950	GSTP1	163.6643975	144.1992698	55.80073018	50.03384458
ENSG00000084234	0.611525187	4.600574705	0.195531184	0.300476694	102725415	APLP2	94.53402782	83.42086226	114.2381236	105.4659722
ENSG00000084444	2.417895116	4.722497398	7.54E-05	0.00036611	57613	KIAA1467	41.72044583	35.47615668	175.9109349	158.2795542
ENSG00000084453	4.387017788	4.755522222	6.22E-09	8.95E-08	6579	SLCO1A2	12.33275066	10.44331113	200.5596052	187.6672493
ENSG00000084463	-1.028627702	4.654963741	0.085696439	0.151372402	51729	WBP11	179.0649213	130.7159096	69.28409043	54.25956513
ENSG00000084623	-1.40231153	4.605012482	0.006067685	0.0157778	8668	EIF3I	178.0940525	147.3016303	52.69836969	47.00060635
ENSG00000084628	1.416637537	4.653209792	0.016627362	0.038702247	79570	NKAIN1	69.72198845	57.0477018	144.3600909	130.2780116
ENSG00000084636	1.478330206	4.67732993	0.005026295	0.013336255	1307	COL16A1	66.01489501	59.64609698	148.5959306	133.985105
ENSG00000084652	-1.116778455	4.579732072	0.005983879	0.015585449	200081	TXLNA	160.9820851	141.7005564	58.29944358	54.42991293
ENSG00000084674	-8.323645987	4.560224861	8.83E-19	1.82E-16	338	APOB	233.6076461	199.513674	0.392126538	0.486325968
ENSG00000084676	2.301462612	4.727958625	0.000205364	0.000843081	8648	NCOA1	44.7961001	38.10297825	175.7344804	155.2038999
ENSG00000084693	-1.346444016	4.570238693	0.004180301	0.011253776	60509	AGBL5	167.3843291	147.86452	52.13547995	47.96188835
ENSG00000084710	2.743957289	4.713594082	4.02E-06	3.01E-05	22979	EFR3B	33.78883448	29.52042573	177.2074609	166.2111655
ENSG00000084731	3.749249961	4.755791914	2.20E-07	2.32E-06	3797	KIF3C	18.33660805	16.38410473	196.8604398	181.663392
ENSG00000084733	-0.098517679	4.597309838	0.843317691	0.895567096	10890	RAB10	122.6570294	109.3019557	90.69804427	84.28863135
ENSG00000084734	-1.317668954	4.60233394	0.008169254	0.020573267	2646	GCKR	172.2720156	147.9174371	51.97140366	52.08256293
ENSG00000084754	-1.027697214	4.614635553	0.049606786	0.097990405	3030	HADHA	166.776882	136.0764643	63.92353572	56.48307073
ENSG00000084764	3.959463948	4.768803124	6.87E-08	8.01E-07	22924	MAPRE3	16.32592398	14.19688699	201.8504982	183.674076
ENSG00000084774	-2.247701749	4.554278516	0.000505754	0.001824728	790	CAD	190.507183	167.8912764	32.10872364	28.74301603
ENSG00000085063	0.151840453	4.610655276	0.767806688	0.8395273	966	CD59	115.7304048	98.28801713	101.7119829	90.7036371
ENSG00000085117	0.61361325	4.583127605	0.123447661	0.205582543	3732	CD82	95.38356634	79.85406609	112.4605906	104.6164337
ENSG00000085185	-0.048256615	4.601933178	0.928832859	0.955281891	63035	BCORL1	119.1070332	110.1726907	89.82730933	89.1680806
ENSG00000085224	0.589642785	4.580206772	0.142332604	0.231057529	546	ATRX	95.5277439	81.23630134	110.8003099	104.4722561
ENSG00000085231	-0.974503536	4.609870622	0.059110497	0.113086481	102157402	TAF9	165.2425477	132.6538994	67.34610061	55.47755649
ENSG00000085265	5.890398189	4.811696533	2.68E-06	2.16E-05	2219	FCN1	5.088682431	3.277763413	220.8369142	194.9113176
ENSG00000085274	0.139859373	4.589777537	0.745750798	0.821944919	55892	MYNN	111.8295266	100.69542	99.30457999	89.55818438
ENSG00000085276	0.180796812	4.576132117	0.678882443	0.765630516	2122	MECOM	107.9800554	99.65916685	100.3408332	89.19775865
ENSG00000085365	1.498413603	4.674344158	0.005149266	0.013626826	9522	SCAMP1	68.54584212	54.79247285	151.3078705	131.4541579
ENSG00000085377	-0.51626093	4.601087158	0.279301862	0.399369508	5550	PREP	141.2120575	123.043878	76.95612198	72.47438729
ENSG00000085382	1.26384863	4.657098913	0.024876076	0.054908433	57531	HACE1	68.10216916	70.77238476	138.2415897	129.2276152
ENSG00000085415	-0.216720544	4.599325431	0.646042058	0.737747819	81929	SEH1L	127.9661439	113.3886835	86.6113165	81.21179932
ENSG00000085433	3.119160828	4.737678612	2.42E-06	1.97E-05	22911	WDR47	26.98226029	24.21527665	186.9807787	173.0177397
ENSG00000085449	-0.778035488	4.589167266	0.070775936	0.131236832	57590	WDFY1	149.8317763	131.4433083	68.55669167	63.98759058
ENSG00000085465	1.847581752	4.668035984	0.000895533	0.003051039	5016	OVGP1	54.20459978	48.54734695	153.205986	145.7954002
ENSG00000085491	-2.381891925	4.576972791	2.08E-07	2.20E-06	29957	SLC25A24	199.1864778	170.0725006	29.92749941	27.29578432
ENSG00000085511	-0.001128696	4.605722654	1	1	4216	MAP3K4	121.1116762	104.2025536	95.79744644	86.29537692
ENSG00000085514	2.203488862	4.692871855	5.54E-05	0.000303908	29992	PILRA	40.32302171	46.56574817	166.0305439	153.4342518
ENSG00000085552	-4.350465586	4.529252983	8.55E-08	9.78E-07	57549	IGSF9	215.2649846	190.8942639	6.884050727	9.105736068
ENSG00000085563	1.843072926	4.692945406	0.000896986	0.003054563	5243	ABCB1	56.81481291	47.66539134	160.4580463	143.1851871
ENSG00000085644	1.036814294	4.621892614	0.046920367	0.093417866	7760	ZNF213	77.06172532	73.20928073	125.6554029	122.9382747
ENSG00000085662	-0.450021238	4.615604855	0.391825631	0.514960738	231	AKR1B1	144.1412742	116.7274554	83.27254463	71.5281639
ENSG00000085719	-1.397137767	4.587908525	0.001209881	0.003847616	8895	CPNE3	173.3339161	148.4770553	51.52294474	47.27034515
ENSG00000085721	-0.421318028	4.614647539	0.426971012	0.542982952	54700	RRN3	142.3477961	116.2825786	83.71742144	72.80501822
ENSG00000085733	-0.411305755	4.587318219	0.314548679	0.438405303	2017	CTTN	133.7832254	120.5750555	79.42494448	74.93530604
ENSG00000085741	-0.208746793	4.606251009	0.686129218	0.771725998	7481	WNT11	129.4000376	112.2511045	81.87642518	87.74889553
ENSG00000085760	-1.496890294	4.585971223	0.000212087	0.000860792	4528	MTIF2	176.0507306	151.3911438	48.60885622	45.17668942
ENSG00000085788	1.1237174	4.633109329	0.045209166	0.090480389	23259	DDHD2	77.3046939	67.42750565	132.4869435	122.6953061
ENSG00000085831	-0.173534722	4.574944774	0.690363552	0.77538799	22996	TTC39A	119.8966457	115.1092663	84.8907337	82.86961027
ENSG00000085832	1.356559339	4.653835181	0.021261116	0.047771001	2060	EPS15	70.53308112	60.48665633	142.1892563	129.4669189
ENSG00000085840	-5.027390699	4.540235405	4.71E-09	6.93E-08	4998	ORC1	223.2049616	192.8329731	3.070110379	7.167026861
ENSG00000085871	-1.03805696	4.555917644	0.081090814	0.144630127	4258	MGST2	153.0626448	139.9634601	60.03653985	55.0127699
ENSG00000085872	-0.432031266	4.578768062	0.287959689	0.40875496	10523	CHERP	132.9444219	121.6408569	78.35914308	73.80467089
ENSG00000085978	0.429749144	4.588734414	0.315616615	0.439725614	55054	ATG16L1	101.5553937	88.36888996	108.2834284	98.44460626
ENSG00000085982	-0.182464205	4.593351429	0.71360946	0.794174201	55230	USP40	126.3795651	111.2354228	88.76457721	80.37331522
ENSG00000085998	0.243857453	4.612166938	0.634291533	0.727862763	55624	POMGNT1	111.6207031	95.56313512	104.4368649	94.06334147
ENSG00000085999	-3.458874907	4.539081877	4.04E-06	3.03E-05	8438	RAD54L	208.4789213	184.8420198	15.15798023	13.57497516
ENSG00000086015	-0.293525141	4.599262026	0.540576489	0.643939661	23139	MAST2	131.278633	115.9233118	84.07668824	78.93130782
ENSG00000086061	-0.163415181	4.605107134	0.752608458	0.827276949	3301	DNAJA1	128.6263956	108.9899528	91.01004721	80.67020635
ENSG00000086062	-3.026017146	4.541168331	3.05E-05	0.000183032	2683	B4GALT1	202.6990815	180.1616598	19.83834024	17.98104785
ENSG00000086065	0.368684346	4.579674205	0.383504949	0.507096851	51510	CHMP5	108.7427	83.27617224	109.9766173	91.25730004
ENSG00000086102	-0.231725235	4.612073436	0.652891785	0.743635728	4799	NFX1	130.9121997	113.4838574	86.51614262	81.92200937
ENSG00000086159	2.304234026	4.663881229	5.06E-05	0.000281952	363	AQP6	35.41423164	45.34098346	162.4360371	154.6590165
ENSG00000086189	-0.503700099	4.600711573	0.286107758	0.406870861	27292	DIMT1	141.2686985	121.8218352	78.17816476	71.90823419
ENSG00000086200	-1.087650244	4.590234461	0.01460081	0.034527971	51194	IPO11	161.2263291	141.7451061	58.2548939	57.01980143
ENSG00000086205	4.475149694	4.852213909	0.000139748	0.000606423	219595	FOLH1	12.5847972	10.2970924	228.1328488	187.4152028
ENSG00000086232	-0.960576897	4.585703066	0.014391458	0.034079324	27102	EIF2AK1	156.3554945	137.0172838	62.9827162	58.79895665
ENSG00000086288	0.430097156	4.595659118	0.405254268	0.52368003	51314	NME8	114.2180094	73.57103099	120.8974253	85.78199056
ENSG00000086289	2.75810571	4.7293551	1.48E-05	9.59E-05	54749	EPDR1	33.93924051	29.4916619	181.4649689	166.0607595
ENSG00000086300	1.454979871	4.672805029	0.005615837	0.014759742	29887	SNX10	67.45401674	59.10252475	147.8724699	132.5459833
ENSG00000086475	-1.172815258	4.649023034	0.05384427	0.104570168	22929	SEPHS1	183.3849494	135.1754272	64.82457281	50.03696386
ENSG00000086504	-0.575025994	4.571247452	0.196262692	0.301359424	10573	MRPL28	135.7630297	128.4849558	71.51504417	71.46235122
ENSG00000086506	-1.016399629	4.555253028	0.088579968	0.155668152	3049	HBQ1	150.8767269	140.921089	59.07891101	57.21798883
ENSG00000086544	0.593490032	4.591023232	0.212952899	0.322155888	80271	ITPKC	94.05314997	84.17127351	111.3394432	105.94685
ENSG00000086548	-5.935365532	4.669575424	2.15E-14	1.55E-12	4680	CEACAM6	263.7610151	194.6982041	0.679283787	5.301795855
ENSG00000086570	8.536504711	4.788614593	9.06E-11	2.19E-09	2196	FAT2	0.616417153	0.511954016	215.965895	199.3835828
ENSG00000086589	-0.109749453	4.628236446	0.84368608	0.895791899	55696	RBM22	128.2963559	109.0359492	90.96405078	87.30304628
ENSG00000086598	-1.176248647	4.56202712	0.019176781	0.043658289	10959	TMED2	157.8270155	145.6895897	54.31041027	54.05850353
ENSG00000086619	0.970768157	4.668021375	0.077138083	0.139023993	56605	ERO1LB	86.23542761	72.78714081	138.201394	113.7645724
ENSG00000086666	-0.993422394	4.584113924	0.012788967	0.030681232	54469	ZFAND6	158.2509141	136.799857	63.20014304	56.51792856
ENSG00000086696	-7.208232859	4.594734613	2.36E-20	1.10E-17	3294	HSD17B2	243.1442125	198.0326012	0.252069709	1.967398846
ENSG00000086712	-0.754877381	4.574819432	0.081967313	0.145973741	55787	TXLNG	146.1823202	130.9143811	69.08561895	63.42118795
ENSG00000086717	2.169592161	4.693866351	6.44E-05	0.000334483	5475	PPEF1	40.56457368	48.20944346	151.7905565	167.7748492
ENSG00000086730	0.017343255	4.573634111	0.986431111	0.993929689	7462	LAT2	114.5075342	105.2134177	85.12809252	94.78658228
ENSG00000086758	-0.245236336	4.593896921	0.597274259	0.696056142	10075	HUWE1	128.8894551	113.6650547	86.33494529	78.97604504
ENSG00000086827	-1.511387124	4.566552274	0.001726331	0.005061246	9183	ZW10	171.7226099	152.6532745	47.34672553	44.51746029
ENSG00000086848	0.385517755	4.587303061	0.344499504	0.469802514	79796	ALG9	99.73001911	94.20042142	103.8037911	100.2699809
ENSG00000086967	-0.053902048	4.585571216	0.908933427	0.941584458	4606	MYBPC2	117.5511869	109.7061649	90.29383508	86.08370204
ENSG00000086991	-1.261244046	4.600874932	0.009417676	0.023336758	50507	NOX4	171.725118	144.1320601	55.86793985	50.80714231
ENSG00000087008	0.058425771	4.575343129	0.904505569	0.938571297	8310	ACOX3	112.8017436	104.0465348	95.95346524	85.92815162
ENSG00000087053	-0.229151952	4.612066948	0.65437094	0.744626129	8898	MTMR2	131.8160639	112.1248794	87.87512056	80.6120383
ENSG00000087074	-0.215055076	4.608991371	0.680075424	0.766473954	23645	PPP1R15A	129.7685654	112.8474331	87.15256688	81.94680184
ENSG00000087076	2.635633784	4.717947029	1.39E-05	9.05E-05	51171	HSD17B14	35.6405324	32.2326523	176.5993631	164.3594676
ENSG00000087077	-1.880470625	4.556426014	0.001826763	0.005318478	102466755	TRIP6	180.5861449	161.5117263	38.48827366	36.49507156
ENSG00000087085	4.335184955	4.719557029	1.92E-10	4.30E-09	43	ACHE	12.38645954	10.63479347	190.6758202	187.6135405
ENSG00000087086	-1.192978254	4.621890018	0.028149953	0.060610495	2512	FTL	175.4017087	139.7847099	60.21529012	51.59914094
ENSG00000087087	-0.791253357	4.578868057	0.049645756	0.098054181	51593	SRRT	147.2144898	133.4847044	66.51529559	64.3898079
ENSG00000087088	-1.725535412	4.522788824	0.013845064	0.032898725	581	BAX	168.854345	158.1826706	38.04134822	41.81732936
ENSG00000087095	1.593839907	4.662304504	0.004652674	0.012425426	51701	NLK	61.45647916	55.70714351	147.174766	138.5435208
ENSG00000087111	-0.525505225	4.588843349	0.226744952	0.338982867	94005	PIGS	140.0354392	122.7327779	77.2672221	70.18646265
ENSG00000087116	-0.085316984	4.61015631	0.875264567	0.916894721	9509	ADAMTS2	122.3678733	110.8808869	88.60980918	89.11911306
ENSG00000087152	1.326921125	4.653297489	0.023486074	0.052194298	56970	ATXN7L3	71.05819436	61.96877284	141.0563188	128.9418056
ENSG00000087157	0.321044676	4.587709899	0.425432585	0.541371202	9489	PGS1	103.4459846	95.1636948	103.3634052	96.6365948
ENSG00000087191	-0.025176293	4.602060108	0.964731862	0.97861193	5705	PSMC5	120.1666626	106.8425638	93.15743618	87.08386954
ENSG00000087206	-0.723677888	4.589389303	0.088182045	0.155101512	51720	UIMC1	147.7188183	129.710918	70.28908201	65.45203928
ENSG00000087237	-3.083773922	4.521917052	4.81E-05	0.000270314	1071	CETP	198.4329451	181.4583649	18.54163512	17.46957268
ENSG00000087245	-5.448574748	4.516950879	2.79E-09	4.27E-08	4313	MMP2	217.0151092	196.2321495	3.767850458	3.678748183
ENSG00000087250	9.449466606	4.853000483	1.19E-08	1.61E-07	4504	MT3	0.267409981	0.237989145	234.6295	199.73259
ENSG00000087253	-0.859190667	4.562315618	0.090361746	0.158248102	102725372	LPCAT2	149.5708498	132.1126541	67.88734595	57.33535315
ENSG00000087258	5.542226758	4.754268108	1.83E-11	5.55E-10	2775	GNAO1	5.640137367	4.73590931	203.7901519	194.3598626
ENSG00000087263	-0.690559803	4.613806814	0.183277746	0.285583599	55239	OGFOD1	154.1702248	124.3014771	75.69852288	64.15305226
ENSG00000087266	-0.103972892	4.612095591	0.843785555	0.895838618	6452	SH3BP2	124.8779573	109.7536504	90.24634956	86.34943626
ENSG00000087269	-1.05072352	4.578723066	0.011083105	0.026986658	8602	NOP14	159.2022913	138.6984322	61.30156784	54.82581682
ENSG00000087274	1.48945598	4.663673163	0.008575725	0.021476726	118	ADD1	66.2931393	57.13697387	146.8028118	133.7068607
ENSG00000087299	-0.407835925	4.643272923	0.495869694	0.603719962	79944	L2HGDH	152.6125496	108.2315321	91.7684679	68.30753248
ENSG00000087301	0.667365574	4.617041015	0.197450917	0.302788531	57544	TXNDC16	93.36797149	82.45534588	118.936734	106.6320285
ENSG00000087302	-1.684345627	4.594983576	0.000488472	0.001773613	51637	C14orf166	183.8196837	156.2707927	43.72920727	41.92615664
ENSG00000087303	-2.712645615	4.562300978	7.38E-07	6.83E-06	22795	NID2	203.0257659	174.9708434	25.02915658	21.45025392
ENSG00000087338	-1.024580571	4.602448207	0.037882578	0.07816029	64395	GMCL1	161.8515739	139.0606433	60.93935673	58.81486751
ENSG00000087365	-0.519514538	4.584364721	0.184461881	0.286977282	102724664	SF3B2	139.1494642	122.4220715	77.57792854	69.71892732
ENSG00000087448	0.693853443	4.601636665	0.142915041	0.231827517	57542	KLHL42	90.5262275	81.67996686	115.4864792	109.4737725
ENSG00000087460	0.625317258	4.598169786	0.187557009	0.290765665	2778	GNAS	93.5281132	83.17385479	113.7601076	106.4718868
ENSG00000087470	0.472223302	4.600706272	0.329462478	0.454516569	10059	DNM1L	103.0105454	84.69304394	113.851019	96.98945459
ENSG00000087494	1.542564469	4.678258891	0.003733652	0.01015637	5744	PTHLH	64.17332365	57.44071539	150.2608764	135.8266764
ENSG00000087495	8.092673013	4.780505061	1.10E-11	3.49E-10	116154	PHACTR3	0.535644573	1.102392888	213.802558	198.8976071
ENSG00000087502	-0.46968071	4.585864292	0.234712203	0.348663073	51290	ERGIC2	137.9605755	120.0177461	79.98225394	70.42850953
ENSG00000087510	-5.905943657	4.545818597	2.16E-11	6.43E-10	7022	TFAP2C	226.6716165	196.7686293	2.299622363	3.231370745
ENSG00000087586	-5.087253969	4.643491912	8.16E-12	2.68E-10	6790	AURKA	250.8912685	194.500113	5.499887005	4.975236792
ENSG00000087589	-2.109907476	4.535898949	0.002412187	0.006836687	57091	CASS4	183.6445733	164.4363599	29.77719081	35.5636401
ENSG00000087842	-1.812161093	4.568463663	0.00019501	0.000811916	8544	PIR	182.286223	158.7216519	41.27834809	37.1237096
ENSG00000087884	-0.662693561	4.62145373	0.214071954	0.323620472	28971	AAMDC	151.7987222	126.6421271	73.35787286	69.26057977
ENSG00000087903	-0.032999101	4.588545658	0.94633799	0.967682163	5990	RFX2	120.6475725	104.5184636	95.48153642	82.21826097
ENSG00000087995	-1.021996406	4.670039321	0.062305877	0.118243949	339175	METTL2A	182.8954428	129.1939592	70.80604084	54.38860595
ENSG00000088002	-0.8519968	4.479062678	0.253763545	0.371155404	6820	SULT2B1	130.7709364	136.8192527	50.43393125	69.22906364
ENSG00000088035	-1.928690392	4.529623033	0.006229642	0.016166645	29929	ALG6	175.9723516	162.6597718	37.3402282	34.26417236
ENSG00000088038	-0.232607159	4.58689947	0.552908769	0.655587716	4849	CNOT3	125.7271356	115.2268274	84.77317265	80.60349567
ENSG00000088053	-0.77662195	4.650706956	0.195966299	0.300980389	51206	GP6	168.1947815	122.4497094	77.55029065	60.50956013
ENSG00000088179	2.361793625	4.704441771	4.00E-05	0.000229938	5775	PTPN4	42.32548763	36.50082949	170.4170895	157.6745124
ENSG00000088205	-1.169773648	4.669387758	0.031321154	0.066469922	8886	DDX18	185.0691144	138.152128	61.84787204	55.17997013
ENSG00000088247	-0.562618291	4.583252866	0.14861878	0.239407069	8570	KHSRP	139.7343609	125.0702539	74.92974612	69.7634722
ENSG00000088256	1.465562438	4.653129395	0.012254021	0.029504677	2767	GNA11	64.69360096	59.76021647	142.1932772	135.306399
ENSG00000088280	0.111660355	4.599641155	0.829859945	0.886684006	55616	ASAP3	113.5129493	102.7126526	97.28734741	91.30166322
ENSG00000088298	-1.336134221	4.579273476	0.001113027	0.003625318	55741	EDEM2	168.6996393	147.8247496	52.1752504	49.10714976
ENSG00000088305	-5.091496148	4.517150894	8.51E-09	1.19E-07	1789	DNMT3B	215.5759486	195.1957839	4.80421606	4.735827607
ENSG00000088320	1.041415056	4.649261092	0.070326248	0.130560466	28954	REM1	71.84069775	82.56842738	135.6826204	117.4315726
ENSG00000088325	-5.590419053	4.566038816	2.48E-17	3.84E-15	22974	TPX2	230.9018697	196.4387639	3.561236087	3.427690722
ENSG00000088340	-3.266591382	4.579449616	1.73E-12	6.67E-11	NA	FER1L4	216.2757311	182.7344144	16.22883516	17.26558558
ENSG00000088356	-0.15852467	4.617836343	0.772938815	0.843313703	81572	PDRG1	127.8880602	111.9100617	88.08993833	85.80707574
ENSG00000088367	2.868102749	4.733268803	9.06E-06	6.24E-05	2036	EPB41L1	31.59861149	27.94689421	183.46137	168.4013885
ENSG00000088386	-0.039872267	4.477866772	0.966649639	0.979467004	6564	SLC15A1	96.01593625	116.5175597	62.32613404	103.9840637
ENSG00000088387	2.42013172	4.719399074	5.49E-05	0.000301263	23348	DOCK9	40.66207692	36.47274143	174.334253	159.3379231
ENSG00000088448	-0.404489088	4.613324821	0.433334577	0.549026022	55608	ANKRD10	138.9391757	118.8169816	81.18301836	76.50586233
ENSG00000088451	-2.304250739	4.572736318	1.37E-06	1.19E-05	23483	TGDS	197.2234298	167.5745871	32.42541294	27.17774046
ENSG00000088538	5.135897627	4.781517962	4.66E-08	5.63E-07	1795	DOCK3	7.378585123	6.621158686	210.1302062	192.6214149
ENSG00000088543	2.732696652	4.718661944	8.99E-06	6.19E-05	51161	C3orf18	34.48830559	29.3933299	178.6881456	165.5116944
ENSG00000088682	-0.593869146	4.586956859	0.134504229	0.220321469	57017	COQ9	140.6134314	127.3723778	72.62762216	70.69997074
ENSG00000088726	0.604159327	4.733692529	0.442142669	0.556433587	55287	TMEM40	87.67400399	112.325996	31.61357472	217.7997998
ENSG00000088727	0.223211395	4.630306131	0.689867922	0.77507014	64147	KIF9	115.4377818	95.64921224	104.3507878	95.46038451
ENSG00000088756	-0.981852711	4.402635126	0.226568021	0.338760036	79822	ARHGAP28	131.3386129	129.2505236	36.81847749	70.74947644
ENSG00000088766	-0.801032008	4.605501339	0.107157152	0.182659191	54675	CRLS1	153.6054879	132.2790147	67.7209853	65.11612233
ENSG00000088808	2.024935784	4.687238321	0.000218951	0.000878091	23368	PPP1R13B	50.16325616	44.2610175	160.9480723	149.8367438
ENSG00000088812	0.392012984	4.583359611	0.326318956	0.451598477	8455	ATRN	103.1061248	88.88000646	106.698184	96.89387516
ENSG00000088826	0.594305518	4.582815817	0.125171115	0.208025	54498	SMOX	93.22494411	84.07777664	109.3486414	106.7750559
ENSG00000088827	3.080082791	4.696763788	2.17E-07	2.28E-06	6614	SIGLEC1	27.42928577	23.4607525	176.5798072	172.5707142
ENSG00000088832	-0.844532458	4.611137378	0.104496444	0.178809496	101929368	FKBP1A	160.792242	128.106835	71.89316496	58.47770667
ENSG00000088833	0.061269841	4.610078831	0.920558235	0.950001928	55968	NSFL1C	116.5252081	105.1964023	94.80359768	92.12612447
ENSG00000088836	-1.435049762	4.571202924	0.00200211	0.005766804	83959	SLC4A11	170.1448693	150.7449956	49.25500436	46.58863196
ENSG00000088854	1.865116155	4.673658442	0.000442121	0.001618211	25943	C20orf194	54.09588246	48.06137816	154.9933985	145.9041175
ENSG00000088876	-0.428867612	4.570736569	0.356003711	0.481547061	79175	ZNF343	134.5735699	117.6524649	82.34753507	68.8012048
ENSG00000088881	1.106122054	4.630028825	0.044069827	0.088509616	57593	EBF4	78.66400609	66.76112124	132.2432053	121.3359939
ENSG00000088882	-4.938208336	4.570429388	4.41E-16	5.09E-14	56265	CPXM1	229.398344	194.2635825	5.736417526	5.271784483
ENSG00000088888	-0.754877444	4.591630299	0.112495884	0.190106048	57506	MAVS	149.258035	130.8091175	69.19088249	64.97394489
ENSG00000088899	4.222300321	4.768378273	1.73E-08	2.28E-07	9762	LZTS3	13.61113595	12.07746422	203.0475695	186.3888641
ENSG00000088926	-3.489509732	4.544705608	1.97E-06	1.64E-05	2160	F11	210.4698838	184.9544887	13.35097681	15.04551133
ENSG00000088930	-2.036970096	4.573304968	1.10E-05	7.39E-05	22803	XRN2	189.3864547	163.9298897	36.07011033	33.47640314
ENSG00000088970	-0.163726246	4.59765691	0.739965217	0.816803104	55857	KIZ	126.2768302	110.5471254	89.45287461	81.39522806
ENSG00000088986	0.550909804	4.606605567	0.27676946	0.39659264	8655	DYNLL1	99.66515578	83.00209398	116.2999348	100.3348442
ENSG00000088992	0.039396648	4.601018784	0.951238584	0.971576357	54997	TESC	116.4098905	105.6794349	94.32056512	89.94616403
ENSG00000089006	-1.888753139	4.59217252	0.000138537	0.000601743	27131	SNX5	190.4881209	159.5399109	40.46008907	35.99650455
ENSG00000089009	-1.819798609	4.780142168	0.027615974	0.059808084	6128	RPL6	242.7213084	145.9824991	54.01750094	36.17135852
ENSG00000089012	2.48932944	4.708810038	0.003416481	0.009371926	55423	SIRPG	5.593660726	75.66371681	124.3362832	214.253453
ENSG00000089022	-0.937820999	4.57809774	0.026300661	0.057577287	8550	MAPKAPK5	153.9782739	136.4126199	63.58738009	58.80594418
ENSG00000089041	2.000501167	4.703901107	0.000348649	0.001301977	5027	P2RX7	50.02343281	47.12965772	163.3540084	149.9765672
ENSG00000089048	-0.933195978	4.61031209	0.069428336	0.129336755	51575	ESF1	161.9723126	133.5855519	66.41444807	58.98835222
ENSG00000089050	-0.602370139	4.591888418	0.206970875	0.314581576	10741	RBBP9	144.3640367	124.3890802	75.61091985	67.48676802
ENSG00000089053	-0.277079506	4.591420672	0.557710007	0.659811664	102725415	ANAPC5	128.0544007	116.9814456	83.01855441	80.21415086
ENSG00000089057	1.249798034	4.638615967	0.02874684	0.061754541	9962	SLC23A2	72.16398008	64.79208468	135.4229485	127.8360199
ENSG00000089060	-0.074674988	4.576064916	0.87620887	0.917571196	80024	SLC8B1	118.0776151	109.0757034	90.92429656	82.84753848
ENSG00000089063	-0.540309599	4.597013455	0.258501666	0.375883366	29058	TMEM230	142.6372007	122.431698	77.56830198	69.82942731
ENSG00000089091	1.137263087	4.631527513	0.03496066	0.072975615	55184	DZANK1	71.22501361	73.73918774	126.2608123	130.0138377
ENSG00000089094	-0.436551948	4.588675044	0.311831543	0.435450774	84678	KDM2B	135.1362181	121.2963171	78.70368291	74.26783886
ENSG00000089101	3.526633183	4.670789324	7.75E-09	1.09E-07	26074	C20orf26	9.938520884	29.68051967	182.6606091	170.3194803
ENSG00000089116	3.130933964	4.735813715	3.04E-06	2.36E-05	64211	LHX5	28.44704673	21.95196682	188.1168232	171.5529533
ENSG00000089123	-0.206281171	4.615130051	0.699916754	0.783053485	55617	TASP1	131.2221372	111.4452533	88.55474666	81.77549041
ENSG00000089127	-1.487024752	4.562683626	0.003806658	0.010337989	4938	OAS1	172.3927778	149.1673275	50.83267248	41.69482825
ENSG00000089154	-1.462905336	4.564987542	0.002799553	0.007812472	10985	GCN1L1	170.2142267	150.9135588	49.08644116	44.93894832
ENSG00000089157	-3.206447723	4.775993372	0.000147089	0.000633975	6175	RPLP0	273.9836916	175.9386742	24.06132577	15.61925744
ENSG00000089159	-1.207100975	4.567124267	0.011026201	0.026866046	5829	PXN	161.246182	144.8896835	55.11031648	51.91424844
ENSG00000089163	0.943033955	4.655410717	0.098370459	0.169793617	23409	SIRT4	75.80674654	86.39022333	134.7013532	113.6097767
ENSG00000089169	8.123920333	4.805576586	1.15E-08	1.56E-07	22895	RPH3A	0.386518201	1.257181682	221.0304827	198.7428183
ENSG00000089177	0.060215613	4.60252424	0.918114682	0.948207041	55614	KIF16B	116.4949776	103.9987728	96.00122718	89.70636723
ENSG00000089195	-0.76843899	4.571884305	0.083917767	0.148703563	51605	TRMT6	144.1834832	133.8570178	66.14298225	65.51507148
ENSG00000089199	6.613724822	4.778722142	2.05E-10	4.57E-09	1114	CHGB	2.590792478	2.368478515	212.0231522	197.4092075
ENSG00000089220	1.880111473	4.708142178	0.001046325	0.003470392	5037	PEBP1	56.84891661	46.50728921	165.2808989	143.1510834
ENSG00000089225	-0.781386343	4.581189	0.049647142	0.098054181	6910	TBX5	147.7934144	132.5304004	64.41494876	67.46959957
ENSG00000089234	-0.154124707	4.62530819	0.779995233	0.84857801	8315	BRAP	130.3085935	109.9255072	90.0744928	84.90536277
ENSG00000089248	-0.913619173	4.581281439	0.023994349	0.053203846	10961	ERP29	154.5758556	134.5179856	65.48201441	58.45287276
ENSG00000089250	5.272093646	4.738385432	1.57E-11	4.82E-10	4842	NOS1	3.532483271	9.244979059	201.4713988	190.7550209
ENSG00000089280	-0.907427211	4.544789934	0.162213396	0.257645543	2521	FUS	143.8368847	139.0475357	60.52344883	60.95246431
ENSG00000089289	-0.270269181	4.601544115	0.584503295	0.684389502	3476	IGBP1	135.1073203	109.5547535	90.44524654	73.79956556
ENSG00000089327	-3.737176258	4.560096265	1.62E-09	2.61E-08	53827	FXYD5	217.1540349	187.3530472	12.64695283	11.74147398
ENSG00000089335	1.38127352	4.681058571	0.0111452	0.02712336	55900	ZNF302	72.9215014	58.58376703	150.6769789	127.0784986
ENSG00000089351	-0.368450369	4.576435014	0.383865261	0.507389224	57655	GRAMD1A	129.7946515	119.7005246	80.29947544	75.49605572
ENSG00000089356	-2.799596243	4.532798943	0.000118303	0.000527881	5349	FXYD3	196.2248745	177.9012065	21.22626689	22.09879347
ENSG00000089472	-0.468688493	4.600214618	0.328201508	0.453515037	9843	HEPH	139.5353859	120.8977184	79.10228158	73.09395807
ENSG00000089486	2.962928931	4.739043486	8.07E-06	5.61E-05	29965	CDIP1	30.19013769	26.16191823	186.1821115	169.8098623
ENSG00000089505	-0.334555124	4.580510144	0.405846759	0.523788615	113540	CMTM1	128.8461037	118.8340014	81.16599859	77.17952394
ENSG00000089558	2.22549223	4.740547892	0.000512875	0.001848593	23415	KCNH4	45.37782056	42.38693767	176.2184404	154.6221794
ENSG00000089597	-2.027002577	4.572039769	1.54E-05	9.96E-05	23193	GANAB	189.0329221	163.4655379	36.53446205	33.31752439
ENSG00000089639	-1.645502541	4.550082193	0.011941558	0.028849532	51291	GMIP	172.4798647	155.9406813	44.05931868	40.59071034
ENSG00000089682	-0.871818352	4.619274766	0.09577146	0.166046684	55285	RBM41	158.7090463	134.860913	65.13908703	64.93117421
ENSG00000089685	-6.347835768	4.554211143	9.00E-13	3.88E-11	332	BIRC5	230.0737696	197.3823124	2.617687568	1.413372132
ENSG00000089692	-1.768250432	4.559749038	0.00141953	0.004266433	3902	LAG3	178.139582	158.9304027	41.06959731	38.80055878
ENSG00000089693	0.504012576	4.59005091	0.245360799	0.360747276	8079	MLF2	98.39461459	86.19566133	109.9370035	101.6053854
ENSG00000089723	-0.462120865	4.595578795	0.331317803	0.456463382	78990	OTUB2	138.7453787	120.3579402	79.64205979	72.40732778
ENSG00000089737	1.127170859	4.638470574	0.047676567	0.094659761	57062	DDX24	76.90226622	68.2697497	133.2409173	123.0977338
ENSG00000089775	-0.901477755	4.565016319	0.060265707	0.114976723	7597	ZBTB25	149.7713741	135.794401	64.20559904	59.0959706
ENSG00000089818	2.189534887	4.720877058	0.000267458	0.001045924	25977	NECAP1	47.13709021	40.90340906	172.0239918	152.8629098
ENSG00000089820	-1.461995225	4.558051798	0.01016119	0.024995832	393	ARHGAP4	168.1043093	151.6989827	48.30101729	45.36556028
ENSG00000089847	3.875504304	4.755806392	1.15E-07	1.27E-06	170961	ANKRD24	16.47292376	15.59433712	197.3080987	183.5270762
ENSG00000089876	-0.988714098	4.577477403	0.018007605	0.04154926	55760	DHX32	155.3500562	138.4934082	61.50659179	58.05064001
ENSG00000089902	-1.369392587	4.573374874	0.002316411	0.006597553	23186	RCOR1	169.2491819	147.9222594	52.07774064	47.05664724
ENSG00000089916	0.119886582	4.61240957	0.822962239	0.881268378	55668	GPATCH2L	116.7815822	100.1001418	99.8998582	90.80140335
ENSG00000090006	-1.318591957	4.557153805	0.02353537	0.0522911	102724576	LTBP4	163.2255367	147.8210596	52.17894035	48.41651926
ENSG00000090013	-1.526431178	4.538453586	0.022912249	0.051052899	645	BLVRB	165.7564536	153.833091	43.43256526	46.16690904
ENSG00000090020	0.569936442	4.58534955	0.14158755	0.230032439	6548	SLC9A1	95.27079752	83.9357512	110.1770929	104.7292025
ENSG00000090054	-0.4778644	4.613868662	0.355843981	0.481547061	10558	SPTLC1	142.2556685	121.1372323	78.86276768	74.31483448
ENSG00000090060	-0.79220285	4.592112891	0.095054853	0.165110528	10914	PAPOLA	151.7683099	130.8042175	69.19578252	62.73967007
ENSG00000090061	-0.590823411	4.598546519	0.21396417	0.323484362	8812	CCNK	144.7123446	124.4271133	75.57288668	68.96150574
ENSG00000090097	2.053196227	4.678388482	0.000135507	0.000593802	57060	PCBP4	48.86157357	43.56659268	159.0436727	151.1384264
ENSG00000090104	6.496373834	4.766431767	8.53E-13	3.72E-11	5996	RGS1	3.234465171	2.08340995	208.8405261	196.7655348
ENSG00000090238	2.729074397	4.714110241	4.66E-06	3.45E-05	83719	YPEL3	33.71618457	30.26946067	176.8242332	166.2838154
ENSG00000090263	-0.814990208	4.595927596	0.087261886	0.153735283	51650	MRPS33	154.8360469	129.673238	70.32676203	60.49700761
ENSG00000090266	0.460326831	4.589096683	0.274606633	0.394035601	4708	NDUFB2	97.32132908	91.08457412	106.2662963	102.6786709
ENSG00000090273	-0.211862695	4.611361308	0.684410262	0.770149059	10726	NUDC	131.7048921	110.603912	89.39608803	80.01258754
ENSG00000090316	0.305044991	4.593194694	0.514158261	0.619658879	101928676	MAEA	103.9630395	96.71202849	101.3064464	98.69355359
ENSG00000090339	-2.925632887	4.572131332	4.94E-09	7.25E-08	3383	ICAM1	209.5864271	177.6972753	22.30272469	18.79057237
ENSG00000090372	-0.203602654	4.587739541	0.611890687	0.707570186	29888	STRN4	124.0351564	114.9836224	85.01637764	82.33822097
ENSG00000090376	1.32602606	4.650383533	0.021621996	0.048486212	11213	IRAK3	67.39854353	66.26240025	132.6014565	137.5541981
ENSG00000090382	-3.46546349	4.502691964	8.08E-05	0.0003855	4069	LYZ	206.0122433	176.9296097	5.495294093	23.07039031
ENSG00000090432	-0.250522124	4.584179978	0.526223761	0.630539195	79594	MUL1	127.5848896	113.926144	86.07385602	77.69169543
ENSG00000090447	-0.810461058	4.575032187	0.057240245	0.110196693	7023	TFAP4	147.1357133	134.2350737	65.76492627	63.69805013
ENSG00000090470	-0.422929059	4.581125827	0.290091546	0.411364596	10081	PDCD7	131.9092749	122.6544877	77.34551226	75.74693503
ENSG00000090487	-0.881721911	4.588871802	0.03853303	0.079282427	51324	SPG21	152.7515742	136.050109	63.94989103	62.71195957
ENSG00000090512	-2.034182743	4.683716672	0.000305321	0.001150905	26998	FETUB	217.3453127	161.3720012	36.87913634	38.62799877
ENSG00000090520	-1.465703222	4.537440876	0.029206241	0.062483666	51726	DNAJB11	163.3698859	152.6085612	47.39143882	44.76011495
ENSG00000090530	-3.240292718	4.541827566	9.16E-06	6.30E-05	55214	LEPREL1	206.4683738	182.2484117	17.75158828	15.30689082
ENSG00000090534	0.371378905	4.566795663	0.448103054	0.5615886	7066	THPO	108.2725946	81.58709893	104.8714739	95.12852614
ENSG00000090539	3.720909796	4.735708099	5.34E-08	6.35E-07	8646	CHRD	18.63232574	16.206603	191.5202158	181.3676743
ENSG00000090554	-0.179000865	4.760816207	0.786326287	0.853428003	2323	FLT3LG	98.86766535	178.9475927	90.44359926	101.1323346
ENSG00000090565	1.155860039	4.625639982	0.028682348	0.061623263	9727	RAB11FIP3	74.05936039	68.14721459	129.9307378	125.9406396
ENSG00000090581	1.051203031	4.625378158	0.044414415	0.089090351	84572	GNPTG	74.85304162	75.22785697	124.772143	125.4132907
ENSG00000090612	-0.722556729	4.615030641	0.165678381	0.262457309	10795	ZNF268	154.0929258	127.3521985	72.64780147	65.58675936
ENSG00000090615	0.305676947	4.594942533	0.515261321	0.620536902	2802	GOLGA3	106.4341044	93.86206387	104.5383403	95.46165965
ENSG00000090621	-2.059458608	4.550873669	0.001943221	0.005608706	100996696	PABPC4	184.429232	164.9843526	35.0156474	32.59466866
ENSG00000090659	1.90364943	4.638937878	0.001434682	0.004294268	30835	CD209	56.01738227	40.56465287	151.3635205	143.9826177
ENSG00000090661	1.309401636	4.659329782	0.021498798	0.048233685	79603	CERS4	69.43121048	65.93752468	139.7761407	130.5687895
ENSG00000090674	1.170889239	4.623007789	0.024044919	0.053296525	57192	MCOLN1	69.6277638	72.18886432	127.8111357	128.6570562
ENSG00000090686	-0.350376532	4.58916064	0.423354728	0.539438011	84196	USP48	132.3291206	117.5347801	82.46521993	75.77281957
ENSG00000090776	-1.857512856	4.566537062	0.000161964	0.000689645	1947	EFNB1	182.6323766	160.4225616	39.57743839	36.86167296
ENSG00000090857	-0.428209998	4.591978603	0.378066968	0.501562057	55066	PDPR	138.0596545	117.5694689	82.43053114	71.14713259
ENSG00000090861	0.240377366	4.613443402	0.643886896	0.73584945	16	AARS	111.1604956	96.65402404	103.345976	95.21078585
ENSG00000090863	-0.52094613	4.600139709	0.269980526	0.389082361	2734	GLG1	141.3787868	123.0329729	76.96702712	72.05822425
ENSG00000090889	-6.145326909	4.677179554	8.53E-16	9.34E-14	24137	KIF4A	264.7103392	197.2836273	2.716372694	2.405248768
ENSG00000090905	0.486539344	4.593595719	0.302918248	0.426196468	102724266	TNRC6A	98.54594468	87.97199763	109.5891117	101.4540553
ENSG00000090924	-2.713137267	4.554321051	3.54E-05	0.000206467	64857	PLEKHG2	200.0413852	176.331012	23.66898804	22.62144341
ENSG00000090932	-2.485528855	4.55188178	0.00025952	0.001017429	10683	DLL3	194.9658063	172.5770824	27.42291758	25.49687627
ENSG00000090971	1.022634298	4.630007462	0.057916333	0.111239765	57106	NAT14	78.40248792	73.62600242	127.4814856	121.5975121
ENSG00000090975	1.460799404	4.64992002	0.012415388	0.029869534	57605	PITPNM2	64.66542158	59.81760865	141.3307746	135.3345784
ENSG00000090989	0.266421737	4.607929438	0.610987346	0.706736576	55763	EXOC1	111.2288653	93.37594991	106.6240501	92.54574316
ENSG00000091009	-0.599978478	4.596807754	0.202581772	0.309135017	54439	RBM27	145.4688121	123.8710441	76.12895587	67.59430136
ENSG00000091010	-1.065537656	4.709407435	0.072892988	0.134060967	5459	POU4F3	196.1327283	126.3346044	73.66539562	52.26880769
ENSG00000091039	-0.255533408	4.631170121	0.653001538	0.743713766	114882	OSBPL8	136.4391003	112.445133	87.55486698	81.59740168
ENSG00000091073	-1.523768455	4.623170337	0.005530904	0.014548058	113878	DTX2	187.3404522	148.9555324	51.04446763	43.80630849
ENSG00000091106	1.776258539	4.725575939	0.002599147	0.007321034	58484	NLRC4	58.08017378	53.21856834	165.3809149	141.9198262
ENSG00000091127	-2.289029689	4.569071362	3.61E-06	2.74E-05	54517	PUS7	194.2219521	169.5715998	30.42840015	29.70394473
ENSG00000091128	0.41267796	4.696093239	0.587845118	0.687463262	22798	LAMB4	134.6725046	65.32749541	177.7451489	38.7094628
ENSG00000091129	3.631680269	4.759682639	5.08E-07	4.89E-06	4897	NRCAM	19.93480073	17.60692254	197.1737062	180.0651993
ENSG00000091136	-3.071163673	4.555613868	2.95E-06	2.30E-05	3912	LAMB1	206.9418723	180.7945641	19.20543592	17.96816418
ENSG00000091137	2.086004105	4.679046563	8.87E-05	0.000416295	5172	SLC26A4	43.51858569	48.26049418	160.0351583	151.7395058
ENSG00000091138	-4.512166416	4.796949113	3.11E-05	0.000186196	1811	SLC26A3	294.8666886	189.931924	10.06807597	7.143738509
ENSG00000091140	-0.990675867	4.586719322	0.013315278	0.031762005	1738	DLD	157.4127516	138.2679198	61.73208022	58.49670645
ENSG00000091157	2.71334663	4.738654767	3.15E-05	0.00018789	23335	WDR7	35.31803617	30.21806746	183.5557909	164.6819638
ENSG00000091164	0.690970446	4.628530954	0.203422132	0.310196625	9352	TXNL1	94.8619017	80.20061408	123.460076	105.1380983
ENSG00000091181	-2.932594074	4.415157385	0.003177159	0.008763573	3568	IL5RA	166.4588949	185.6751374	4.297398377	33.54110513
ENSG00000091262	-2.596094628	4.478875521	0.001085111	0.003563044	101930322	ABCC6	181.6085308	172.7745129	20.15860208	27.22548705
ENSG00000091317	-2.171856153	4.575399017	2.10E-06	1.73E-05	54918	CMTM6	193.3841571	166.6299437	33.37005626	31.1789129
ENSG00000091409	-1.223838806	4.565548403	0.010474878	0.025657838	3655	ITGA6	161.7440177	145.0820069	54.91799313	51.09499357
ENSG00000091428	5.659362058	4.778118379	5.76E-09	8.35E-08	11069	RAPGEF4	5.033787775	4.714312758	210.3690778	194.9662122
ENSG00000091436	-1.2076567	4.596271161	0.011767456	0.028485558	51776	ZAK	168.0477773	143.651898	56.34810204	52.86450238
ENSG00000091482	3.152466159	4.788722432	0.000329721	0.001236165	23676	SMPX	25.42108514	26.93858764	200.505752	173.0614124
ENSG00000091483	-1.067027657	4.599298598	0.02777928	0.060037913	2271	FH	164.7816386	137.8955615	62.10443852	54.81518062
ENSG00000091490	0.674893586	4.595186664	0.151881992	0.243833979	23231	SEL1L3	92.90824005	79.41847549	115.5857776	107.0917599
ENSG00000091513	0.243121864	4.608173993	0.63853506	0.731021013	7018	TF	110.4075725	96.48211073	103.5178893	94.43091605
ENSG00000091527	-1.350149629	4.583689288	0.000809437	0.002785046	55573	CDV3	170.3430899	147.881521	52.11847904	48.75648329
ENSG00000091536	2.602052662	4.672023401	1.36E-06	1.18E-05	51168	MYO15A	28.27662105	40.23809086	159.7619091	170.4242879
ENSG00000091542	0.142948263	4.608938065	0.786590423	0.85356219	54890	ALKBH5	113.9473858	101.0036393	98.99636066	92.83010717
ENSG00000091583	-8.923423147	4.557206521	1.39E-16	1.91E-14	350	APOH	233.2017701	199.5089712	0.013569309	0.491028813
ENSG00000091592	2.567518254	4.70007127	9.24E-06	6.35E-05	22861	NLRP1	37.54556468	32.07801311	172.0533735	162.4544353
ENSG00000091622	4.607584713	4.755100679	2.33E-09	3.63E-08	83394	PITPNM3	10.25189969	9.458519035	201.0103283	189.7481003
ENSG00000091640	0.197608192	4.606993002	0.708320726	0.789965281	9552	SPAG7	110.9660244	99.58356323	100.4164368	94.63009467
ENSG00000091651	-2.629676914	4.615840705	5.90E-06	4.24E-05	102723931	ORC6	217.1330613	170.4100733	29.58992671	20.99534219
ENSG00000091656	1.334115229	4.675225003	0.01075963	0.026270966	79776	ZFHX4	69.62940203	65.56519616	144.1568868	130.370598
ENSG00000091664	10.04667537	4.798847399	7.17E-10	1.24E-08	57084	SLC17A6	0.134335929	0.086529548	219.1176121	199.8656641
ENSG00000091704	-1.13776597	4.584861642	0.005041741	0.013370522	1357	CPA1	168.646834	135.1253298	47.8927181	64.87467019
ENSG00000091732	-1.547893917	4.580138112	0.000193643	0.000807792	51530	ZC3HC1	176.1884595	153.0578476	46.94215243	44.05185795
ENSG00000091831	-2.541529272	4.572607994	1.60E-07	1.72E-06	2099	ESR1	202.8863243	171.2246585	28.77534154	23.04338534
ENSG00000091844	1.790115815	4.703390736	0.001334984	0.00408466	26575	RGS17	56.61754929	52.19680655	160.0785996	143.3824507
ENSG00000091879	2.204215077	4.60585844	1.78E-05	0.000113462	285	ANGPT2	29.98094216	53.3908049	146.6091951	154.9686141
ENSG00000091947	-1.198454175	4.569428034	0.010595706	0.025915861	84336	TMEM101	161.3551585	144.6976583	55.30234174	52.3553267
ENSG00000091972	2.850812089	4.743096229	2.76E-05	0.000168248	4345	CD200	32.60541683	27.87365167	186.2343016	167.3945832
ENSG00000091986	-1.367028205	4.566590301	0.004613434	0.012331471	151887	CCDC80	167.527224	148.1787265	51.82127352	46.96969544
ENSG00000092009	-3.70549211	5.384770728	0.005762805	0.015119846	1215	CMA1	515.7241352	174.0055504	25.99444963	18.44419443
ENSG00000092010	-1.760875092	4.560309418	0.001116305	0.003633399	5720	PSME1	177.5823923	159.3464542	40.65354579	39.61204184
ENSG00000092020	-0.478470278	4.572907029	0.26702127	0.385457697	55012	PPP2R3C	132.4438241	124.9514938	75.04850623	73.83559559
ENSG00000092036	-2.175450939	4.543215086	0.001458524	0.004343125	100616424	HAUS4	186.4443744	166.2957783	29.51971768	33.70422175
ENSG00000092051	6.19890832	4.755809136	1.59E-12	6.22E-11	84502	JPH4	3.387834374	3.187034868	205.1595252	196.6121656
ENSG00000092054	2.995577701	4.866883553	0.006012378	0.015648497	4625	MYH7	32.17159145	28.19023966	221.1909201	167.8284086
ENSG00000092067	-5.04244813	4.588310996	5.96E-15	5.03E-13	1053	CEBPE	238.7546214	190.1165712	0.663298899	9.883428803
ENSG00000092068	0.780767317	4.588549425	0.073238501	0.134236871	23428	SLC7A8	89.74240197	73.86036918	117.6238107	110.257598
ENSG00000092094	0.230434561	4.603056952	0.647966425	0.739302154	55644	OSGEP	108.3961062	99.25912764	100.7408724	95.87470034
ENSG00000092096	5.426620879	4.773311571	1.09E-10	2.55E-09	51310	SLC22A17	6.018063121	5.394345505	208.615068	193.9819369
ENSG00000092098	-0.139655507	4.61959658	0.796477334	0.8605761	55072	RNF31	128.428378	109.8943599	90.10564013	85.10032229
ENSG00000092108	-0.774810073	4.591893472	0.102030143	0.175252617	102725477	SCFD1	150.6626839	130.7301086	69.2698914	63.69620959
ENSG00000092140	-0.974440945	4.58366157	0.013102967	0.031319098	55632	G2E3	156.4457757	137.5549154	58.68663623	62.44508457
ENSG00000092148	-0.065287798	4.60499734	0.908447233	0.941573623	25831	HECTD1	123.5607151	106.6663668	93.33363321	84.62450867
ENSG00000092199	-1.007545906	4.647715966	0.093328635	0.162631327	3183	HNRNPC	176.403735	130.5407787	69.45922131	54.67862856
ENSG00000092200	-0.476955161	4.515647271	0.534228606	0.638207567	102724825	RPGRIP1	90.30810513	165.892192	36.58355193	109.6918949
ENSG00000092201	-1.082988341	4.618544794	0.041747342	0.084847078	102725164	SUPT16H	170.4901777	136.6885295	63.3114705	54.26217561
ENSG00000092203	-0.055146942	4.605459485	0.92076173	0.950111417	9878	TOX4	125.626732	103.2751338	96.72486618	81.66344054
ENSG00000092208	-0.953721777	4.56212345	0.055490037	0.107324747	8487	GEMIN2	150.4457496	138.3414355	58.81209455	61.65856447
ENSG00000092295	1.33537495	4.647753111	0.020713381	0.046739102	7051	TGM1	68.57264635	63.84022778	138.2108635	131.4273537
ENSG00000092330	0.059304826	4.598011631	0.915316543	0.945738227	26277	TINF2	116.1176433	103.7633078	96.2366922	88.76577054
ENSG00000092345	3.881759122	4.935931107	0.001019251	0.003407497	1618	DAZL	21.59498206	13.90993505	251.4363118	178.4050179
ENSG00000092377	-3.671526146	4.400686914	0.000936715	0.003156824	90665	TBL1Y	179.3271727	184.1292815	20.67282733	1.333479236
ENSG00000092421	0.662131564	4.601841306	0.17482151	0.274625878	57556	SEMA6A	92.23771402	82.20623789	115.266248	107.762286
ENSG00000092439	-1.062604844	4.566812197	0.024637628	0.054471169	54822	TRPM7	155.1561046	141.8153043	56.66429113	58.18469566
ENSG00000092445	2.272134827	4.71972628	0.000161972	0.000689645	7301	TYRO3	45.26435614	38.57637613	173.2199003	154.7356439
ENSG00000092470	-2.476853166	4.594125125	9.04E-07	8.18E-06	79968	WDR76	204.97686	172.3419017	27.6580983	27.19826114
ENSG00000092529	1.758371131	4.668649424	0.001193275	0.003809931	825	CAPN3	57.83091288	49.81816759	142.1690871	153.6280058
ENSG00000092531	-1.344001652	4.606254559	0.008797205	0.021964771	8773	SNAP23	175.733534	146.4616458	53.53835418	49.27536223
ENSG00000092607	-0.888973057	4.543544617	0.173835229	0.273312109	6913	TBX15	144.6874882	136.2811791	63.71882086	58.4309519
ENSG00000092621	-1.03586625	4.583438595	0.008940017	0.022277314	26227	PHGDH	158.8630499	139.1414578	60.85854217	56.54996818
ENSG00000092758	-1.236353492	4.553017798	0.050021383	0.098717731	1299	COL9A3	158.8757716	146.4627922	53.53720778	50.97059812
ENSG00000092820	-1.226979273	4.593020772	0.010205638	0.025094828	7430	EZR	167.7556933	144.623175	55.376825	52.59244584
ENSG00000092841	-0.556686373	4.610060772	0.27999458	0.400097316	4637	MYL6	147.4802516	120.5405059	79.45949413	68.16251496
ENSG00000092847	-0.389736977	4.611665733	0.448094784	0.5615886	26523	AGO1	138.5568745	117.6705747	82.32942529	76.02822589
ENSG00000092850	1.769037545	4.658408375	0.002133487	0.006116121	27285	TEKT2	54.41906469	52.43442776	148.0500493	145.5809353
ENSG00000092853	-3.884078217	4.552964939	1.32E-07	1.44E-06	63967	CLSPN	217.6626983	187.4519238	12.54807623	9.425600732
ENSG00000092871	0.490974848	4.603050512	0.332075416	0.457307831	117584	RFFL	102.1112658	84.54470834	114.4849979	97.88873417
ENSG00000092929	-1.904749456	4.541788501	0.005087705	0.013481531	201294	UNC13D	178.414974	161.5842963	38.41570367	34.74646711
ENSG00000092931	-0.967456903	4.549647602	0.131904256	0.216773761	79157	MFSD11	147.9171806	139.6211298	60.37887019	58.10207326
ENSG00000092964	3.139964216	4.728624213	1.24E-06	1.08E-05	102723812	DPYSL2	26.71447938	23.45804475	185.0398181	173.2855206
ENSG00000092969	0.681702324	4.605144627	0.172060416	0.270907271	7042	TGFB2	93.61584185	79.31574871	118.1564936	106.3841581
ENSG00000092978	-0.119866255	4.614653548	0.823724651	0.881860528	55105	GPATCH2	124.9299637	111.5750605	88.42493945	87.60992395
ENSG00000093000	-0.782258679	4.58988631	0.069852962	0.129829203	10762	NUP50	151.3008117	130.1021184	69.89788161	62.34631595
ENSG00000093009	-7.271101498	4.564618454	3.31E-19	1.11E-16	8318	CDC45	233.9789599	198.9409691	1.059030898	0.999152265
ENSG00000093010	-0.09600519	4.605214074	0.850756153	0.901139469	1312	COMT	124.1478235	108.6790838	91.32091623	84.80852153
ENSG00000093072	0.878633764	4.599521822	0.063498779	0.120157503	51816	CECR1	85.17583012	73.00105485	120.670415	114.8241699
ENSG00000093100	-0.0343716	4.626004992	0.9576522	0.975610523	NA	XXbac-B461K10.4	124.7700549	106.2930293	89.46443668	93.70697074
ENSG00000093134	0.680132859	4.780301176	0.412560981	0.529516209	55350	VNN3	88.59030176	111.4096982	183.0767556	66.53462498
ENSG00000093144	-0.380227027	4.619478884	0.473643517	0.584296055	55862	ECHDC1	141.2734556	115.0442691	84.95573086	74.71681318
ENSG00000093167	0.317048614	4.588870813	0.461499232	0.572628536	102724915	LRRFIP2	104.8930553	93.88056603	102.4114053	97.58859465
ENSG00000093183	0.298563088	4.598963619	0.532227041	0.636364491	9117	SEC22C	107.7403802	93.48923297	106.0182677	93.98173235
ENSG00000093217	-2.577202583	4.598556817	5.42E-07	5.18E-06	9942	XYLB	208.4309352	173.7992651	25.67962905	26.20073489
ENSG00000094631	0.214895575	4.611208722	0.680665459	0.766882102	10013	HDAC6	111.0078161	98.7169322	101.2830678	95.44200616
ENSG00000094755	-0.963297694	4.653266539	0.092091392	0.160813611	2568	GABRP	128.9578662	187.6580464	57.38243453	71.04213382
ENSG00000094796	10.28356966	4.890726119	1.69E-08	2.23E-07	3881	KRT31	0.105576267	0.068004642	245.9624489	199.8944237
ENSG00000094804	-4.859313245	4.578141443	2.62E-18	5.00E-16	990	CDC6	231.1701968	193.8736038	5.571119333	6.126396233
ENSG00000094841	-0.248301206	4.63608848	0.666193391	0.754635486	139596	UPRT	137.1026138	111.9450219	88.05497813	82.16164736
ENSG00000094880	-1.214738443	4.59495801	0.010756879	0.026266011	8697	CDC23	168.1717237	143.6879228	56.31207722	52.40671057
ENSG00000094914	-0.973928463	4.60221697	0.050645044	0.099384252	8086	AAAS	161.0924373	135.9898101	64.01018986	58.43257938
ENSG00000094916	-0.522801441	4.598395772	0.278809244	0.398982246	23468	CBX5	144.2964489	119.1586787	80.8413213	67.53823124
ENSG00000094963	4.970952155	4.710038886	8.57E-13	3.72E-11	2327	FMO2	8.995283496	5.794114992	191.2920443	191.0047165
ENSG00000094975	-0.964636518	4.572417062	0.029574959	0.063205724	51430	SUCO	154.4262061	136.5819369	63.41806309	56.93478647
ENSG00000095002	-1.407177302	4.573247661	0.001818179	0.005297293	4436	MSH2	170.5965981	148.8011509	51.19884911	46.05081866
ENSG00000095015	-1.864905069	4.573283921	4.80E-05	0.000269949	4214	MAP3K1	185.1577436	159.5492114	40.45078861	35.97571631
ENSG00000095059	0.364074951	4.59002112	0.410615357	0.52811617	1725	DHPS	103.8254996	91.3386282	106.6700587	96.17450041
ENSG00000095066	-0.595058318	4.568432421	0.201537203	0.307850337	29911	HOOK2	137.2164362	127.7098939	72.29010606	69.09030562
ENSG00000095110	-3.027310956	4.775545856	6.45E-05	0.000334483	120400	NXPE1	270.1412135	174.0055504	25.99444963	18.44419443
[truncated: 34,452 more rows]
