# Supplementary material for: A comparison of per sample global scaling and per gene normalization methods for differential expression analysis of RNA-seq data
Source: PLoS One. 2017 May 1;12(5):e0176185. doi: 10.1371/journal.pone.0176185 (PMC5411036; doi:10.1371/journal.pone.0176185)
Supplement: S3 Datasets — UQ-pgQ2-normalized MAQC2 data using our R codes are included. (ZIP) [file pone.0176185.s012.zip]

Archive with 1 entries (1 files):
- S3_Datasets.csv
