# Supplementary material for: A comparison of per sample global scaling and per gene normalization methods for differential expression analysis of RNA-seq data
Source: PLoS One. 2017 May 1;12(5):e0176185. doi: 10.1371/journal.pone.0176185 (PMC5411036; doi:10.1371/journal.pone.0176185)
Supplement: S3 Datasets — UQ-pgQ2-normalized MAQC2 data using our R codes are included. (ZIP) [file pone.0176185.s012.zip › S3_Datasets.csv]

ensID	logFC	logCPM	PValue	FDR	EntrezID	Gene.name	GSM597211.uhr	SRX016367.UHR	GSM597210.hbr	SRX016359.HBR
ENSG00000000003	-2.456129144	4.567631461	0.000557637	0.002079218	7105	TSPAN6	174.4015517	170.615131	29.38486901	27.68268562
ENSG00000000005	-1.764059119	4.707549636	0.002369371	0.006789242	64102	TNMD	150.1755007	209.0977084	43.93754384	49.82449932
ENSG00000000419	-1.487418479	4.581005943	0.000554592	0.002071467	8813	DPM1	149.5614518	155.8693511	48.29847411	50.43854821
ENSG00000000457	-0.355427684	4.602108622	0.32881314	0.450551378	57147	SCYL3	118.8728997	116.1674094	83.21170942	83.83259062
ENSG00000000460	-1.941658029	4.579166899	8.37E-05	0.00043125	55732	C1orf112	165.4559938	160.6865922	39.31340779	37.90231476
ENSG00000000938	6.106871376	4.693575099	2.18E-14	6.80E-13	2268	FGR	3.581431692	2.653701922	196.4185683	206.0188108
ENSG00000000971	0.254099793	4.607132036	0.595819396	0.692611309	3075	CFH	95.0813104	97.35668439	105.2009577	102.6433156
ENSG00000001036	-2.457869604	4.564773287	0.000655808	0.002303638	2519	FUCA2	173.9398975	170.5025369	29.49746311	27.36217809
ENSG00000001084	0.169235655	4.596598284	0.662760821	0.74872295	102724876	GCLC	100.0647612	96.17785367	99.93523882	100.8791161
ENSG00000001167	-0.847450361	4.57597347	0.111384534	0.187342084	4800	NFYA	132.3284103	132.0703751	67.92962494	65.46173385
ENSG00000001460	1.832409852	4.623708552	0.000350343	0.001436809	90529	STPG1	45.07729453	49.15696316	150.8430368	151.7592364
ENSG00000001461	2.941830271	4.651071843	1.34E-06	1.07E-05	57185	NIPAL3	24.20869781	26.21737685	173.7826231	176.1550131
ENSG00000001497	-0.317296048	4.584215407	0.430353803	0.550991413	81887	LAS1L	114.6893561	115.1631453	85.3106439	81.84700308
ENSG00000001561	3.405179756	4.678608378	3.50E-08	3.72E-07	22875	ENPP4	19.70243779	18.42165308	187.282773	180.2975622
ENSG00000001617	-0.673961379	4.598693813	0.060731719	0.115110468	6405	SEMA3F	126.2311349	131.9689268	72.64259535	73.76886511
ENSG00000001626	0.467020916	4.51821901	0.543635785	0.64621125	1080	CFTR	69.42215486	102.3129812	97.68701884	112.1907879
ENSG00000001629	-0.009543264	4.608490057	0.987746826	0.994033453	54467	ANKIB1	106.4754054	104.5642014	95.43579862	95.31272831
ENSG00000001630	-0.078589162	4.609704698	0.862595039	0.905744036	1595	CYP51A1	102.9329562	115.9651996	89.91344767	97.06704381
ENSG00000001631	-0.11355586	4.589509856	0.780662123	0.844860167	889	KRIT1	109.9400628	105.3542372	94.64576277	85.93878511
ENSG00000002016	0.152803196	4.613063063	0.766575015	0.834475911	5893	RAD52	100.528204	99.47179603	102.7243967	99.19430865
ENSG00000002079	-1.507355189	4.692047342	0.013103909	0.030784389	NA	MYH16	178.9492623	145.1626553	54.83734475	50.38495154
ENSG00000002330	1.194518936	4.642802044	0.029383237	0.061992729	572	BAD	63.04282864	69.42029151	130.5797085	143.811463
ENSG00000002549	-0.639480962	4.615026552	0.198999732	0.302592159	51056	LAP3	133.6970978	121.7918983	78.20810174	71.5348575
ENSG00000002586	-1.4330705	4.583929879	0.0004511	0.001754011	4267	CD99	148.9642687	153.7855446	50.54317823	51.03573131
ENSG00000002587	4.160678796	4.66629119	2.52E-09	3.17E-08	9957	HS3ST1	9.540285107	14.33017013	185.6698299	193.7175378
ENSG00000002726	-0.617328097	4.483517839	0.595505272	0.69229031	26	AOC1	54.53015293	206.0390142	4.723482487	145.4698471
ENSG00000002745	1.631331298	4.683731223	0.004707348	0.012522811	51384	WNT16	56.96727355	50.48711567	143.0327264	164.2690551
ENSG00000002746	4.901751533	4.672760081	3.72E-13	9.01E-12	102724911	HECW1	7.092185904	7.197746061	195.472596	192.8022539
ENSG00000002822	-0.695061183	4.585291974	0.080901636	0.143501	8379	MAD1L1	128.6233255	127.3013713	71.07982319	72.69862867
ENSG00000002834	-0.849324344	4.583271473	0.038619599	0.078372286	3927	LASP1	133.8880338	131.7393023	68.26069768	65.62288416
ENSG00000002919	0.399710498	4.630229975	0.466418067	0.577841017	29916	SNX11	93.58590237	90.32832255	114.1621412	106.4140976
ENSG00000002933	4.797296825	4.656230481	1.08E-11	2.02E-10	55365	TMEM176A	6.592573108	8.754021769	191.2459782	192.0471468
ENSG00000003056	-1.1537993	4.586423873	0.004285719	0.011503589	4074	M6PR	144.2589848	141.1637566	58.83624337	57.79547957
ENSG00000003096	-0.707066856	4.594337492	0.056128559	0.107681163	90293	KLHL13	130.7041631	127.3301537	72.6698463	70.98441973
ENSG00000003137	4.072106216	4.682994044	3.55E-10	5.14E-09	56603	CYP26B1	12.56320662	12.40892775	187.4367934	194.8069587
ENSG00000003147	2.061121666	4.631826446	0.000197616	0.000905051	3382	ICA1	39.8565415	43.73562119	156.2643788	158.3476111
ENSG00000003249	1.018993781	4.627552649	0.056012107	0.107479246	79007	DBNDD1	69.75116351	71.81709141	128.1829086	132.1931023
ENSG00000003393	2.191707555	4.659990157	0.000339855	0.001404541	57679	ALS2	39.27659481	39.30738585	165.1293175	160.6926141
ENSG00000003400	-2.011468739	4.539549149	0.009458714	0.023189372	843	CASP10	160.7844472	160.2403135	33.12276861	39.75968653
ENSG00000003402	0.626816841	4.669224174	0.312520255	0.433110631	8837	CFLAR	89.96033155	81.36038059	130.9049712	110.0396685
ENSG00000003436	-3.071211164	4.545898645	0.000123071	0.000588106	7035	TFPI	175.1815514	186.6541762	14.71555204	24.81844856
ENSG00000003509	-0.953593374	4.612290003	0.048206247	0.094334349	55471	NDUFAF7	143.9007331	132.4043401	67.59565987	62.61017637
ENSG00000003756	0.524619424	4.602244886	0.146783471	0.235234306	10181	RBM5	85.08359965	87.71016371	112.2898363	112.4576416
ENSG00000003987	4.341407598	4.666263523	1.42E-09	1.87E-08	9108	MTMR7	10.11035999	10.59984275	189.4001573	191.6631241
ENSG00000003989	-1.943064963	4.584250226	3.87E-06	2.76E-05	6542	SLC7A2	166.2910891	161.0460821	38.95391794	38.52997791
ENSG00000004059	0.464180377	4.59863917	0.192531817	0.294600674	381	ARF5	84.87137882	92.60022937	107.3997706	113.4445992
ENSG00000004139	1.07498684	4.619202138	0.030721868	0.064314427	23098	SARM1	66.93630846	70.47749467	129.5225053	132.5168703
ENSG00000004142	-0.281737606	4.602625339	0.430164824	0.550991413	26073	POLDIP2	114.0029391	116.8039267	85.91155849	85.99706093
ENSG00000004399	-0.583651194	4.591999014	0.12034783	0.199708584	23129	PLXND1	122.397218	128.4550735	73.98330397	77.60278203
ENSG00000004455	-2.128258316	4.609496165	2.80E-05	0.000164957	204	AK2	177.5605175	162.2921536	37.70784637	33.13938135
ENSG00000004468	-2.110526127	4.580744608	3.41E-06	2.46E-05	952	CD38	170.3201454	163.5170512	34.11434151	36.48294881
ENSG00000004478	-0.548706539	4.598733561	0.137414141	0.222914235	2288	FKBP4	126.0517385	121.7140264	78.28597361	75.68869607
ENSG00000004487	-1.448669661	4.582941967	0.000475736	0.001824991	23028	KDM1A	149.3497528	154.0406097	50.06687438	50.65024722
ENSG00000004534	-0.182917697	4.59973214	0.630009361	0.721245956	10180	RBM6	110.2452444	112.9909435	88.38553923	89.75475562
ENSG00000004660	3.476701002	4.662645223	1.68E-07	1.60E-06	84254	CAMKK1	18.64503344	17.32836049	184.0379656	181.3549666
ENSG00000004700	-1.772751271	4.572924474	0.003479417	0.009546007	5965	RECQL	159.8073858	157.1402253	42.85977467	41.44069264
ENSG00000004766	0.903823264	4.621766291	0.071674741	0.131379663	55610	CCDC132	75.61084828	72.05619227	124.3891517	127.863762
ENSG00000004776	-0.232557242	4.605148277	0.600707048	0.697070311	126393	HSPB6	109.1421218	119.8098645	85.1942004	90.8578782
ENSG00000004777	1.455544794	4.627686294	0.006449248	0.016529428	115703	ARHGAP33	54.64587002	60.62457428	139.3754257	145.9030712
ENSG00000004779	-0.2320995	4.614101653	0.629880552	0.72114379	4706	NDUFAB1	110.3766528	119.7031765	87.32112917	89.62334722
ENSG00000004799	0.648876328	4.608895893	0.17157749	0.267867531	5166	PDK4	83.26418252	80.52313233	117.1039919	116.7358175
ENSG00000004809	-3.366696641	4.736351578	7.97E-07	6.73E-06	85413	SLC22A16	179.3309145	253.6747489	20.66908554	15.87764294
ENSG00000004838	0.506852141	4.6340652	0.349533577	0.472075602	51364	ZMYND10	88.84294736	88.32009138	111.1570526	118.3620787
ENSG00000004846	-2.493433019	4.597948566	1.22E-09	1.61E-08	340273	ABCB5	182.3573293	169.9518529	30.04814713	26.89776581
ENSG00000004848	6.374916891	4.69932597	5.23E-15	1.89E-13	170302	ARX	2.148011122	3.131844088	196.8681559	208.5918761
ENSG00000004864	-2.147854557	4.563518088	0.002378507	0.006811137	10165	SLC25A13	165.9217963	166.7554454	34.07820367	34.07621753
ENSG00000004866	-0.124602399	4.597940127	0.733374203	0.807742048	102466616	ST7	108.3401157	110.2496293	91.65988432	89.83030986
ENSG00000004897	-0.465041034	4.585349862	0.244660559	0.358373398	996	CDC27	120.1691833	120.1738148	79.83081674	78.12400433
ENSG00000004939	-1.213680647	4.502212935	0.127680655	0.209577501	6521	SLC4A1	129.4071397	146.4998057	38.97154851	70.59286034
ENSG00000004948	-1.606981835	4.689283869	0.006430492	0.016487154	799	CALCR	143.9745982	201.7406126	56.02540181	43.03776882
ENSG00000004961	-0.858264067	4.57931955	0.065876452	0.122942404	3052	HCCS	132.5258936	133.4767409	65.88459519	67.47410641
ENSG00000004975	-0.706300727	4.588829803	0.063722228	0.119886793	1856	DVL2	126.0921783	132.6617488	69.74611774	73.90782166
ENSG00000005001	-0.008503214	4.590036633	0.984827188	0.992902306	64063	PRSS22	103.5420047	105.4459526	96.45799529	91.40253174
ENSG00000005007	0.343040217	4.598529731	0.347085645	0.469500087	5976	UPF1	89.94288092	95.78249738	104.2175026	108.6108954
ENSG00000005020	-0.091460274	4.618795222	0.86438885	0.905744036	8935	SKAP2	112.5807547	104.9533622	95.04663783	91.32897036
ENSG00000005022	-1.428636662	4.621903372	0.006360274	0.016331244	292	SLC25A5	162.2250557	144.2862427	55.71375726	48.26786259
ENSG00000005059	-2.036337936	4.549941461	0.006727709	0.017180309	55013	CCDC109B	162.3636608	162.1302449	37.86975506	33.6721524
ENSG00000005073	-7.962991356	4.582272786	1.36E-26	1.06E-23	3207	HOXA11	198.8552598	215.4342345	0.135471985	1.144740236
ENSG00000005075	-0.625090502	4.583166212	0.128485012	0.210783886	5439	POLR2J	126.0748928	124.6553937	75.34460626	72.18735395
ENSG00000005100	-1.080609383	4.581588049	0.010975952	0.026376873	56919	DHX33	141.2030442	138.836938	61.163062	59.12952216
ENSG00000005102	-3.950725309	4.548422858	3.29E-06	2.38E-05	4222	MEOX1	187.6005312	191.707924	12.39946875	9.525062782
ENSG00000005108	2.576177219	4.653464007	2.52E-05	0.000149861	221981	THSD7A	32.29956019	29.90233377	170.9505855	167.7004398
ENSG00000005156	-0.780914754	4.587321703	0.043272507	0.086452517	3980	LIG3	129.6078055	133.3565631	68.36898149	70.39219448
ENSG00000005175	-0.976153238	4.581055255	0.021078725	0.046549171	79657	RPAP3	136.3537835	137.6643461	63.64621655	62.69923517
ENSG00000005187	-5.587299859	4.547458634	6.16E-09	7.28E-08	6296	ACSM3	198.8842104	195.1628639	2.533793344	4.837136101
ENSG00000005189	-1.556369414	4.578570266	0.00151384	0.004563429	81691	AC004381.6	151.6763863	156.6963346	48.32361373	46.53409765
ENSG00000005194	-0.588405795	4.606831809	0.219459848	0.328742971	57019	CIAPIN1	130.0447618	120.9277249	79.07227509	73.08657662
ENSG00000005206	0.151977824	4.598348508	0.68594133	0.768644822	56928	SPPL2B	97.37342732	101.7644744	99.54473811	100.4552619
ENSG00000005238	1.208720379	4.620172213	0.017053199	0.038850384	80256	FAM214B	65.39745015	62.59160564	134.9749978	134.6025498
ENSG00000005243	-1.854938991	4.569351433	0.005165141	0.013617429	51226	COPZ2	158.7018748	162.666629	39.39432747	41.2981252
ENSG00000005249	0.924596589	4.618446922	0.063396079	0.119362111	5577	PRKAR2B	72.96853972	73.70399084	126.2960092	126.3750234
ENSG00000005302	0.17367507	4.592912084	0.669094055	0.754467224	10943	MSL3	99.76938825	95.56515082	100.2862393	100.2306118
ENSG00000005339	0.70067913	4.613572594	0.147031762	0.235590784	1387	CREBBP	79.99245347	81.4545301	118.5454699	119.5045716
ENSG00000005379	4.273004414	4.66497683	1.62E-09	2.10E-08	9256	BZRAP1	10.5462776	11.11452853	188.8854715	190.9431322
ENSG00000005381	4.852454913	4.789269491	2.83E-05	0.000166497	4353	MPO	8.936599971	6.621673832	227.1401477	191.0634
ENSG00000005421	0.525395372	4.613097085	0.305122801	0.425889077	5444	PON1	97.08815389	71.93855494	102.9118461	125.5581708
ENSG00000005436	-0.973305229	4.567482719	0.145770573	0.233898981	6936	GCFC2	134.3396943	137.0650251	60.25085367	65.66030571
ENSG00000005448	-1.253836336	4.592441107	0.000828569	0.002699032	84058	WDR54	142.0778901	153.2380173	54.04907257	57.92210993
ENSG00000005469	-0.803804438	4.574565998	0.142993192	0.23000948	54677	CROT	129.7206471	132.0331335	66.13850524	70.27935287
ENSG00000005471	-3.393554062	4.535802725	5.81E-05	0.000310221	5244	ABCB4	182.3944315	182.3896625	17.61033749	13.52796427
ENSG00000005483	0.553392543	4.619269244	0.269494769	0.387463173	55904	KMT2E	86.70939185	85.15914008	115.9901151	113.2906081
ENSG00000005486	2.190952174	4.644375918	0.000149558	0.000702608	57414	RHBDD2	38.54156938	39.37938916	160.6206108	162.0841762
ENSG00000005513	3.530607071	4.682611714	1.31E-08	1.47E-07	30812	SOX8	17.17523226	18.46696953	181.5330305	191.3046778
ENSG00000005700	-0.204682379	4.600963399	0.579431225	0.678102147	102725056	IBTK	113.0878197	111.0656384	88.93436155	87.69425392
ENSG00000005801	-0.774221738	4.598780348	0.039825398	0.080492131	7748	ZNF195	134.5348241	128.3373833	71.66261668	68.14936242
ENSG00000005810	1.697716881	4.635972825	0.002138801	0.006197746	23077	MYCBP2	50.82835898	50.49226046	149.4997904	149.171641
ENSG00000005812	1.068938653	4.620187929	0.032958192	0.068150615	26224	FBXL3	69.662624	67.20899851	131.155347	130.337376
ENSG00000005844	-2.661396189	4.579100664	2.90E-07	2.64E-06	3683	ITGAL	181.2572287	172.9741327	27.02586726	23.79528299
ENSG00000005882	2.99076187	4.655200688	1.98E-06	1.49E-05	5164	PDK2	24.46606508	24.27653306	176.4513229	175.5339349
ENSG00000005884	-1.846999827	4.571564742	0.003117165	0.008634025	102725477	ITGA3	159.2071619	162.0783729	40.26340645	40.79283809
ENSG00000005889	-0.330348005	4.60886068	0.496306077	0.604701434	7543	ZFX	120.9681207	112.1165984	87.88340155	81.13422143
ENSG00000005893	0.74582906	4.634663186	0.173416197	0.270321321	3920	LAMP2	82.13869593	77.42753756	125.8995238	117.8613041
ENSG00000005961	0.270958452	4.610837636	0.571213081	0.6707457	3674	ITGA2B	96.30820542	94.73808903	105.8306017	103.6917946
ENSG00000005981	-0.779789746	4.553047135	0.280160371	0.400224396	51666	ASB4	127.6125762	128.2657598	72.38742384	62.25302906
ENSG00000006007	0.371380785	4.619898977	0.458322106	0.572937998	51573	GDE1	92.83902097	92.3203569	107.160979	110.8737273
ENSG00000006015	1.122154492	4.62703168	0.0337174	0.069519369	55049	C19orf60	65.96748228	69.06564498	130.934355	135.4801382
ENSG00000006016	-1.199468256	4.603922902	0.001713637	0.005084556	9244	CRLF1	140.9232123	153.7321687	56.72996168	59.07678774
ENSG00000006025	-0.074281657	4.588412284	0.866126868	0.905760571	114881	OSBPL7	107.1004502	105.8065996	94.19340036	89.12823684
ENSG00000006042	0.28626648	4.634651491	0.600289545	0.696741099	26022	TMEM98	98.00323642	94.78494434	111.5490681	101.9967636
ENSG00000006047	-2.354485357	4.535684862	0.003016068	0.00837586	51087	YBX2	167.7582584	166.2632624	26.2013536	33.73673765
ENSG00000006059	4.373550018	4.910505656	0.000387153	0.001565223	3883	KRT33A	13.38145475	9.915138758	186.6185453	273.6819639
ENSG00000006062	0.195787815	4.616187756	0.692527016	0.773910155	9020	MAP3K14	98.88749278	98.53793154	104.1638876	101.1125072
ENSG00000006071	7.602872544	4.666292381	1.57E-15	6.34E-14	6833	ABCC8	0.960126894	1.095966383	198.9416264	198.9040336
ENSG00000006116	8.997351508	4.667861818	2.90E-17	1.67E-15	10368	CACNG3	0.202691358	0.42325267	199.9980808	199.5767473
ENSG00000006118	1.493892565	4.638020907	0.006256418	0.01609405	54972	TMEM132A	55.93838757	57.12874749	142.8712525	146.2056654
ENSG00000006125	0.573670943	4.618556379	0.255217923	0.370965188	163	AP2B1	87.81203585	81.74451903	118.0007726	112.1879641
ENSG00000006128	9.655316176	4.756606102	1.12E-14	3.74E-13	6863	TAC1	0.191960122	0.142235002	199.8080399	228.2707337
ENSG00000006194	0.001340428	4.593774587	1	1	283876	ZNF263	105.0770396	103.1226807	96.87731931	92.09289317
ENSG00000006210	2.408941262	4.650055541	4.55E-05	0.000250029	6376	CX3CL1	34.02234365	35.02550421	164.9744958	167.5304801
ENSG00000006282	0.396556535	4.59630579	0.28191611	0.402322611	64847	SPATA20	88.37293271	93.04854857	106.9514514	108.8003048
ENSG00000006283	6.405910767	4.668815443	8.61E-14	2.40E-12	8913	CACNA1G	2.396785433	2.609203605	197.3907964	198.5916708
ENSG00000006327	-4.560754967	4.569391918	5.84E-09	6.92E-08	51330	TNFRSF12A	191.9846603	202.4176583	6.995502609	8.015339694
ENSG00000006377	-0.687080972	4.609358024	0.13868887	0.224294953	1750	DLX6	126.4739027	134.939304	73.52609732	73.15501586
ENSG00000006432	2.245819511	4.655712316	0.000212035	0.000960588	4293	MAP3K9	37.96841214	38.00719956	165.1241708	161.9928004
ENSG00000006451	-0.50188865	4.597295325	0.170600467	0.266593399	5898	RALA	123.6465426	120.8893359	79.11066409	77.79468861
ENSG00000006453	-4.21458916	4.560448179	1.98E-07	1.85E-06	55971	BAIAP2L1	189.6303707	197.6323996	8.479741177	10.36962934
ENSG00000006459	-0.420919534	4.614643141	0.393184556	0.516225561	80853	KDM7A	123.5893808	117.450482	82.54951802	81.72668749
ENSG00000006468	3.149424086	4.663226127	1.43E-06	1.13E-05	2115	ETV1	22.30917152	22.10778889	180.343776	177.6908285
ENSG00000006530	0.163749972	4.602455741	0.672275254	0.757007978	55750	AGK	98.81069673	99.41114149	100.648359	100.5888585
ENSG00000006534	-2.524229401	4.575866012	8.70E-06	5.74E-05	221	ALDH3B1	178.2066509	170.7115954	26.19258189	29.28840456
ENSG00000006555	-0.158372658	4.494976191	0.853577059	0.90041202	55001	TTC22	82.04480873	131.8476275	54.48579375	117.9551913
ENSG00000006576	-0.674891659	4.585255204	0.099272228	0.170349872	102724664	PHTF2	128.5843304	125.6303417	74.36965825	70.19948507
ENSG00000006606	-1.536483518	4.613747596	0.001576086	0.004731115	10344	CCL26	150.375244	166.6729093	48.84402594	49.62475602
ENSG00000006607	-0.274374467	4.59415248	0.450943393	0.566765658	102724304	FARP2	114.5824875	113.6588609	86.34113906	84.88586663
ENSG00000006611	1.695003711	4.648463319	0.003042063	0.008442043	10083	USH1C	50.88910787	51.63414672	148.3658533	153.2962658
ENSG00000006625	-1.36948468	4.571664846	0.025090126	0.054125596	79017	GGCT	148.2825709	147.1410785	51.26660666	52.85892149
ENSG00000006634	-1.902108735	4.683932492	0.001583461	0.004749732	10926	DBF4	189.4184705	154.3007551	45.69924494	38.8801623
ENSG00000006638	-0.306676624	4.568852516	0.666126485	0.751616669	6915	TBXA2R	123.4222697	98.42678902	101.573211	61.52291583
ENSG00000006652	-0.806789338	4.59502695	0.026909416	0.057424925	3475	IFRD1	130.752298	135.5536495	69.24770199	68.46056625
ENSG00000006659	0.64161449	4.630491929	0.467662369	0.577841017	56891	LGALS14	21.23503685	173.0777221	26.92227795	227.4936387
ENSG00000006695	-0.812514933	4.591259781	0.037809699	0.076968689	1352	COX10	134.2856279	130.0646632	69.93533677	66.87089111
ENSG00000006704	-1.068669516	4.597413917	0.003321547	0.009150069	9569	GTF2IRD1	137.7004806	146.8729229	60.32647737	62.29951936
ENSG00000006712	0.372136581	4.606199822	0.433857672	0.551619696	54623	PAF1	91.25105199	92.39306828	107.6069317	108.0854248
ENSG00000006715	0.837826091	4.623390023	0.097058518	0.167180798	27072	VPS41	77.29601192	75.2199495	125.2933243	122.7039881
ENSG00000006740	4.280967359	4.661913411	8.78E-10	1.19E-08	102725515	ARHGAP44	10.59722202	10.87405511	189.7386333	189.1259449
ENSG00000006744	-0.72375021	4.585896656	0.066754745	0.123881337	60528	ELAC2	128.8301704	129.4735639	70.81361357	71.16982964
ENSG00000006747	2.16664609	4.628420196	6.55E-05	0.000345546	85477	SCIN	31.96918066	48.70001446	151.2999855	168.4408165
ENSG00000006756	-0.780977106	4.563445448	0.255770452	0.371630277	414	ARSD	129.126075	128.5239028	65.43761363	71.47609724
ENSG00000006757	-0.245150628	4.62321379	0.630635724	0.721781674	8228	PNPLA4	108.2509427	125.6914894	85.80165963	91.74905726
ENSG00000006788	-1.208522309	4.801812462	0.233884628	0.345714866	8735	MYH13	197.7084591	125.8612974	74.13870263	56.95210104
ENSG00000006831	0.218459777	4.60842325	0.654659032	0.742179478	79602	ADIPOR2	97.3281088	97.49723595	103.3139357	102.502764
ENSG00000006837	0.27727204	4.536449696	0.712797391	0.790356443	51265	CDKL3	72.01517991	116.9689424	97.34906026	102.6509397
ENSG00000007001	5.728633443	4.70070866	2.43E-13	6.11E-12	151531	UPP2	4.683675182	3.47042158	205.6732657	195.3163248
ENSG00000007038	-7.175320723	4.552526459	5.17E-11	8.44E-10	10942	PRSS21	202.0758641	198.8330815	1.14398564	1.166918501
ENSG00000007047	1.083999494	4.630275106	0.043061935	0.086107334	57787	MARK4	68.51850421	68.78025725	131.2197427	133.3445168
ENSG00000007062	-1.228484285	4.587136881	0.00264052	0.007421512	8842	PROM1	148.3589935	140.9021953	59.09780468	53.07948289
ENSG00000007080	-0.123271563	4.607224698	0.800747809	0.861258731	115098	CCDC124	106.4078142	114.4803979	89.7977245	93.59218578
ENSG00000007129	2.057604246	4.674689285	0.000212401	0.000961768	90273	CEACAM21	39.87865967	46.93003332	169.5216896	153.0699667
ENSG00000007168	1.64635783	4.65127665	0.004415006	0.01182102	5048	PAFAH1B1	52.76185591	52.43241993	151.7853407	147.2381441
ENSG00000007171	3.486011871	4.670360865	7.95E-08	8.05E-07	4843	NOS2	17.27109947	19.14294081	186.5744049	180.8570592
ENSG00000007174	2.742687976	4.667868208	2.10E-05	0.00012721	1770	DNAH9	27.48589878	30.135645	169.864355	178.888596
ENSG00000007202	-0.304158412	4.594008247	0.405440458	0.52800004	9703	KIAA0100	115.6345933	114.7033066	85.29669339	83.98881512
ENSG00000007216	3.436286026	4.533586391	0.00029406	0.001248259	9058	SLC13A2	4.214687717	34.35212072	165.6478793	168.2956193
ENSG00000007237	3.949362029	4.663295378	9.30E-09	1.07E-07	8522	GAS7	13.24422769	13.46188731	186.5381127	188.112859
ENSG00000007255	-0.444511518	4.599512923	0.226357772	0.336568107	79090	TRAPPC6A	119.1027494	122.9341249	80.89725062	80.0059437
ENSG00000007264	1.154964081	4.632127614	0.031073429	0.064764268	4145	MATK	64.41006584	69.3247039	130.6752961	138.9408978
ENSG00000007312	0.462575711	4.607916724	0.323642726	0.445022483	974	CD79B	84.78080979	94.00617231	115.1102984	105.9938277
ENSG00000007314	-0.683802864	4.647066406	0.232093709	0.343571396	6329	SCN4A	141.035084	122.2136479	77.78635211	72.68796555
ENSG00000007341	-0.075476878	4.601771479	0.840726232	0.89116264	54879	ST7L	106.657972	109.0840692	92.12436244	93.34202802
ENSG00000007350	0.708812589	4.636027108	0.185999973	0.286518405	8277	TKTL1	75.38028305	90.33155933	130.9647772	109.6684407
ENSG00000007372	3.402382313	4.654468249	9.17E-08	9.20E-07	5080	PAX6	18.07720574	19.87974471	180.1202553	182.0792173
ENSG00000007376	-0.605444388	4.594704673	0.095806722	0.165368446	113000	RPUSD1	123.773432	128.9068962	74.13444213	76.22656798
ENSG00000007384	-1.535443498	4.57534383	0.004858717	0.012894438	64285	RHBDF1	151.5226314	154.7054013	47.42241279	48.47736865
ENSG00000007392	-0.00734194	4.594715937	1	1	55692	LUC7L	103.340723	106.5807127	92.59828887	96.65927703
ENSG00000007402	2.438115476	4.649637511	4.07E-05	0.000228966	9254	CACNA2D2	33.84228281	33.86635466	167.022708	166.1336453
ENSG00000007516	2.770532686	4.653241523	6.55E-06	4.43E-05	8938	BAIAP3	27.58715589	28.21572354	171.7842765	173.5736224
ENSG00000007520	0.349881808	4.577502308	0.488488443	0.597392882	115939	TSR3	87.33372131	95.35862621	104.6413738	105.3872422
ENSG00000007541	0.194060527	4.597622413	0.613688067	0.708367704	9091	PIGQ	96.27119026	99.55392738	100.4460726	102.2793092
ENSG00000007545	0.684648589	4.625166293	0.177522874	0.275438908	57585	CRAMP1L	81.37130613	82.41215507	121.0482302	117.5878449
ENSG00000007866	-2.619286479	4.547211532	0.000710448	0.002425452	7005	TEAD3	173.6755992	172.6231018	24.05104475	27.37689822
ENSG00000007908	3.432891139	4.745086247	1.23E-05	7.89E-05	6401	SELE	22.08241713	16.36221428	206.1568301	177.9175829
ENSG00000007923	-0.263729946	4.593239037	0.481899398	0.591079984	55735	DNAJC11	114.1807358	113.1152207	86.88477933	84.8911805
ENSG00000007933	1.774885621	4.437833416	0.043091616	0.086147782	2328	FMO3	21.79296238	71.28636235	128.7136377	135.1127934
ENSG00000007944	-0.911784234	4.598140253	0.012023758	0.028533725	29116	MYLIP	133.7714537	140.4006017	65.55976076	66.22854632
ENSG00000007952	-0.370139677	4.592032753	0.343589681	0.465480801	27035	NOX1	107.5935115	131.1565639	92.40648852	70.98510608
ENSG00000007968	-4.764885466	4.543708806	1.55E-07	1.49E-06	1870	E2F2	190.5910937	198.5228609	3.695858818	9.408906299
ENSG00000008018	-1.209497894	4.576303688	0.022255	0.048777404	5689	PSMB1	142.954972	144.5592465	57.04502799	55.73412915
ENSG00000008056	7.574215399	4.671836708	9.52E-18	6.32E-16	6853	SYN1	1.090014934	1.016793597	198.9099851	200.5642111
ENSG00000008083	-0.558308037	4.595674956	0.121804961	0.201731684	3720	JARID2	122.0532936	127.6170372	75.52197197	77.94670643
ENSG00000008086	2.524350413	4.680562548	1.54E-05	9.61E-05	6792	CDKL5	33.83129262	31.61742401	166.1687074	178.5193653
ENSG00000008118	5.065197233	4.665313598	1.77E-11	3.17E-10	57172	CAMK1G	6.564050092	6.076264817	193.4359499	194.4599319
ENSG00000008128	-0.053618549	4.611585394	0.913394248	0.941256749	728642	CDK11A	104.3297107	112.093447	92.84527048	95.67028929
ENSG00000008130	-0.981516357	4.575373358	0.065128436	0.122072448	65220	NADK	134.7248571	139.0445647	60.74901232	65.27514292
ENSG00000008196	1.558652235	4.643132994	0.005054476	0.013356553	7021	TFAP2B	52.58242121	57.86470396	142.135296	151.9768862
ENSG00000008226	0.438290089	4.624750287	0.376229853	0.499143017	9940	DLEC1	87.73809671	94.50358245	105.4964175	118.5202243
ENSG00000008256	0.991213845	4.626887269	0.063446796	0.119451431	9265	CYTH3	70.40854872	73.00842667	126.9915733	131.6578253
ENSG00000008277	4.247176776	4.679306321	4.76E-11	7.80E-10	53616	ADAM22	10.88852701	11.38845612	194.0575742	188.6115439
ENSG00000008282	-0.960425272	4.577943588	0.052455962	0.101608688	6856	SYPL1	135.4046246	137.0447327	62.6552709	64.59537536
ENSG00000008283	-0.26295822	4.592655801	0.479104646	0.58834496	1534	CYB561	113.8079095	113.4952083	85.48814474	86.50479168
ENSG00000008294	0.995912101	4.625225276	0.049502691	0.096513831	9043	SPAG9	71.19475054	71.35267332	128.6473267	129.6242635
ENSG00000008300	1.826035868	4.650464396	0.001573189	0.004723441	1951	CELSR3	47.53368299	48.18117113	151.8188289	156.5861542
ENSG00000008311	-0.416073291	4.586392307	0.3027147	0.423295443	10157	AASS	119.7170761	116.8550802	83.14491982	77.74536774
ENSG00000008323	-5.07547827	4.536432015	9.40E-08	9.42E-07	55200	PLEKHG6	194.9465828	193.0127842	3.481096503	6.987215797
ENSG00000008324	0.142721414	4.601343019	0.713533504	0.790974625	51188	SS18L2	96.80942876	103.8844421	98.53090184	101.4690982
ENSG00000008382	0.618002694	4.616779217	0.208920184	0.315139649	84954	MPND	83.30015296	84.1453398	117.2868623	115.8546602
ENSG00000008394	-1.39341238	4.574721801	0.011887812	0.028260786	4257	MGST1	149.3314356	148.0708916	51.92910836	50.96143343
ENSG00000008405	0.23284689	4.59596954	0.526681225	0.631764425	1407	CRY1	93.33427299	100.0889829	99.91101709	105.448982
ENSG00000008438	2.355765865	4.64974009	6.92E-05	0.000362944	8993	PGLYRP1	35.75730908	35.18159128	164.2426909	166.1313276
ENSG00000008441	2.580658496	4.658212414	2.86E-05	0.000168233	4784	NFIX	30.65501903	32.20573557	167.7942644	172.950081
ENSG00000008513	-0.87724269	4.576588476	0.091416973	0.159147965	6482	ST3GAL1	132.8335589	133.8516455	67.16644114	64.492698
ENSG00000008516	-0.831287545	4.615485964	0.093381806	0.16188045	64386	MMP25	138.8850805	130.4940937	68.88068995	69.5059063
ENSG00000008517	-2.679582534	4.565896318	0.000198994	0.000910904	9235	IL32	177.72844	174.8371289	24.87188485	25.16287105
ENSG00000008710	2.960363145	4.711278523	3.89E-06	2.77E-05	102723646	PKD1	26.42990892	25.03637608	190.3660243	173.5700911
ENSG00000008735	5.719277802	4.674405454	2.73E-15	1.04E-13	23542	MAPK8IP2	3.898844525	4.282996141	195.7170039	199.1671946
ENSG00000008838	-0.146017783	4.592686335	0.69339831	0.774524616	102466757	MED24	109.1814782	109.9559365	88.89363073	90.81852182
ENSG00000008853	1.985533919	4.654976229	0.000909648	0.002935859	23221	RHOBTB2	43.91426865	43.99444063	159.9496559	156.0055594
ENSG00000008869	0.952421763	4.620120345	0.055253526	0.106192464	54497	HEATR5B	72.01572016	73.03357095	127.6267252	126.966429
ENSG00000008952	1.27000833	4.628731961	0.018814995	0.042085505	7095	SEC62	62.867204	62.47114735	137.5974166	137.132796
ENSG00000008988	-1.819733318	4.618360922	0.000495427	0.001883283	26795	RPS20	171.3090631	156.1266968	43.87330324	40.86944123
ENSG00000009307	-0.844639367	4.596842183	0.024602117	0.053230354	7812	CSDE1	136.3853446	130.9633368	69.03666316	66.36624379
ENSG00000009335	-0.465993309	4.588228573	0.230636715	0.341745484	9690	UBE3C	120.0877723	121.0134705	78.53287985	79.9122277
ENSG00000009413	0.47610862	4.616680625	0.343819549	0.465738837	5980	REV3L	90.41101173	86.15785004	114.096244	109.5889883
ENSG00000009694	3.175409523	4.666506586	1.95E-06	1.48E-05	10178	TENM1	22.49742696	21.11911822	181.8481235	177.502573
ENSG00000009709	6.185865208	4.700472365	2.42E-14	7.51E-13	5081	PAX7	3.404626444	2.522696093	196.5953736	208.2947786
ENSG00000009724	0.897671424	4.577769751	0.06659599	0.123747689	10747	MASP2	67.67019198	78.28863846	121.7113615	122.3419829
ENSG00000009765	-0.216067281	4.427489751	0.817204517	0.873289999	389434	IYD	97.2284543	102.7715457	29.7947597	135.0830864
ENSG00000009780	0.26226537	4.619520056	0.598627807	0.695210826	199870	FAM76A	94.85272083	99.00047263	100.9995274	110.2325015
ENSG00000009790	-1.306611188	4.56974985	0.045652694	0.089945752	80342	TRAF3IP3	144.5822711	147.5308032	55.4177289	51.42147716
ENSG00000009830	0.437735771	4.625721723	0.39283302	0.515838337	29954	POMT2	90.08988106	91.31329991	113.8972728	108.6867001
ENSG00000009844	-0.132419557	4.59010854	0.746219882	0.818206621	51534	VTA1	107.3481179	110.8013627	92.65188212	87.0739339
ENSG00000009950	0.762169166	4.615584944	0.112751926	0.189240282	51085	MLXIPL	75.85609311	82.49189548	117.5081045	125.3560498
ENSG00000009954	-0.581144744	4.599635311	0.112149299	0.18835894	9031	BAZ1B	126.7572142	123.6570602	76.34293978	75.83813491
ENSG00000010017	0.013999308	4.602386418	0.983987098	0.99262493	10048	RANBP9	104.6962351	104.1490542	95.85094578	95.45118479
ENSG00000010030	1.583475112	4.648425024	0.00618776	0.015936552	51513	ETV7	56.96727355	50.48711567	143.0327264	153.3903097
ENSG00000010072	-0.170654809	4.597744048	0.644551715	0.733654396	83932	SPRTN	108.477464	113.9882933	91.52253601	86.71502544
ENSG00000010165	-0.718905729	4.585667555	0.0734484	0.13410477	51603	METTL13	127.6669155	130.6517978	72.3330845	69.7067453
ENSG00000010219	-0.103182937	4.573144374	0.868354044	0.907594932	8798	DYRK4	107.2031595	105.1816414	85.98384186	94.81835856
ENSG00000010244	-0.808078732	4.597093121	0.030684146	0.064246528	7756	ZNF207	135.4155955	129.4458531	70.55414694	67.02374381
ENSG00000010256	-0.112552142	4.595609432	0.763639968	0.8322148	7384	UQCRC1	107.597234	109.857208	89.92179231	92.40276604
ENSG00000010270	0.122348712	4.593451983	0.742688617	0.81542142	83930	STARD3NL	94.43013208	107.7228453	92.83193826	105.5698679
ENSG00000010278	-0.114396302	4.590685278	0.778825164	0.843503567	928	CD9	108.1279123	108.256292	91.87208767	89.33151416
ENSG00000010282	7.708342267	4.683703936	1.06E-17	6.95E-16	57467	HHATL	0.779367542	1.147832821	198.8521672	204.5759041
ENSG00000010292	-3.309433366	4.570076795	3.17E-06	2.29E-05	9918	NCAPD2	188.083069	182.8085233	17.1914767	16.7610349
ENSG00000010295	0.938649669	4.62265117	0.062511297	0.117958238	25900	IFFO1	72.06610288	74.37384149	125.6261585	128.9397029
ENSG00000010310	-0.901919942	4.568560381	0.169150163	0.264858461	2696	GIPR	128.9243632	139.572221	59.59302052	71.07563681
ENSG00000010318	-0.217919759	4.595270098	0.563366408	0.663305306	51533	PHF7	110.759596	114.3942169	89.24040404	85.67536265
ENSG00000010319	2.116607726	4.640090527	0.000209571	0.00095167	56920	SEMA3G	40.23488294	40.72697233	159.2852493	159.2730277
ENSG00000010322	2.456508823	4.654676687	5.25E-05	0.000283937	11188	NISCH	33.04082226	34.38045592	165.6195441	169.8590545
ENSG00000010327	0.944348559	4.611049029	0.048298363	0.094484174	23166	STAB1	74.08692948	69.67953496	126.4960991	125.9130705
ENSG00000010361	1.115018819	4.63397745	0.038862151	0.078828051	80199	FUZ	66.81079341	69.21864099	130.781359	136.6315279
ENSG00000010379	7.406948923	4.710072636	9.15E-17	4.62E-15	6540	SLC6A13	1.411149733	1.045607199	198.5888503	212.5241459
ENSG00000010404	4.082363883	4.715098589	3.70E-09	4.53E-08	3423	IDS	13.13411067	12.09702743	202.303938	186.8658893
ENSG00000010438	2.725380891	4.707422308	1.18E-05	7.58E-05	102725325	PRSS3	22.74399718	39.29114709	194.0088706	160.7088529
ENSG00000010539	-0.87634631	4.57560181	0.097782558	0.168237138	102725415	ZNF200	131.208468	135.9273558	63.48183228	68.79153199
ENSG00000010610	1.001792956	4.617010043	0.03886365	0.078828051	920	CD4	66.95982176	75.90550106	124.0944989	133.8334095
ENSG00000010626	1.486004269	4.645239936	0.009033436	0.022269565	10233	LRRC23	57.96452207	55.48945063	147.348926	142.0354779
ENSG00000010671	-3.137829659	4.562425996	3.23E-05	0.000186808	695	BTK	184.5906398	180.2152591	19.78474091	17.71736027
ENSG00000010704	-1.543472607	4.591147676	0.00013789	0.000652334	3077	HFE	158.2234474	149.7904717	50.20952827	45.90515808
ENSG00000010803	-0.432842551	4.595638608	0.237628998	0.35012792	22955	SCMH1	118.8678975	121.4696135	81.13210248	80.06303354
ENSG00000010810	1.577046015	4.638873014	0.003955213	0.010692041	102724705	FYN	53.40885775	55.07793992	144.9220601	148.6873514
ENSG00000010818	2.533003781	4.647962468	2.15E-05	0.000129926	3097	HIVEP2	32.28105009	31.57338036	168.3877848	167.7189499
ENSG00000010932	-0.07494944	4.603759492	0.875999517	0.913516576	2326	FMO1	135.8747617	67.66877019	59.30441686	132.3312298
ENSG00000011007	-0.585957855	4.583649154	0.147229345	0.235865901	6924	TCEB3	124.2208887	124.1787946	75.82120545	74.33581945
ENSG00000011009	-0.875955839	4.591332456	0.026844364	0.057302875	11313	LYPLA2	137.2769844	130.8573276	69.14267237	63.66121755
ENSG00000011021	1.726126382	4.63642132	0.001696391	0.005039539	1185	CLCN6	49.80222125	50.14892839	150.2967179	149.8510716
ENSG00000011028	-2.666915301	4.567922931	0.000188414	0.000865953	9902	MRC2	174.5416316	179.531319	25.04003974	25.45836837
ENSG00000011083	8.454828859	4.671326396	7.91E-18	5.57E-16	6534	SLC6A7	0.489041588	0.541304467	200.6333615	199.4586955
ENSG00000011105	2.442846067	4.650383623	4.19E-05	0.000234812	10867	TSPAN9	34.05573706	33.39227321	165.9442629	167.776631
ENSG00000011114	-0.237126836	4.587795913	0.53595295	0.639037682	102724915	BTBD7	109.3704667	116.6501598	83.04094348	90.6295333
ENSG00000011132	-0.091368211	4.589945197	0.815991495	0.872223864	9546	APBA3	105.0945211	110.5108069	88.44616033	94.90547893
ENSG00000011143	-1.137588176	4.572487201	0.058374089	0.111286293	54903	MKS1	141.1965686	140.8298721	59.17012794	57.23150194
ENSG00000011198	-0.628938188	4.591238633	0.098011643	0.168567633	51099	ABHD5	124.3499854	129.2705904	72.9405902	75.65001464
ENSG00000011201	1.547122111	4.621900544	0.001951999	0.005699481	3730	KAL1	52.15476819	57.33713425	145.3872494	142.6628657
ENSG00000011243	0.508695111	4.61382313	0.293584611	0.414223057	26993	AKAP8L	86.78552902	88.10369265	111.8963073	114.0259287
ENSG00000011258	-0.936380147	4.55379552	0.189272438	0.290711683	54799	MBTD1	133.0127505	132.9542052	59.92816739	67.04579477
ENSG00000011260	-1.104570025	4.592442254	0.003768704	0.01024599	51096	UTP18	144.1973047	139.1005576	59.18749462	60.89944244
ENSG00000011275	-0.458045211	4.594227894	0.216730111	0.325278103	54476	RNF216	121.5108771	119.5961449	79.16385244	80.40385515
ENSG00000011295	0.487981667	4.611030859	0.302705588	0.423295443	54902	TTC19	88.56892892	86.94505978	112.4134197	111.4310711
ENSG00000011304	-2.736282458	4.564557692	0.000153064	0.000717233	100616459	PTBP1	175.3742834	180.0724305	23.72506318	24.62571659
ENSG00000011332	2.858301925	4.65879356	5.59E-06	3.86E-05	8193	DPF1	26.33428554	26.74438659	173.2556134	176.205646
ENSG00000011347	3.367423049	4.658589687	1.87E-07	1.76E-06	9066	SYT7	18.82776689	19.98828466	180.0117153	182.4961731
ENSG00000011376	-0.488132588	4.586386864	0.213171983	0.320558248	23395	LARS2	120.0832646	122.5128314	77.04579651	79.91673535
ENSG00000011405	0.041752701	4.601550187	0.937821352	0.958332216	5286	PIK3C2A	105.421837	100.4863394	99.51366058	93.00265978
ENSG00000011422	-2.635578065	4.548717011	0.000634477	0.002256544	5329	PLAUR	171.6127781	176.7331435	22.77162407	28.38722189
ENSG00000011426	-0.549243148	4.590255887	0.150867373	0.240668123	54443	ANLN	123.9006061	123.0231289	76.33545859	76.97687112
ENSG00000011451	-0.158802491	4.605986917	0.730246257	0.805288531	58525	WIZ	109.1781021	113.409303	89.81289272	90.82189795
ENSG00000011454	0.864296454	4.615366402	0.077015639	0.1387991	23637	RABGAP1	74.48624871	76.0380378	123.9619622	124.5291521
ENSG00000011465	-0.273177846	4.588076179	0.482136939	0.591246567	1634	DCN	113.1349802	114.4213611	84.08403517	86.86501976
ENSG00000011478	-0.776496571	4.569326162	0.23839141	0.351123537	54814	QPCTL	131.8201516	125.5574942	74.44250578	61.74488386
ENSG00000011485	0.207753853	4.602554353	0.585632078	0.683581238	5536	PPP5C	96.99248466	98.1706465	101.8293535	102.3732823
ENSG00000011523	1.223612139	4.623539054	0.01616308	0.037079767	23177	CEP68	64.49350969	63.11030582	135.5064903	135.6184223
ENSG00000011566	0.247092758	4.597545195	0.51479214	0.621589757	8491	MAP4K3	97.39703287	93.35097374	103.3152031	102.6029671
ENSG00000011590	1.516747524	4.598679498	2.63E-05	0.000155513	27033	ZBTB32	46.4716417	65.11716359	146.4195769	134.8828364
ENSG00000011600	7.663633958	4.70607684	9.77E-17	4.90E-15	7305	TYROBP	0.841021639	1.189677495	198.8103225	211.5481694
ENSG00000011638	0.372173769	4.620271663	0.457715199	0.572316709	57146	TMEM159	94.93588933	89.29394435	112.1581151	105.0641107
ENSG00000011677	2.593894357	4.652912292	2.17E-05	0.000130766	2556	GABRA3	31.43303166	30.29366714	168.5669683	171.0602227
ENSG00000012048	-3.110661629	4.538752702	0.000144576	0.00068096	672	BRCA1	178.6405147	180.6383597	16.64343343	21.35948535
ENSG00000012061	0.124699555	4.609466202	0.790982346	0.852970164	2067	ERCC1	97.84316439	105.1938609	99.1351402	100.8648598
ENSG00000012124	3.940347805	4.683452099	1.26E-09	1.66E-08	933	CD22	14.18435443	12.89509173	193.1907874	185.8156456
ENSG00000012171	0.743037066	4.613634887	0.121211339	0.200848918	102465526	SEMA3B	77.82668452	81.01645279	118.9835472	121.912425
ENSG00000012174	-0.209409465	4.608694732	0.65242268	0.740440223	51360	MBTPS2	110.9204019	115.8844966	88.52039426	89.07959809
ENSG00000012211	-3.2329058	4.580762785	1.14E-11	2.12E-10	4007	PRICKLE3	180.9953217	194.2574319	17.04865355	19.00467827
ENSG00000012223	-0.418310177	4.583899406	0.30560863	0.426254694	4057	LTF	116.5096593	121.0832178	83.4903407	76.92650137
ENSG00000012232	0.837875345	4.616606581	0.086024869	0.151227031	2137	EXTL3	74.86736042	77.80148533	122.1985147	125.0984483
ENSG00000012504	-8.679022407	4.605901656	1.89E-22	6.44E-20	9971	NR1H4	216.195781	199.6033313	0.396668717	0.304714219
ENSG00000012660	-0.460351482	4.595881951	0.209397234	0.315702469	60481	ELOVL5	121.5137574	120.1197001	79.65058539	79.88029995
ENSG00000012779	3.347902592	4.68580116	8.39E-08	8.48E-07	240	ALOX5	19.93373896	19.97545827	180.0245417	189.6060347
ENSG00000012817	1.367316648	4.624605279	0.007145662	0.01811941	8284	KDM5D	58.62355034	60.9883928	140.2065109	139.0116072
ENSG00000012822	1.989879374	4.64266992	0.000535134	0.002009289	57658	CALCOCO1	43.58136396	43.33018859	157.232184	156.418636
ENSG00000012963	-0.382659539	4.594624877	0.298454251	0.418888603	55148	UBR7	117.5604009	118.8500844	81.98266046	82.43959912
ENSG00000012983	0.049849058	4.598327115	0.920967998	0.945826064	11183	MAP4K5	103.4205175	102.0757144	97.9242856	94.99520446
ENSG00000013016	3.990183969	4.666553206	1.22E-08	1.38E-07	30845	EHD3	12.92218896	13.13357665	188.9799231	186.8664233
ENSG00000013275	-0.46170913	4.602693958	0.193727175	0.296072645	5704	PSMC4	117.9915468	126.6955027	78.50806688	82.00845316
ENSG00000013288	0.361247536	4.602629837	0.318411491	0.439255091	23324	MAN2B2	90.86638069	93.55589907	106.4441009	107.9119483
ENSG00000013293	6.171522147	4.689329864	1.77E-14	5.65E-13	57709	SLC7A14	2.602639763	3.442948599	203.6995725	196.5570514
ENSG00000013297	6.176475044	4.677610993	7.97E-16	3.34E-14	5010	CLDN11	2.836263498	3.10652718	196.8934728	200.9793337
ENSG00000013306	-1.786772973	4.571521418	0.00424379	0.011396079	51629	SLC25A39	157.2654027	161.2841752	41.09141488	42.73459726
ENSG00000013364	-0.647367538	4.594589984	0.074104958	0.135059992	9961	MVP	125.3094303	130.1803193	72.997612	74.69056966
ENSG00000013374	0.04420706	4.604240693	0.929572066	0.952381567	51667	NUB1	104.1186603	102.5241499	97.47585012	96.08076572
ENSG00000013375	-0.493264783	4.606201871	0.291002975	0.411416222	5238	PGM3	124.7046168	120.3606276	79.63937237	78.98029827
ENSG00000013392	1.494630696	4.63959048	0.007973371	0.019990189	112611	RWDD2A	57.83863116	54.53243681	146.5843521	142.1613688
ENSG00000013441	0.940396024	4.639332002	0.088408692	0.154760852	1195	CLK1	74.2006062	73.22367584	131.1768294	125.7993938
ENSG00000013503	-0.362575865	4.577127485	0.468099823	0.57804413	55703	POLR3B	116.4850737	114.9889871	79.24322355	85.01101285
ENSG00000013523	0.344723336	4.594783149	0.349121735	0.47171163	23357	ANGEL1	89.71573944	95.35452318	104.6454768	107.6203446
ENSG00000013561	0.80987493	4.629049579	0.138023882	0.223684356	9604	RNF14	80.3233902	73.91235551	127.1716882	119.6766098
ENSG00000013563	-0.853864271	4.589452824	0.030443531	0.063794029	1774	DNASE1L1	135.5747332	131.1187611	68.88123889	65.21195745
ENSG00000013573	-2.684325598	4.66867938	6.36E-05	0.000336394	1663	DDX11	203.0872076	170.8789254	29.12107455	24.15123711
ENSG00000013583	-0.096548848	4.607408759	0.839674717	0.891000186	50865	HEBP1	107.12221	111.1180933	92.87779004	91.90298588
ENSG00000013588	-5.491962224	4.55977261	9.51E-10	1.28E-08	9052	GPRC5A	201.149611	195.3825382	3.282209186	4.617461757
ENSG00000013619	0.865700843	4.636607162	0.108776295	0.183599033	10046	MAMLD1	75.94222132	76.53465864	123.4653414	129.3637119
ENSG00000013725	-1.574252523	4.527342719	0.042498031	0.085147898	923	CD6	144.9919578	154.1614168	37.24176016	55.00804222
ENSG00000013810	-4.392587224	4.553721671	2.43E-07	2.24E-06	10460	TACC3	191.4317512	195.5148584	8.568248806	7.951804051
ENSG00000014123	-0.151950107	4.591781557	0.701582599	0.781296203	23376	UFL1	109.1748714	110.2866417	88.4430303	90.82512856
ENSG00000014138	-2.186847334	4.560346096	0.002547547	0.007213274	23649	POLA2	166.716184	166.694766	33.30523403	33.19683533
ENSG00000014164	-0.126068077	4.605838614	0.789846028	0.852148155	23144	ZC3H3	107.9052527	112.3052248	92.09474735	90.47386024
ENSG00000014216	-0.262588176	4.599356725	0.470148676	0.579886624	823	CAPN1	113.2496764	115.5709211	86.06273286	86.75032358
ENSG00000014257	-0.742523803	4.57375212	0.184465558	0.284563632	55	ACPP	114.2279247	149.2479716	56.38063357	85.77207527
ENSG00000014641	1.420008693	4.636771125	0.009540257	0.023368854	4190	MDH1	58.81494295	58.14043938	141.1850571	143.6128289
ENSG00000014824	0.838099906	4.629627471	0.119875601	0.199016101	10463	SLC30A9	77.31624047	75.93763942	126.3719056	122.6837595
ENSG00000014914	-0.45474609	4.588733357	0.246427674	0.360382553	10903	MTMR11	121.3553125	118.3893126	77.77693237	81.61068739
ENSG00000014919	-0.421787416	4.601104751	0.257201471	0.37342121	1355	COX15	122.3117502	116.7167631	83.28323693	78.95274668
ENSG00000015133	-2.256112478	4.566991024	0.00122287	0.003775609	440193	CCDC88C	167.2767444	171.2854803	31.59041201	32.72325561
ENSG00000015153	1.054486098	4.65092439	0.059309986	0.112822686	10138	YAF2	66.80179022	75.97052988	124.0294701	144.2666608
ENSG00000015171	1.678856304	4.655148288	0.004617329	0.012303089	10771	ZMYND11	51.99794856	51.68895005	153.4090488	148.0020514
ENSG00000015285	-1.015985208	4.578615008	0.03286053	0.06796795	7454	WAS	136.7158685	139.6282958	60.84077481	63.28413151
ENSG00000015413	-4.799050691	4.52993804	1.41E-05	8.85E-05	1800	DPEP1	187.0768643	199.5471143	0.236943494	12.92313574
ENSG00000015475	0.463634407	4.602520192	0.199011271	0.30259353	102724071	BID	87.26963264	89.84342557	110.1565744	110.7493578
ENSG00000015479	0.485343847	4.617323482	0.332194217	0.454228051	724102	MATR3	90.5595183	85.24122477	114.8676509	109.4404817
ENSG00000015520	-2.440776779	4.572303977	0.000127171	0.000604998	29881	NPC1L1	175.0468596	170.3859344	29.61406563	28.18703991
ENSG00000015532	-0.687997753	4.5828154	0.085874737	0.151006803	64132	XYLT2	125.867562	130.1258175	70.05007193	74.132438
ENSG00000015568	0.492624617	4.608291016	0.302508883	0.42311313	729540	RGPD5	89.70538172	84.54113366	110.2946183	113.760457
ENSG00000015592	10.19493641	4.69086342	1.05E-18	1.39E-16	81551	STMN4	0.041991421	0.087684947	206.1315665	199.9123151
ENSG00000015676	1.516897654	4.632266164	0.005551283	0.014534537	23386	NUDCD3	55.42434623	55.71780938	144.5131464	144.2821906
ENSG00000016082	-0.724336465	4.494559693	0.364615873	0.488140933	3670	ISL1	121.9710318	119.5292865	54.87145468	80.47071346
ENSG00000016391	0.268183203	4.601831387	0.473952134	0.583511643	55349	CHDH	96.47628185	93.54116504	103.5237182	104.5459523
ENSG00000016402	3.889707913	4.666074057	2.27E-08	2.48E-07	53832	IL20RA	13.79884047	14.01122219	188.1198027	185.9887778
ENSG00000016490	-2.978832893	4.767656504	0.000219928	0.000989701	1179	CLCA1	233.5854053	173.0777221	26.92227795	20.68123988
ENSG00000016602	8.970641049	4.738235568	4.83E-15	1.76E-13	22802	CLCA4	0.392620919	0.290916867	199.6073791	222.1637106
ENSG00000016864	-0.60301415	4.592207006	0.108921669	0.183742306	55830	GLT8D1	126.0399008	124.8984874	75.10151256	74.9579412
ENSG00000017260	0.434275658	4.614836346	0.371566559	0.494847375	27032	ATP2C1	90.25727297	89.73689335	109.742727	111.456882
ENSG00000017427	-0.382617614	4.639825459	0.472125301	0.581739709	3479	IGF1	105.7524174	144.9048822	77.14316839	94.24758264
ENSG00000017483	-1.751696612	4.566319905	0.01021984	0.024744164	92745	SLC38A5	154.0247572	162.4296949	39.52097886	45.9752428
ENSG00000017797	0.475261851	4.610869414	0.314670159	0.435411379	10928	RALBP1	87.5892519	89.40048994	112.3532137	110.5995101
ENSG00000018189	2.504671399	4.657359322	5.02E-05	0.000272787	22902	RUFY3	32.77284872	32.6588266	169.9829832	167.2271513
ENSG00000018236	5.849440925	4.674564576	1.12E-15	4.63E-14	1272	CNTN1	3.773076076	3.668451041	196.2269239	199.2622981
ENSG00000018280	2.458037809	4.699748098	5.18E-05	0.000280629	6556	SLC11A1	33.38442151	36.41243502	163.587565	184.1971433
ENSG00000018408	-1.254061268	4.560883627	0.072096934	0.132027397	25937	WWTR1	143.2969832	143.458809	52.89961	56.70301684
ENSG00000018510	-1.125778563	4.583043428	0.006376272	0.01636195	8540	AGPS	143.2845864	139.6760909	57.86729056	60.32390907
ENSG00000018607	3.982659435	5.023795927	0.002697182	0.007566183	NA	ZNF806	4.214687717	34.35212072	165.6478793	332.4864674
ENSG00000018610	-0.098491009	4.619877358	0.856847568	0.903182404	63932	CXorf56	123.6950094	89.73977451	110.2602255	72.96331883
ENSG00000018625	6.570000949	4.677627575	8.20E-17	4.16E-15	477	ATP1A2	2.263939266	2.206992965	200.8198635	197.7360607
ENSG00000018699	-2.082349424	4.582824219	1.54E-06	1.21E-05	55622	TTC27	169.2344713	164.1285867	35.79623956	35.87141332
ENSG00000018869	1.887034498	4.630414663	0.000586881	0.002146377	147948	ZNF582	44.26936108	47.48928733	153.8571134	152.5107127
ENSG00000019102	1.671618074	4.638336425	0.002594538	0.007313704	23584	VSIG2	53.13478434	49.1523821	146.8652157	151.3901107
ENSG00000019144	2.322862942	4.651553826	9.89E-05	0.000498467	102466719	PHLDB1	36.24985221	36.22888983	165.5047423	163.7501478
ENSG00000019169	7.49115954	4.669215346	1.56E-15	6.33E-14	8685	MARCO	0.251424021	2.049249882	197.9507501	201.0358346
ENSG00000019186	-4.755470085	4.551771176	7.46E-08	7.59E-07	1591	CYP24A1	196.0166429	193.0437344	6.956265583	5.930904137
ENSG00000019485	1.299146484	4.624396563	0.01201876	0.028523721	101060179	PRDM11	63.44799078	59.10221279	138.738137	136.5520092
ENSG00000019505	5.685644038	4.665065453	7.43E-13	1.68E-11	57586	SYT13	3.868241228	4.455615916	195.5443841	196.3832061
ENSG00000019549	-2.461046361	4.559207919	0.000785866	0.002599063	6591	SNAI2	171.1160063	173.0679996	28.88399374	27.71796557
ENSG00000019582	1.463316234	4.637571747	0.007025428	0.017841203	972	CD74	56.80296174	57.99973754	142.0002625	145.3723782
ENSG00000019991	-1.330983682	4.564983391	0.051976112	0.100797045	3082	HGF	145.6274373	146.5445093	54.37256273	50.86458351
ENSG00000019995	1.409472691	4.638457225	0.009622073	0.023542366	54764	ZRANB1	58.76094949	59.12898646	143.297761	140.8710135
ENSG00000020129	4.177902818	4.662300618	1.43E-09	1.87E-08	23154	NCDN	11.42603096	11.54147879	188.4585212	189.2413488
ENSG00000020181	-0.185338704	4.603274154	0.616129078	0.70919071	25960	GPR124	110.7575132	113.1378733	89.24248682	89.05909286
ENSG00000020256	-0.402396899	4.56712397	0.552752242	0.654210402	55734	ZFP64	115.2077261	118.0960126	76.11537142	84.79227387
ENSG00000020426	-0.702535754	4.56885146	0.288686292	0.408846998	4331	MNAT1	127.0936481	126.3118926	68.42820143	73.68810744
ENSG00000020577	1.709504372	4.636966675	0.001872603	0.00550381	23034	SAMD4A	50.11014499	50.82688059	149.1731194	150.4312798
ENSG00000020633	-3.421100993	4.522554425	0.000102619	0.000510377	864	RUNX3	176.8254902	187.2861227	8.488180582	23.17450978
ENSG00000020922	-2.036558037	4.606149121	4.78E-05	0.00026053	4361	MRE11A	174.3384819	160.9459754	39.05402463	35.44705333
ENSG00000021300	5.70459245	4.66997282	3.18E-13	7.83E-12	58473	PLEKHB1	4.047813034	4.162079066	197.303202	195.8379209
ENSG00000021355	-1.169851667	4.577220039	0.020310218	0.045004728	1992	SERPINB1	141.8079344	143.5290802	58.19206558	56.83300827
ENSG00000021461	-0.460997063	4.565359324	0.50124285	0.609250163	64816	CYP3A43	117.8736666	118.81362	82.12633341	73.43036992
ENSG00000021488	0.650806682	4.620902814	0.176955491	0.27479251	11136	SLC7A9	69.11575581	102.1247007	97.8752993	142.1057681
ENSG00000021574	0.929627892	4.621787442	0.068113998	0.125859145	6683	SPAST	76.434796	68.79818959	129.4474177	123.565204
ENSG00000021645	8.168514841	4.671017495	7.19E-18	5.17E-16	9369	NRXN3	0.680822229	0.629536291	199.3191778	200.6242848
ENSG00000021762	0.445390653	4.58484323	0.256331652	0.372401157	114879	OSBPL5	84.47807043	92.5760997	107.4239003	109.860003
ENSG00000021776	-0.846794306	4.578400962	0.081116469	0.143854063	9716	AQR	132.3541448	132.5653371	67.64585517	66.06673423
ENSG00000021826	-5.423012638	4.543893582	1.34E-08	1.49E-07	102723962	CPS1	196.6473205	195.8714615	4.009906837	4.128538492
ENSG00000021852	-7.591469705	4.549107689	2.70E-11	4.61E-10	732	C8B	201.6708044	199.0565204	0.943479622	0.724765134
ENSG00000022267	1.737851666	4.653275452	0.003462834	0.009505517	2273	FHL1	51.99110625	47.70291407	155.6760994	148.0088937
ENSG00000022277	0.070205574	4.606260052	0.901115222	0.932116756	51507	RTFDC1	103.0197821	102.0656468	97.82351014	97.93435323
ENSG00000022355	10.1992439	4.680901397	8.16E-20	1.62E-17	2554	GABRA1	0.007612252	0.118448052	203.5490687	199.8815519
ENSG00000022556	-2.366328928	4.520181736	0.003640449	0.009944395	55655	NLRP2	164.8686778	166.5411129	24.03694704	35.13132222
ENSG00000022567	2.039277799	4.648827517	0.000423325	0.00166332	57210	SLC45A4	41.91100547	43.28058198	156.719418	160.905283
ENSG00000022840	0.259835932	4.605589486	0.581784074	0.68009144	9921	RNF10	95.30034687	96.30860742	103.6913926	104.5770728
ENSG00000022976	0.083663993	4.608009744	0.876239893	0.913675356	55778	ZNF839	100.6976348	104.4832786	99.30236517	97.4548286
ENSG00000023041	-0.855129771	4.605644869	0.067530504	0.125047213	64429	ZDHHC6	137.7891228	131.7319712	68.26802883	67.59075719
ENSG00000023171	2.319444006	4.649243441	8.25E-05	0.000425745	57476	GRAMD1B	35.84994188	36.8191611	165.3812607	163.1808389
ENSG00000023191	-0.038869956	4.597545112	0.919882007	0.945379673	6050	RNH1	105.0461926	107.4111642	92.47062055	94.95380742
ENSG00000023228	0.578390231	4.633081204	0.289051444	0.40926873	4719	NDUFS1	87.23657757	84.22743715	120.0442896	112.7634224
ENSG00000023287	0.816978542	4.629972469	0.127828576	0.209791959	9821	RB1CC1	78.47525523	76.07794895	126.1888675	121.5247448
ENSG00000023318	-1.010454243	4.582294858	0.014354873	0.033357738	23071	ERP44	137.1005522	139.5713226	61.72425864	62.89944783
ENSG00000023330	0.522418367	4.615767967	0.286442279	0.406316205	211	ALAS1	87.69948024	85.90226437	114.4496393	112.3005198
ENSG00000023445	-1.85338771	4.543142912	0.014563322	0.033790429	330	BIRC3	154.7296637	161.1551952	34.71319182	45.27033635
ENSG00000023516	2.198740842	4.654534014	0.0002571	0.001121937	11215	AKAP11	38.95546784	39.03016645	163.9974612	160.9698335
ENSG00000023572	-0.041892834	4.613958434	0.940212434	0.960044916	51022	GLRX2	103.7972465	112.2349115	93.42191055	96.20275346
ENSG00000023608	-1.599588597	4.547985091	0.030490878	0.063882227	6617	SNAPC1	152.3471119	150.4920706	42.0228792	49.50792936
ENSG00000023697	-1.764417814	4.552843695	0.016215029	0.037189582	51071	DERA	156.0795086	156.572843	39.99903348	43.9204914
ENSG00000023734	-0.689341477	4.583289801	0.087079653	0.152742752	11171	STRAP	127.5654609	127.8880373	71.45625996	72.43453906
ENSG00000023839	-6.502733793	4.551156025	1.53E-10	2.32E-09	1244	ABCC2	197.9317455	202.302736	2.068254467	1.720103838
ENSG00000023892	-2.361690142	4.548212579	0.001889268	0.005543851	50619	DEF6	165.7964491	173.0611733	26.0546911	34.20355092
ENSG00000023902	1.260902595	4.612202026	0.007662807	0.019273873	51177	PLEKHO1	60.73746353	64.4761332	135.5238668	135.5255068
ENSG00000023909	-0.358799193	4.582223783	0.381966619	0.504971174	2730	GCLM	115.6965817	116.8534995	84.30341833	79.89272327
ENSG00000024048	0.043625126	4.604429819	0.931454396	0.953881109	23304	UBR2	104.1696451	102.5134108	97.48658925	96.07262737
ENSG00000024422	-1.302294726	4.576239958	0.013872417	0.032372821	30846	EHD2	146.6002297	146.004922	53.99507805	53.85747642
ENSG00000024526	-6.349882739	4.665308428	2.72E-13	6.76E-12	55635	DEPDC1	229.3034346	197.3960692	2.603930803	2.000295728
ENSG00000024862	0.877310747	4.627200772	0.100687981	0.172527503	25901	CCDC28A	75.14677884	75.49402174	126.681481	124.5059783
ENSG00000025039	1.469880536	4.653082817	0.011537169	0.027560217	58528	RRAGD	58.38608465	56.77050074	148.415544	141.6139154
ENSG00000025156	-0.186835416	4.612540489	0.700534996	0.780511099	3298	HSF2	115.1526005	108.5863918	88.34622655	91.41360822
ENSG00000025293	0.086422275	4.623400185	0.876768414	0.913978479	51230	PHF20	105.6259078	99.87376164	100.1262384	99.02592035
ENSG00000025423	1.699895638	4.594650521	2.52E-06	1.85E-05	8630	HSD17B6	44.32568139	56.09044837	143.9095516	146.5889258
ENSG00000025434	-0.609477169	4.588906487	0.104534477	0.177782022	10062	NR1H3	122.1695986	130.2881184	71.98978518	77.83040145
ENSG00000025708	0.341168747	4.576268404	0.505010486	0.613114083	1890	TYMP	84.92515957	99.33342345	100.6665765	109.3271859
ENSG00000025770	-0.12035518	4.597830527	0.749091047	0.820072013	29781	NCAPH2	108.7469178	109.3077107	90.67893673	91.25308218
ENSG00000025772	-0.792732126	4.593893925	0.035250091	0.072329542	10953	TOMM34	133.6782195	129.975898	70.02410197	68.32533145
ENSG00000025796	-0.35367608	4.609259495	0.452602383	0.56832166	11231	SEC63	120.3582843	115.1479971	83.36304156	84.8520029
ENSG00000025800	-0.164343703	4.603513645	0.653190187	0.741034407	23633	KPNA6	112.9780194	108.1631832	91.83681683	87.50784385
ENSG00000026025	-3.216895622	4.550782569	5.12E-05	0.000277509	7431	VIM	182.0898894	182.615685	17.64073341	17.91011062
ENSG00000026036	0.465741684	4.620325324	0.34743712	0.469801182	8771	RTEL1-TNFRSF6B	87.57104425	91.67123844	108.3287616	116.3509916
ENSG00000026103	-0.847272697	4.570248335	0.18384721	0.283801916	355	FAS	132.0163673	131.157784	68.84221601	63.83856536
ENSG00000026297	-1.414862141	4.596761307	0.000109556	0.000531395	8635	RNASET2	146.4516501	159.5497712	50.10936078	53.54834994
ENSG00000026508	-2.767151214	4.552421867	0.000315201	0.001322434	960	CD44	176.0232006	176.6293422	23.07337896	23.9767994
ENSG00000026559	-0.16319323	4.593308436	0.665901332	0.751455666	101927137	KCNG1	109.7579592	110.7061626	90.24204076	88.10897581
ENSG00000026652	2.318592211	4.650548828	9.52E-05	0.000485832	56895	AGPAT4	36.47169114	36.07693665	165.3179989	163.5283089
ENSG00000026751	-3.967704951	4.567464144	1.02E-06	8.44E-06	57823	SLAMF7	185.2319232	201.5590068	14.76807681	6.895729685
ENSG00000026950	-0.974452441	4.618565625	0.053835254	0.103937968	11119	BTN3A1	144.574716	134.6224792	65.3775208	64.50090566
ENSG00000027001	-1.624079696	4.608913717	0.00083715	0.002722362	4285	MIPEP	163.1393951	152.8568204	47.14317964	46.47784124
ENSG00000027075	0.265423849	4.582362654	0.521635482	0.626991194	5583	PRKCH	90.91925045	98.37180898	101.628191	103.6845639
ENSG00000027644	2.552012464	4.716787871	4.77E-05	0.000260369	3645	INSRR	31.23549003	35.8609269	187.5611929	164.1390731
ENSG00000027697	0.22269859	4.607631086	0.6415026	0.73100573	3459	IFNGR1	97.95603588	96.11524684	102.0439641	104.1656481
ENSG00000027847	-0.222237571	4.595424586	0.551370986	0.653105768	11285	B4GALT7	112.7385174	112.0191105	87.98088947	86.82737148
ENSG00000027869	-2.809570568	4.56141938	0.000137259	0.000649686	9047	SH2D2A	174.4279605	183.3316182	20.85741599	25.5720395
ENSG00000028116	-1.179249155	4.569671026	0.068692965	0.126774708	7444	VRK2	141.7865159	142.3786108	56.0020211	58.2134841
ENSG00000028137	-0.040698963	4.60091198	0.920921424	0.945804881	7133	TNFRSF1B	106.5337792	106.0573672	93.61553666	93.94263283
ENSG00000028203	0.142251287	4.603133858	0.705705394	0.784736648	55591	VEZT	101.0133191	98.29542408	99.33803165	100.6619683
ENSG00000028277	2.653509841	4.658486177	2.07E-05	0.000125563	5452	POU2F2	29.79787769	30.24138956	169.7586104	173.3199597
ENSG00000028310	-0.471114031	4.588644042	0.221689074	0.331235626	65980	BRD9	119.854709	121.8273411	80.14529101	77.72989775
ENSG00000028528	-0.042688917	4.600289385	0.904394489	0.934318579	6642	SNX1	105.8147367	107.1414729	93.22242479	94.18526331
ENSG00000028839	0.567167906	4.631751023	0.297180915	0.417422895	9519	TBPL1	88.10263701	83.76274492	119.8973684	111.897363
ENSG00000029153	-0.922720919	4.574300111	0.108465706	0.183159615	56938	ARNTL2	136.9091465	130.9945281	69.00547187	59.18805503
ENSG00000029363	-0.071110652	4.613526359	0.884724907	0.920806661	9774	BCLAF1	112.3635127	102.4690209	97.53097912	89.10179513
ENSG00000029364	-0.423832628	4.577142593	0.401416362	0.523957166	55334	SLC39A9	118.0999971	117.8328403	82.1671597	77.31942887
ENSG00000029534	2.165570601	4.659438205	0.000373907	0.001521634	286	ANK1	39.8394039	39.89225015	160.1077499	165.3392202
ENSG00000029559	3.214143596	4.716884122	1.53E-06	1.20E-05	3381	IBSP	24.90456141	18.45331369	175.0954386	200.6555415
ENSG00000029639	-1.056145304	4.584357773	0.00857599	0.021332516	51106	TFB1M	140.3248043	138.949615	61.01748618	61.05038503
ENSG00000029725	0.864295559	4.622470784	0.085704583	0.15075123	9135	RABEP1	75.79377882	75.07670315	124.2062212	125.604903
ENSG00000029993	-1.985981798	4.632212268	0.000461153	0.001780476	3149	HMGB3	179.3886216	158.5188425	37.18656228	41.48115746
ENSG00000030066	-2.497531582	4.563636078	0.000535457	0.002010295	23279	NUP160	173.9051445	171.9931518	28.00684817	27.62411632
ENSG00000030110	-0.987069838	4.647258278	0.091701664	0.15946841	578	BAK1	154.3723255	128.470003	71.52999696	59.34147784
ENSG00000030304	2.349532753	4.749723103	0.001026769	0.003240131	4593	MUSK	32.57283311	46.07630138	153.9236986	204.7598256
ENSG00000030419	-0.490665728	4.602994756	0.172524336	0.269092194	22807	IKZF2	120.620765	125.4566681	79.04373121	79.37923503
ENSG00000030582	-2.083112042	4.571970431	0.000867324	0.002811456	2896	GRN	164.0758204	168.4410234	35.2435269	35.92417958
ENSG00000031003	1.24588796	4.639592719	0.024947569	0.053869074	51306	FAM13B	64.89685912	62.54440221	140.0020728	135.1031409
ENSG00000031081	1.281088078	4.614065988	0.010320436	0.02496451	57514	ARHGAP31	64.198837	58.31783993	136.5690621	135.801163
ENSG00000031691	-1.636989693	4.5612601	0.018884425	0.04222785	55166	CENPQ	152.5713187	156.0301998	42.9282121	47.42868133
ENSG00000031698	0.517601881	4.612550455	0.285721745	0.406036573	6301	SARS	87.08329086	86.72485709	113.1680991	112.9167091
ENSG00000031823	0.072501805	4.611796238	0.889332531	0.923615593	8498	RANBP3	101.0333431	105.6624358	97.82759069	98.96665686
ENSG00000032219	0.778808891	4.619809232	0.121570971	0.201399057	5926	ARID4A	79.00941403	77.18414316	122.7799017	120.990586
ENSG00000032389	0.322084451	4.600582365	0.374049028	0.497293719	7260	TSSC1	91.89535565	95.14206756	104.8579324	106.6802551
ENSG00000032444	1.103092427	4.620499234	0.026251815	0.056219078	10908	PNPLA6	66.28264471	69.38248081	130.6175192	133.2707687
ENSG00000032742	0.272753738	4.609378519	0.570893808	0.670543603	8100	IFT88	97.83518618	92.19969514	102.1648138	107.8855159
ENSG00000033011	-0.884934164	4.60562405	0.061820862	0.116867142	100507589	ALG1	140.5495561	130.1313945	69.8686055	63.74494312
ENSG00000033030	-0.981039869	4.586730951	0.012485542	0.029497083	55596	ZCCHC8	135.7913926	140.1988692	64.20860744	62.27406728
ENSG00000033050	-0.541275709	4.596736703	0.149541896	0.238877763	10061	ABCF2	125.5756248	121.3332742	78.66672582	75.52216388
ENSG00000033100	-0.839525721	4.589599214	0.026393207	0.056486754	54480	CHPF2	130.6728794	137.0905594	66.19467342	69.32712063
ENSG00000033122	3.313606898	4.694462862	2.30E-07	2.13E-06	57554	LRRC7	20.38904231	20.65879762	190.0394413	179.3412024
ENSG00000033170	0.330938366	4.610935273	0.48874095	0.59768163	2530	FUT8	93.79581394	93.09880206	106.2041861	107.577491
ENSG00000033178	-0.688727242	4.599504036	0.06224761	0.117539766	55236	UBA6	131.2160765	126.2286739	73.77132615	71.49477384
ENSG00000033327	1.442664157	4.642987515	0.010886105	0.026185126	9846	GAB2	59.0347063	56.81083923	145.7011772	140.9652937
ENSG00000033627	2.577449854	4.648329173	1.53E-05	9.55E-05	102723826	ATP6V0A1	31.43209416	30.79039641	168.5679058	169.2572272
ENSG00000033800	-0.106500395	4.596399788	0.763426241	0.832042157	101930097	PIAS1	107.6678602	109.3745505	90.43987348	92.33213976
ENSG00000033867	-2.339694411	4.549853647	0.00200767	0.005846575	9497	SLC4A7	168.9576452	167.9199686	28.64854471	32.08003145
ENSG00000034053	3.490402934	4.660593437	8.82E-08	8.87E-07	321	APBA2	18.02857355	17.72945099	181.9714264	183.5746547
ENSG00000034152	-0.9389307	4.588453955	0.014659775	0.033979618	100996792	MAP2K3	134.3862831	139.3846585	63.77377562	65.61371686
ENSG00000034239	5.749341394	4.684956273	4.23E-14	1.26E-12	79645	EFCAB1	4.570360131	3.386459524	195.4296399	202.730465
ENSG00000034510	-0.813601872	4.588262523	0.03595219	0.073664602	9168	TMSB10	131.5506061	133.4118402	68.27170576	68.44939388
ENSG00000034533	0.68255133	4.612058725	0.143912142	0.231314114	28990	ASTE1	79.17348348	83.94773392	116.0522661	120.9368597
ENSG00000034677	-0.092200132	4.599011633	0.808616617	0.867507984	25897	RNF19A	106.5616013	110.1862363	90.69306753	93.43839871
ENSG00000034693	-0.603525596	4.569091734	0.358776935	0.481881353	8504	PEX3	122.3904904	125.0091515	70.74849895	77.60950963
ENSG00000034713	1.508266927	4.64199582	0.006918072	0.017604631	11345	GABARAPL2	55.41092456	57.23859896	142.761401	148.0701703
ENSG00000034971	1.414151262	4.725879129	0.02998265	0.062965811	4653	MYOC	69.94711724	51.82809988	169.2993204	130.0528828
ENSG00000035115	0.944329221	4.62236848	0.061713549	0.116706645	26751	SH3YL1	73.2094885	72.2604647	127.6891366	126.7905115
ENSG00000035141	-1.962634877	4.573665215	0.000903772	0.002918629	100287852	FAM136A	161.7816706	165.6083254	38.21832945	37.90559787
ENSG00000035403	-1.861322715	4.566492044	0.007050751	0.017897419	7414	VCL	159.8469182	160.5843757	40.15308181	39.9299549
ENSG00000035499	-5.655637619	4.562192455	6.31E-10	8.78E-09	55789	DEPDC1B	201.9692613	196.1337384	3.168922538	3.866261586
ENSG00000035664	1.096879956	4.589081843	0.002884349	0.008041716	23604	DAPK2	58.9535867	76.68358584	123.3164142	135.3079959
ENSG00000035681	-0.987016508	4.58896126	0.009917021	0.02413603	8439	NSMAF	135.3934863	141.8286549	62.06193944	64.60651367
ENSG00000035687	-0.390073405	4.588888682	0.314131151	0.434781083	159	ADSS	117.8701065	117.8314713	82.16852868	81.008202
ENSG00000035720	-4.863932075	4.79330962	4.17E-05	0.000234112	26228	STAP1	259.1063836	191.9877768	8.012223233	6.154854764
ENSG00000035862	-0.449241328	4.595429195	0.220238754	0.329634673	7077	TIMP2	119.3168909	122.210636	79.60043363	80.68310913
ENSG00000035928	-0.900883204	4.56956402	0.163866799	0.258095696	5981	RFC1	132.600954	134.4186019	62.84292352	67.39904596
ENSG00000036054	-0.23616612	4.581324818	0.588879539	0.686273038	55773	TBC1D23	111.977018	111.4667708	88.53322924	83.40235533
ENSG00000036257	0.13458777	4.602366423	0.732371824	0.807101383	8452	CUL3	100.684477	99.31552295	98.47521984	101.0115773
ENSG00000036448	3.983644499	4.702820447	3.42E-09	4.23E-08	9172	MYOM2	13.68616633	13.06874237	186.3138337	200.4983484
ENSG00000036530	6.646627041	4.665166041	1.49E-14	4.80E-13	10858	CYP46A1	1.990323515	2.209069095	197.7973024	197.7909309
ENSG00000036549	-0.53086106	4.602975049	0.135286173	0.220109597	26009	ZZZ3	121.4943951	127.6357308	77.40487363	78.50560487
ENSG00000036565	-4.513519119	4.598994662	3.59E-15	1.34E-13	6570	SLC18A1	211.508398	184.6055512	0.954289358	15.39444881
ENSG00000036672	2.940184497	4.660689813	4.08E-06	2.89E-05	9099	USP2	25.50304715	24.90094091	177.2824578	174.4969529
ENSG00000036828	4.373549312	4.910505656	0.000387324	0.001565401	846	CASR	13.38145475	9.915138758	186.6185453	273.6819639
ENSG00000037042	1.900959857	4.679074087	0.000845258	0.002746278	27175	TUBG2	47.72511132	45.59640849	164.4677081	152.2748887
ENSG00000037241	-1.119876422	4.712200275	0.077520759	0.139354077	51121	RPL26L1	174.7088272	126.7134521	73.28654794	54.94743046
ENSG00000037280	0.840290182	4.600007622	0.026764728	0.057159662	2324	FLT4	78.39395502	70.83921239	122.3006023	121.606045
ENSG00000037474	-1.861949255	4.569516294	0.005042688	0.013327365	54888	NSUN2	159.6532734	161.741955	39.9300943	40.34672664
ENSG00000037637	0.402482974	4.594204898	0.272405602	0.390861935	54455	FBXO42	87.93781009	92.82975242	107.1702476	108.6156864
ENSG00000037749	-0.00847079	4.601795043	1	1	101927169	MFAP3	105.7352401	104.5182592	95.48174077	94.18909061
ENSG00000037757	-0.13432247	4.581779834	0.75715957	0.826423029	84245	MRI1	105.0308608	112.7775569	84.88391819	94.9691392
ENSG00000037897	-1.9537083	4.559627833	0.006379344	0.016367529	4234	METTL1	160.963578	162.3337153	39.03642196	36.53657022
ENSG00000037965	-5.421242444	4.547958837	1.04E-08	1.19E-07	3224	HOXC8	197.8744209	195.4083724	4.591627568	3.527210861
ENSG00000038002	-0.666124458	4.591716491	0.08766929	0.153658377	175	AGA	129.1661875	125.5250198	74.47498019	71.36333548
ENSG00000038210	-1.866370397	4.55726635	0.009150397	0.022536056	285540	PI4K2B	153.5801977	167.4374235	33.94072461	46.41980234
ENSG00000038219	0.31961414	4.626573302	0.556378608	0.657343916	259282	BOD1L1	95.65067695	93.87086375	110.484023	104.349323
ENSG00000038274	0.621923125	4.614244587	0.196727261	0.299621686	27430	MAT2B	80.73017203	87.12767063	112.8723294	120.9232499
ENSG00000038295	8.638309682	4.673353126	1.80E-19	3.07E-17	7092	TLL1	0.096894673	0.789747122	201.5892022	199.2102529
ENSG00000038358	-0.205456745	4.601445297	0.570962188	0.670576562	23644	EDC4	110.4388315	115.0139845	87.38657941	89.56116845
ENSG00000038382	0.677764515	4.613250823	0.161785766	0.255325495	7204	TRIO	80.03232664	83.27473018	116.7252698	120.0318267
ENSG00000038427	-0.868795486	4.588820438	0.02603497	0.055826855	1462	VCAN	135.2164276	132.7045006	67.29549941	66.03223475
ENSG00000038532	0.680426553	4.625006245	0.176216531	0.274088703	23274	CLEC16A	81.79531934	82.15805	117.84195	121.0515341
ENSG00000038945	1.683549151	4.665655109	0.006163522	0.015883106	4481	MSR1	53.78416325	49.76540549	146.2158367	159.2293501
ENSG00000039068	-4.017752383	4.53661551	3.71E-06	2.65E-05	999	CDH1	188.5955412	187.8568959	9.04094921	12.14310408
ENSG00000039123	-0.596293478	4.598455254	0.106022406	0.179959149	23517	SKIV2L2	127.1293149	124.1453983	75.85460173	75.2322912
ENSG00000039139	-0.191878756	4.641605572	0.735081347	0.808840226	1767	DNAH5	120.5972814	106.8030506	93.19694938	89.42671174
ENSG00000039319	0.412604835	4.599885049	0.258429872	0.374747474	9765	ZFYVE16	88.91044608	91.46690841	108.5330916	108.6379241
ENSG00000039523	0.825251758	4.619111807	0.09833362	0.169049606	79567	FAM65A	76.07572085	77.43751018	122.5624898	124.2880949
ENSG00000039537	2.570650747	4.840308425	0.025467016	0.054821002	729	C6	9.051153428	73.77208849	126.2279115	273.2682489
ENSG00000039560	-2.49537322	4.552140774	0.001006142	0.003184966	26064	RAI14	170.9546212	172.7594638	26.43456309	29.04537876
ENSG00000039600	-0.72433618	4.494559693	0.364583783	0.488115899	11063	SOX30	121.9710318	119.5292865	54.87145468	80.47071346
ENSG00000039650	-0.489638668	4.600716376	0.170284975	0.266191681	11284	PNKP	118.4369115	128.0362232	77.02481005	81.56308853
ENSG00000039987	-0.071139473	4.58892516	0.868787753	0.907918073	54831	BEST2	76.85637518	148.7985467	66.00795581	123.1436248
ENSG00000040199	1.516533747	4.617845057	0.002434089	0.006958277	23035	PHLPP2	53.05777185	57.76640963	143.5362646	142.2335904
ENSG00000040275	-2.279129399	4.561471251	0.001519709	0.004579227	54908	SPDL1	167.0971355	171.0768069	30.42316999	32.90286452
ENSG00000040341	1.549883306	4.621803722	0.001979943	0.005771825	27067	STAU2	52.92074555	56.07894044	143.9210596	144.5002231
ENSG00000040487	-0.274902569	4.588124359	0.477010328	0.586335061	54896	PQLC2	111.6136276	116.7663472	82.70586765	88.38637239
ENSG00000040531	-0.875597322	4.595308102	0.019399577	0.043263015	1497	CTNS	136.5711559	132.8473725	67.15262754	66.38986988
ENSG00000040608	2.976415825	4.675541661	3.84E-07	3.43E-06	65078	RTN4R	24.19565713	26.0238583	173.9761417	183.6222616
ENSG00000040633	-0.294644195	4.596632139	0.40742884	0.529983179	79142	PHF23	113.549141	117.4012895	84.07963835	86.450859
ENSG00000040731	4.288153157	4.665318698	1.05E-09	1.41E-08	1008	CDH10	10.25626887	11.24501259	191.0165817	188.7549874
ENSG00000040933	1.373261299	4.631048895	0.010957556	0.026337875	3631	INPP4A	59.06921518	60.54981124	139.4501888	141.6760806
ENSG00000041353	1.125589762	4.668599494	0.066706688	0.123853515	5874	RAB27B	68.93032741	69.33484248	142.5280709	130.6651575
ENSG00000041357	-1.45856026	4.5806393	0.000940544	0.003026998	5685	PSMA4	152.3138497	149.8460033	49.87138415	50.15399666
ENSG00000041515	3.148764439	4.683014484	1.78E-07	1.68E-06	23026	MYO16	21.54930321	23.92238494	176.0776151	188.2882899
ENSG00000041802	-0.841121992	4.595196954	0.024928825	0.053838169	55341	LSG1	135.8875992	131.0132781	68.9867219	66.48753037
ENSG00000041880	-0.246940455	4.59696468	0.508309426	0.616203721	10039	PARP3	112.9947485	114.1116423	86.51436718	87.0052515
ENSG00000041982	-4.403486004	4.556712123	1.82E-07	1.71E-06	3371	TNC	194.9740426	191.6067983	8.096370871	8.393201676
ENSG00000041988	0.152337967	4.606978947	0.756457366	0.825889658	90326	THAP3	100.1764275	99.00667298	101.3431194	99.82357252
ENSG00000042062	-2.301898993	4.595114906	9.09E-09	1.05E-07	140876	FAM65C	177.0445445	167.8416428	31.64108796	32.15835725
ENSG00000042088	-1.1373253	4.588762002	0.003910684	0.010584226	55775	TDP1	145.3778723	138.993394	57.09075412	61.00660597
ENSG00000042286	-1.08762957	4.602208268	0.002188815	0.006331097	84883	AIFM2	137.7648616	149.4122722	59.75595678	62.23513845
ENSG00000042304	0.353252465	4.702227878	0.643963224	0.733099206	56918	C2orf83	130.9028944	52.56924855	153.2929242	69.0971056
ENSG00000042317	1.217842785	4.610422918	0.008792122	0.02178517	55812	SPATA7	60.01169659	68.46976036	131.5302396	137.3219688
ENSG00000042429	-0.332578	4.598150497	0.357738476	0.480768014	9440	MED17	113.8841943	120.515187	82.25775782	86.11580567
ENSG00000042445	0.007500314	4.59986598	1	1	54884	RETSAT	105.9821602	102.3941105	97.60588948	92.54855781
ENSG00000042493	-1.345734347	4.565026023	0.047718687	0.09347638	822	CAPG	143.748028	150.3375049	49.08860182	56.25197196
ENSG00000042753	-0.200497268	4.603182021	0.579284673	0.677961085	1175	AP2S1	108.4095205	117.8202058	86.18667562	91.59047947
ENSG00000042781	2.951737174	4.749077299	8.77E-05	0.000450139	7399	USH2A	22.43821962	32.45999309	204.5525189	167.5400069
ENSG00000042813	3.935801562	4.846049032	0.000549846	0.002059649	11055	ZPBP	17.07486022	12.65180891	238.1269926	182.9251398
ENSG00000042832	2.066752134	4.609281328	3.23E-05	0.000187079	7038	TG	27.39657758	58.96608857	167.0541148	141.0339114
ENSG00000042980	2.253448995	4.656413183	0.000156192	0.000731043	10863	ADAM28	33.85795976	43.36304899	156.636951	172.7364039
ENSG00000043039	-0.429264567	4.661948624	0.460450482	0.574869178	102725415	BARX2	113.7673458	142.2398244	83.47191482	86.23265422
ENSG00000043093	0.059414524	4.600061515	0.89068754	0.924680343	54165	DCUN1D1	104.0796252	100.5925924	99.40740759	94.18380912
ENSG00000043143	1.055371491	4.62604057	0.039903586	0.080632275	23338	JADE2	69.63813598	68.96778157	131.4217701	130.361864
ENSG00000043355	2.442825368	4.667769008	0.000130495	0.000620246	7546	ZIC2	33.64996527	34.8995903	165.1004097	173.3524806
ENSG00000043462	-1.329197713	4.591005713	0.000887573	0.002870711	3937	LCP2	150.5432196	146.0950291	53.90497092	53.54830346
ENSG00000043514	-1.279435475	4.577278379	0.011063948	0.026569073	54802	TRIT1	144.0001919	148.4034005	53.36915327	55.99980806
ENSG00000043591	3.15743649	4.722935322	8.72E-07	7.31E-06	153	ADRB1	21.59168622	25.05441401	174.945586	201.2736286
ENSG00000044090	-0.713392705	4.587831022	0.065893342	0.122953818	9820	CUL7	128.0709199	130.134026	71.92908011	70.7651746
ENSG00000044115	-0.442220447	4.590495209	0.25143364	0.366175541	1495	CTNNA1	119.7276649	119.9735669	79.86293112	80.27233514
ENSG00000044446	-1.074926221	4.56791673	0.109254082	0.18423485	5256	PHKA2	138.2177284	139.3297111	58.21333972	61.78227164
ENSG00000044459	-0.975836651	4.574031422	0.083094064	0.146889511	54875	CNTLN	134.0073648	139.3107507	60.34517322	65.99263517
ENSG00000044524	-1.466077992	4.58025113	0.001035259	0.003263816	2042	EPHA3	150.1300135	153.3737829	49.86998645	49.72784665
ENSG00000044574	-1.465976346	4.624807585	0.005261079	0.013853326	3309	HSPA5	163.0165256	146.5780511	53.42194888	49.04866567
ENSG00000046604	-5.121512635	4.575605684	1.90E-13	4.88E-12	1829	DSG2	203.1752249	194.7575247	5.02332139	5.242475276
ENSG00000046647	0.090708252	4.586530709	0.824802433	0.87979122	54960	GEMIN8	101.1326386	99.62391149	100.3760885	93.33255367
ENSG00000046651	-1.194119657	4.603617715	0.001649383	0.004919939	8481	OFD1	149.464802	140.9965134	59.00348663	56.65083007
ENSG00000046653	5.113550152	4.69229319	2.77E-12	5.66E-11	2824	GPM6B	6.40476924	6.088938845	201.3793836	193.5952308
ENSG00000046774	-8.635173567	4.567368552	2.40E-13	6.05E-12	51438	MAGEC2	206.8484596	199.3652267	0.075120977	0.634773343
ENSG00000046889	2.408439941	4.659682196	9.29E-05	0.000475199	80243	PREX2	34.29440053	35.2072811	169.3672267	164.7927189
ENSG00000047056	1.401658846	4.643551559	0.011889454	0.028261004	22884	WDR37	58.77898825	60.16107498	139.838925	145.6511124
ENSG00000047188	-0.218100766	4.592224935	0.564194806	0.664130494	64848	YTHDC2	113.0744322	110.5185268	89.48147323	84.94170075
ENSG00000047230	-1.059838474	4.595866961	0.00455804	0.012166456	56474	CTPS2	143.1327638	138.0148168	61.98518316	60.7279688
ENSG00000047249	1.641378511	4.642793141	0.003477474	0.00954211	51606	ATP6V1H	51.68841212	53.53761088	146.4623891	151.3333767
ENSG00000047315	-0.397753277	4.590730041	0.306796366	0.427012652	5431	POLR2B	117.4043652	119.5443055	80.56482957	82.59563483
ENSG00000047346	1.171090805	4.642140856	0.036162659	0.074041739	56204	FAM214A	66.84934644	65.73858641	138.1571667	133.1506536
ENSG00000047365	3.370101927	4.653648722	1.30E-07	1.25E-06	116984	ARAP2	19.50922683	18.85740109	180.4907732	180.5388751
ENSG00000047410	-1.484405677	4.580979537	0.000738345	0.002490139	7175	TPR	153.7009089	149.6586113	50.34138866	48.21556908
ENSG00000047457	-1.743070019	4.594724481	1.07E-05	6.92E-05	1356	CP	164.6063168	154.4240229	45.57597709	41.14172016
ENSG00000047578	0.062382374	4.60748339	0.901400911	0.932305215	23247	KIAA0556	103.5814354	102.1687944	97.58681154	97.83120564
ENSG00000047579	0.78800637	4.608011907	0.089408952	0.156226726	84062	DTNBP1	75.70849263	79.59188171	120.4081183	122.2149114
ENSG00000047597	0.374827005	4.609969749	0.432353254	0.550991413	7504	XK	92.16921003	91.43928616	107.83079	108.6351157
ENSG00000047617	0.188757533	4.595955988	0.614600333	0.708472427	57101	ANO2	93.81313959	103.1128131	104.5652669	96.88718688
ENSG00000047621	0.367166391	4.611707359	0.443310388	0.559514359	57102	C12orf4	92.45534687	91.96455227	108.5383309	107.5446531
ENSG00000047634	-0.862980424	4.578358616	0.075846619	0.137642393	6322	SCML1	132.6763572	133.3767547	67.3236428	65.39324303
ENSG00000047644	0.02557205	4.60424037	0.956734115	0.972637434	55841	WWC3	101.3777743	108.0831718	94.21979778	98.62222572
ENSG00000047648	-0.807273672	4.60024081	0.026277671	0.056267837	395	ARHGAP6	129.8418275	138.056572	70.15817246	67.93844864
ENSG00000047662	0.950231832	4.632695207	0.076459857	0.138232231	27146	FAM184B	72.15558714	74.52445315	125.4755469	131.903764
ENSG00000047849	1.210426911	4.628654078	0.023997841	0.052102287	4134	MAP4	64.16117125	65.07998375	134.9200163	136.6271613
ENSG00000047932	0.638784103	4.614860534	0.194894039	0.297515815	57120	GOPC	83.67288855	81.60398166	116.3271114	118.0620581
ENSG00000047936	2.599032052	4.661512615	2.64E-05	0.000156195	6098	ROS1	28.64611424	34.32791791	175.3138563	165.6720821
ENSG00000048028	-0.7525136	4.580057362	0.088745626	0.155268639	57646	USP28	129.787407	129.1101633	68.91676974	70.88983666
ENSG00000048052	1.768653283	4.650918181	0.002413947	0.006906114	9734	HDAC9	49.88596482	48.50811877	154.8302545	150.1140352
ENSG00000048140	0.299553887	4.605057783	0.508363926	0.616241219	26262	TSPAN17	93.81830119	94.88101187	105.5582657	105.1189881
ENSG00000048162	-1.16839474	4.575508429	0.03016342	0.063305322	51491	NOP16	142.0384013	142.6622892	57.96159866	57.04816909
ENSG00000048342	-0.360467613	4.587806626	0.363574246	0.487104233	57545	CC2D2A	118.1769987	114.5966322	85.40336779	79.14104037
ENSG00000048392	0.758404079	4.627783818	0.157654882	0.24989903	50484	RRM2B	79.0892529	79.78614231	123.5728935	120.2138577
ENSG00000048405	-0.292125986	4.583278041	0.47964238	0.588846599	168850	ZNF800	113.0358769	115.1538257	86.96412311	81.56777004
ENSG00000048462	-3.150287181	4.491530409	0.001088647	0.00341893	608	TNFRSF17	178.3378903	168.0983161	5.639706525	31.90168388
ENSG00000048471	0.786339124	4.645189791	0.164053031	0.258333206	101929304	SNX29	80.98820553	77.06597311	129.0066311	119.0117945
ENSG00000048540	5.932486156	4.718332977	1.53E-13	3.95E-12	55885	LMO3	3.716370432	3.510713452	210.5045804	196.2836296
ENSG00000048544	-0.648192398	4.597896218	0.094489833	0.163474721	55173	MRPS10	132.6362434	120.3597791	79.64022091	67.19037207
ENSG00000048545	1.828409765	4.629680342	0.001046506	0.003296992	102723903	GUCA1A	49.03162734	44.31526601	150.9683727	152.7043671
ENSG00000048649	0.173419276	4.615419789	0.735311804	0.808922876	51773	RSF1	100.0034671	98.79561332	103.6262539	99.9965329
ENSG00000048707	1.300746281	4.632111287	0.017167094	0.039080549	55187	VPS13D	62.35467963	61.27968651	139.3522611	137.6453204
ENSG00000048740	2.983156315	4.651181287	1.20E-06	9.71E-06	10659	CELF2	24.0397422	24.971528	175.7871851	175.028472
ENSG00000048828	-0.936287652	4.579216702	0.046059931	0.090645209	23196	FAM120A	135.3423203	135.556267	64.00311852	64.65767972
ENSG00000048991	0.860366203	4.623333955	0.089222388	0.155968026	23518	R3HDM1	75.40855213	76.04743409	125.52989	123.9525659
ENSG00000049089	2.25331124	4.640364666	8.36E-05	0.000430856	1298	COL9A2	36.98881256	38.0452433	161.9547567	162.206204
ENSG00000049130	1.558303593	4.634568785	0.005302929	0.013953444	4254	KITLG	57.38321775	50.35439274	148.2555873	142.6167822
ENSG00000049167	-1.021599348	4.621329636	0.043335707	0.08655506	1161	ERCC8	147.2861175	135.1676763	62.72584557	64.83232368
ENSG00000049192	-2.371030205	4.579422243	1.51E-06	1.18E-05	11174	ADAMTS6	169.3450602	177.519735	30.01177772	30.65493981
ENSG00000049239	-0.655805027	4.590146949	0.088899963	0.155508338	9563	H6PD	127.8891319	126.1718922	73.82810776	72.64571143
ENSG00000049245	-0.13809229	4.594470323	0.718524027	0.795109876	9341	VAMP3	108.6515856	110.3671923	89.13024906	91.34841441
ENSG00000049246	1.795461279	4.649444571	0.001982765	0.00577959	8863	PER3	48.79849429	48.22831432	154.8077195	151.2015057
ENSG00000049247	0.901653912	4.614006958	0.062829163	0.118472185	10911	UTS2	72.34688542	75.8758875	126.1986178	124.1241125
ENSG00000049249	-2.331268093	4.420771182	0.046082705	0.090665553	3604	TNFRSF9	162.0477441	141.7055216	1.850882271	58.29447839
ENSG00000049283	0.82150604	4.617263511	0.095496308	0.164934183	55040	EPN3	74.63367064	79.53406958	125.3061557	120.4659304
ENSG00000049323	-3.103275269	4.547976408	9.28E-05	0.000475063	4052	LTBP1	180.499237	180.5082021	19.50076304	18.50341983
ENSG00000049449	-1.544218241	4.632400808	0.006488925	0.016615932	440034	RCN1	168.4381079	146.2131464	53.78685364	44.81039098
ENSG00000049540	2.788197349	4.63969394	1.55E-06	1.21E-05	2006	ELN	25.24442807	30.10376553	169.8962345	172.9115282
ENSG00000049541	-1.81018711	4.584654278	1.77E-05	0.000109286	5982	RFC2	163.304456	157.6490061	42.35099389	40.91531496
ENSG00000049618	0.492706908	4.614800947	0.308856604	0.429240966	57492	ARID1B	87.45500869	88.67178935	111.3282106	113.7373133
ENSG00000049656	-1.722859445	4.587726338	1.38E-05	8.68E-05	81037	CLPTM1L	155.3102398	164.6899199	43.00425309	44.68976018
ENSG00000049759	0.076328245	4.609157635	0.890256668	0.924364661	23327	NEDD4L	103.4521352	101.4095142	98.59048583	97.91004557
ENSG00000049768	0.625646872	4.585704401	0.11022041	0.185656826	50943	FOXP3	77.85430482	86.96976987	115.406955	113.0302301
ENSG00000049769	3.084755829	4.66309923	1.64E-06	1.27E-05	89801	PPP1R3F	22.98292543	23.33666191	176.6633381	180.2193265
ENSG00000049860	-0.931843104	4.593323154	0.011625747	0.027740906	3074	HEXB	133.6501889	141.0470451	63.9389952	66.34981114
ENSG00000049883	-0.208726968	4.531647358	0.78526747	0.848456063	79810	PTCD2	102.2322292	113.6023702	72.6485021	97.76777075
ENSG00000050030	2.503542228	4.660000383	4.95E-05	0.000268855	340533	KIAA2022	32.55754328	33.15152233	170.8585022	166.8484777
ENSG00000050130	0.226797197	4.601972303	0.550053663	0.651714808	51528	JKAMP	97.54941036	95.62424787	102.8230075	102.4505896
ENSG00000050165	3.146942829	4.6542154	6.37E-07	5.52E-06	27122	DKK3	22.14045956	22.10644933	177.8595404	178.0765554
ENSG00000050327	-2.518643485	4.583344555	1.18E-08	1.33E-07	102725117	ARHGEF5	179.6877474	170.6463387	26.54407572	29.35366134
ENSG00000050344	-2.475198327	4.605945601	1.38E-06	1.09E-05	9603	NFE2L3	184.0756606	169.0823007	30.91769927	26.91366783
ENSG00000050393	-0.150895816	4.595152381	0.697881412	0.778522016	63933	MCUR1	111.983608	106.7915584	93.2084416	85.71354642
ENSG00000050405	0.095738503	4.602821674	0.807935487	0.867070703	51474	LIMA1	100.8124114	102.5868986	97.74269384	99.18758861
ENSG00000050426	-0.178765096	4.592974402	0.640726555	0.730456048	25875	LETMD1	111.3878165	109.6682077	90.33179225	86.83459192
ENSG00000050438	3.166372264	4.660017555	6.40E-07	5.55E-06	9498	SLC4A8	21.26516751	22.86179104	177.138209	181.12148
ENSG00000050555	-0.448324644	4.578609568	0.346855712	0.469258714	10319	LAMC3	117.1041073	121.7120181	76.13602271	82.89589274
ENSG00000050628	-1.212927559	4.518871618	0.120811072	0.200331379	5733	PTGER3	133.9609711	143.820996	44.03229763	66.03902888
ENSG00000050730	2.062508224	4.834461548	0.04747099	0.093060398	79931	TNIP3	29.4481189	73.77208849	126.2279115	247.1954037
ENSG00000050748	2.295890462	4.664922191	0.000245408	0.001084945	5601	MAPK9	37.08632859	37.21624075	168.2605142	162.7837592
ENSG00000050767	1.319958676	4.633644496	0.014210431	0.033060021	91522	COL23A1	60.88744956	62.11196928	137.8880307	140.8910484
ENSG00000050820	0.842615347	4.627999617	0.11241267	0.188731714	9564	BCAR1	76.2532984	76.87455214	123.1254479	126.5311851
ENSG00000051009	0.458553572	4.618934079	0.355946938	0.47912193	84067	FAM160A2	88.48157837	90.78084754	109.2191525	114.5357119
ENSG00000051108	-0.238982667	4.591982619	0.53986661	0.64252711	9709	HERPUD1	112.4097439	113.2310477	87.59025615	85.67709437
ENSG00000051128	1.061298475	4.610851343	0.022219841	0.048719337	9454	HOMER3	64.81872195	73.58453454	126.4154655	133.6701087
ENSG00000051180	-4.393097587	4.532590311	1.07E-06	8.78E-06	5888	RAD51	190.6884483	189.7542543	6.297240818	10.24574572
ENSG00000051341	-4.2013915	4.590258034	2.63E-17	1.53E-15	10721	POLQ	202.3144052	188.9118463	11.08815374	8.11404869
ENSG00000051382	0.690582567	4.601147794	0.054972012	0.105735044	5291	PIK3CB	78.81647468	82.50633455	117.4936655	117.6000407
ENSG00000051523	-3.02244646	4.630532061	1.46E-07	1.41E-06	1535	CYBA	177.4075834	208.6969537	20.0461709	22.59241656
ENSG00000051596	-0.23764023	4.678977186	0.705307081	0.784374296	84321	THOC3	140.1336447	90.35746189	109.6425381	71.82641429
ENSG00000051620	-0.233878771	4.594901176	0.523195014	0.628556502	23593	HEBP2	111.7917144	114.2523838	88.20828561	85.69182449
ENSG00000051825	-0.801422573	4.559843305	0.245992816	0.359890994	10198	MPHOSPH9	126.8880893	132.5800769	62.60998442	73.11191073
ENSG00000052126	-0.560543424	4.565096414	0.4015853	0.524132866	54477	PLEKHA5	119.2756591	125.085055	70.19220037	80.72434089
ENSG00000052344	-3.333916927	4.573973482	1.55E-07	1.48E-06	5652	PRSS8	182.7246068	192.4460395	17.27539316	16.21153343
ENSG00000052723	-0.93938408	4.599435376	0.011934722	0.028353814	80143	SIKE1	140.0658021	133.8654478	66.13455222	63.86252741
ENSG00000052749	-0.833492111	4.581590875	0.046835706	0.091973295	23223	RRP12	132.6977577	131.7952154	68.20478463	66.55601446
ENSG00000052795	1.001068951	4.615949757	0.040109004	0.080966568	57600	FNIP2	69.42124489	72.35749852	127.6425015	129.3131876
ENSG00000052802	-0.049287972	4.63535597	0.940008703	0.959917558	6307	MSMO1	118.706973	95.41042412	104.5895759	85.56872142
ENSG00000052841	-0.901235332	4.579026561	0.057937002	0.110568673	55761	TTC17	134.4118573	134.0976903	64.83725603	65.90230972
ENSG00000052850	-1.156827691	4.60434576	0.005139903	0.013555792	60529	ALX4	140.4757503	151.2103925	59.52424968	58.47766312
ENSG00000053108	4.223029274	4.657503452	6.12E-10	8.54E-09	23105	FSTL4	10.62115354	11.72008901	188.7049295	188.279911
ENSG00000053254	0.972209323	4.64540773	0.083768259	0.147866189	1112	FOXN3	73.83039147	71.91819629	133.6850627	126.1696085
ENSG00000053328	4.317847892	4.732135752	6.17E-09	7.28E-08	728464	METTL24	12.38121079	9.173996794	187.6187892	213.0302542
ENSG00000053371	-0.892820577	4.578320436	0.065836297	0.122896445	8574	AKR7A2	133.540267	134.4887876	66.45973301	64.47955074
ENSG00000053372	-1.121297256	4.614768527	0.026413617	0.05652573	51154	MRTO4	151.1180922	135.7366484	64.26335158	56.07363502
ENSG00000053438	5.290619533	4.688120468	3.53E-13	8.59E-12	4826	NNAT	5.284276136	5.827443634	194.1725564	202.3730056
ENSG00000053501	0.602441658	4.602847492	0.097456497	0.167743825	55850	USE1	82.22878537	85.26940651	115.0414389	114.7305935
ENSG00000053524	3.747440755	4.666378795	6.19E-08	6.35E-07	23101	MCF2L2	15.89852797	14.35791497	187.4659905	184.101472
ENSG00000053702	4.672320501	4.696972382	4.08E-11	6.76E-10	83714	NRIP2	8.703200782	8.17299454	200.8367581	191.2967992
ENSG00000053747	0.086526198	4.592911817	0.844925683	0.893276469	3909	LAMA3	100.9950844	101.3513123	99.00491562	95.57278258
ENSG00000053770	0.298150112	4.596977852	0.439483813	0.556468822	55745	AP5M1	95.3949335	91.69178128	104.6050665	104.6215848
ENSG00000053900	-0.423445862	4.590876141	0.282086152	0.402533759	29945	ANAPC4	119.2803437	119.0720567	80.92794331	80.38505814
ENSG00000053918	-0.854167084	4.55538279	0.226228935	0.336431436	3784	KCNQ1	133.0547006	126.8762133	59.33724485	73.12378667
ENSG00000054116	-0.012564499	4.605285867	0.987277141	0.993932013	27095	TRAPPC3	103.4341802	108.6107047	93.8083878	96.56581981
ENSG00000054118	-0.429943713	4.599337835	0.239809381	0.352656302	9967	THRAP3	121.050896	118.8993925	80.77975936	81.10060748
ENSG00000054148	-0.387130746	4.58229635	0.327612872	0.449295188	29085	PHPT1	112.7699735	123.5738902	76.40352732	87.23002651
ENSG00000054179	0.806765909	4.601801023	0.024571573	0.053180051	954	ENTPD2	73.7132314	80.29029241	119.7097076	122.986892
ENSG00000054219	0.285176545	4.61764328	0.574954977	0.67424907	4065	LY75	99.88459854	89.51021652	100.1154015	112.5591975
ENSG00000054267	0.596819046	4.621241335	0.231638857	0.343007312	51742	ARID4B	84.37045231	85.05760239	117.4862513	114.9423976
ENSG00000054277	-0.320056648	4.596173964	0.388468489	0.511304431	23596	OPN3	115.1237253	117.2525861	83.83296618	84.87627467
ENSG00000054282	1.180804375	4.619240761	0.017637511	0.039899943	10806	SDCCAG8	64.25259002	66.19360264	134.0643217	133.8063974
ENSG00000054356	5.372416134	4.669488929	3.16E-12	6.40E-11	5798	PTPRN	5.247680408	5.049022365	194.7523196	196.5760241
ENSG00000054392	-0.326832164	4.62216663	0.513651149	0.621516816	55733	HHAT	109.1427431	131.3620286	90.85725694	79.74992712
ENSG00000054523	3.204457603	4.667106697	1.47E-06	1.15E-05	23095	KIF1B	21.69019359	21.30682967	181.9956444	178.3098064
ENSG00000054598	-0.649904502	4.597297989	0.071451849	0.131017221	2296	FOXC1	124.3416134	132.3830928	72.2936319	75.65838661
ENSG00000054611	0.162439991	4.594022294	0.667201469	0.752643232	25771	TBC1D22A	94.70466256	103.9410614	96.05893863	104.6807499
ENSG00000054654	-0.362618745	4.582776246	0.37219092	0.495440558	102725415	SYNE2	115.8025221	117.2129822	80.45589845	84.19747785
ENSG00000054690	3.027959958	4.673670622	2.37E-07	2.18E-06	57475	PLEKHH1	24.20841278	24.10511447	181.397968	175.7915872
ENSG00000054793	2.753277662	4.648913202	4.45E-06	3.13E-05	10079	ATP9A	27.8140697	28.40501632	171.5949837	172.0566456
ENSG00000054803	7.267745671	4.667014312	8.80E-15	3.01E-13	140689	CBLN4	1.51469887	1.122333091	198.9132429	198.4853011
ENSG00000054938	-0.63650607	4.615738423	0.202640506	0.30711609	25884	CHRDL2	138.3463446	115.1647393	67.12791348	84.83526075
ENSG00000054965	1.87796932	4.638126243	0.000736674	0.002485883	23201	FAM168A	46.33255542	45.7474046	153.6674446	154.0545495
ENSG00000054967	-0.240318315	4.602269482	0.503771595	0.611854538	84957	RELT	111.5154594	116.6352503	88.48454059	85.90772343
ENSG00000054983	1.586402341	4.639770621	0.00519682	0.013693024	2581	GALC	55.89246283	51.01838654	149.34523	144.1075372
ENSG00000055044	-1.484018032	4.565023102	0.031567854	0.065599444	51602	NOP58	149.4829726	151.4770553	50.5170274	46.87230901
ENSG00000055070	-1.326758052	4.581778367	0.001870761	0.00549884	26099	SZRD1	148.5378211	146.4279813	53.37594689	53.57201875
ENSG00000055118	0.687849219	4.628490423	0.196199611	0.298957948	3757	KCNH2	80.7274521	83.50260351	116.4973965	123.8490812
ENSG00000055130	-0.209275804	4.595065614	0.577174035	0.676242189	8454	CUL1	111.9717957	111.9222096	88.07779037	87.58924176
ENSG00000055147	-0.813848681	4.571002609	0.184880256	0.285046536	10827	FAM114A2	129.275624	132.6495359	64.91123139	70.72437601
ENSG00000055163	2.485893985	4.650410588	2.94E-05	0.000172218	26999	CYFIP2	33.04504831	32.78671747	166.9549517	168.2716486
ENSG00000055208	-0.324839057	4.586380497	0.40771653	0.530300633	23118	TAB2	114.4104395	116.7058686	81.89966489	85.58956049
ENSG00000055211	0.035455279	4.634697456	0.958727213	0.974256082	116254	GINM1	111.035067	98.67843779	101.3215622	95.60904673
ENSG00000055332	0.069282892	4.606299466	0.901376998	0.932305215	5610	EIF2AK2	103.3970452	101.6106637	98.38933632	97.20286294
ENSG00000055483	-0.310566822	4.594304255	0.396992859	0.520438292	57602	USP36	114.0730355	117.5720088	83.30717933	85.9269645
ENSG00000055609	0.467448	4.612118985	0.32268616	0.444042177	58508	KMT2C	87.98716983	89.70819936	110.2918006	112.694993
ENSG00000055732	-3.270327227	4.549729795	4.87E-05	0.000264986	55283	MCOLN3	176.2172324	192.5135153	11.43558803	23.7827676
ENSG00000055813	6.289190827	4.730041522	1.26E-13	3.31E-12	114800	CCDC85A	2.817055514	2.860413584	197.1395864	217.488656
ENSG00000055917	0.180787438	4.604100365	0.679191731	0.762814883	23369	PUM2	99.7071443	96.81598698	102.2071868	100.2928557
ENSG00000055950	0.141835383	4.601114989	0.713424273	0.79088313	84545	MRPL43	96.45462842	104.4277464	98.0261993	101.9738007
ENSG00000055955	0.663335354	4.807929204	0.505402125	0.613466962	3700	ITIH4	95.72782155	90.91105257	104.2721785	172.0183098
ENSG00000055957	-3.111661127	4.556475106	4.73E-05	0.000258016	3697	ITIH1	176.7209675	189.0113978	15.40040057	23.27903251
ENSG00000056050	0.235732275	4.654966788	0.692529737	0.773910155	54969	C4orf27	99.67111209	100.3288879	114.7987498	97.81219006
ENSG00000056097	0.358170221	4.614341408	0.468794914	0.57868683	51663	ZFR	93.44907291	91.72399741	109.2151464	106.5509271
ENSG00000056277	-1.670988277	4.660160804	0.007136765	0.018100629	55609	ZNF280C	177.9670705	148.8634752	51.13652483	43.00564877
ENSG00000056291	-0.062039922	4.597994958	0.872463673	0.910869538	10886	NPFFR2	102.3132707	113.2472817	97.68672931	87.34315013
ENSG00000056487	0.927436421	4.61570794	0.06195515	0.117048159	112885	PHF21B	75.22912457	69.95870292	124.7708754	127.7698894
ENSG00000056558	-0.399611388	4.591153602	0.303444656	0.423982718	7185	TRAF1	118.5589558	118.1446495	81.11274138	81.85535051
ENSG00000056586	0.271531951	4.606705744	0.572544952	0.671941661	54542	RC3H2	94.43902209	96.69755164	103.3024484	106.0645677
ENSG00000056736	0.374181407	4.601947421	0.31902939	0.439973527	55540	IL17RB	92.7853323	89.63122133	107.2146677	107.7479349
ENSG00000056972	-0.831959323	4.563716758	0.224499232	0.334651025	10758	TRAF3IP2	131.9588277	128.5287813	71.47121874	61.05982864
ENSG00000056998	-0.951530905	4.596090149	0.009169168	0.02257669	8908	GYG2	135.1782729	141.0442451	64.39690787	64.82172705
ENSG00000057019	-1.938299049	4.559203802	0.006989224	0.017763507	131566	DCBLD2	161.4022468	160.7212223	39.27877767	36.93070232
ENSG00000057149	-5.642758814	4.797747041	7.39E-06	4.95E-05	6317	SERPINB3	263.567858	195.2935561	4.706443865	3.615410804
ENSG00000057252	-1.848276354	4.581470391	2.62E-05	0.000154952	6646	SOAT1	164.1585365	157.8793303	39.54597041	42.12066972
ENSG00000057294	-1.836084664	4.626363613	0.000908312	0.002932156	5318	PKP2	173.4700415	156.301395	43.698605	40.78300718
ENSG00000057468	2.914069886	4.771002545	0.001899398	0.00556999	4438	MSH4	27.8725165	27.31453495	172.1274835	211.0352889
ENSG00000057593	-1.696692756	4.572833077	0.00483715	0.012843566	2155	F7	158.7189152	154.0511906	42.24812684	45.94880936
ENSG00000057608	-0.885793572	4.608653789	0.062816365	0.118454181	2665	GDI2	140.0825806	131.6037268	68.39627319	65.73331142
ENSG00000057657	-0.769622444	4.584525229	0.053383478	0.103164095	639	PRDM1	130.1358589	131.0177735	69.86414107	69.09509099
ENSG00000057663	-0.081222191	4.603176907	0.826857747	0.881125877	9474	ATG5	108.5166689	107.201931	92.79806899	92.30856648
ENSG00000057704	3.023357203	4.670295443	1.58E-06	1.23E-05	57458	TMCC3	24.00157615	24.3628692	175.6371308	181.6150944
ENSG00000057757	1.696019454	4.661218305	0.004022673	0.010844646	57095	PITHD1	49.93009418	54.00270903	145.997291	159.1979252
ENSG00000057935	0.646932123	4.618420208	0.191611746	0.293476186	57504	MTA3	82.70506709	82.77587839	117.2241216	118.23925
ENSG00000058056	-0.820266088	4.5752317	0.127387214	0.209171194	8975	USP13	131.3778312	131.0930771	68.90692294	66.00688922
ENSG00000058063	-0.688668677	4.594914464	0.063766456	0.119952479	23200	ATP11B	129.8277223	127.2212528	72.24500579	72.77874725
ENSG00000058085	1.292569591	4.590592543	0.000678649	0.00235617	3918	LAMC2	55.31889043	67.62235595	132.377644	136.6970009
ENSG00000058091	2.446976106	4.672576508	1.76E-05	0.000108259	5218	CDK14	34.28562932	34.17495122	172.658891	165.7143707
ENSG00000058262	-1.650996533	4.575409787	0.002511153	0.00714316	29927	SEC61A1	154.5947237	157.7855857	44.8535326	45.40527627
ENSG00000058272	0.04804885	4.60538053	0.92487477	0.948820803	4659	PPP1R12A	102.8802162	104.0654318	97.05021955	97.11978377
ENSG00000058335	6.636409129	4.668751899	2.89E-14	8.87E-13	5923	RASGRF1	2.185912384	2.036234453	197.8140876	198.7869169
ENSG00000058404	7.785928291	4.680470769	5.27E-18	4.61E-16	816	CAMK2B	0.859841573	0.942154709	199.0578453	203.3984965
ENSG00000058453	1.077486925	4.639227109	0.04667923	0.09171701	9696	CROCC	68.702456	70.06480654	135.3009445	129.9351935
ENSG00000058600	-1.0205352	4.583849329	0.012695994	0.029957385	101060521	POLR3E	139.2549182	137.6199443	62.38005568	61.63408193
ENSG00000058668	0.373964305	4.610870418	0.433072085	0.550991413	493	ATP2B4	92.25860899	91.52250203	108.6633273	107.741391
ENSG00000058673	-0.468467876	4.62326863	0.372055822	0.495336089	441155	ZC3H11A	130.9739428	112.7402044	87.25979561	73.86972267
ENSG00000058729	-0.857143249	4.578208579	0.078134769	0.139797304	55781	RIOK2	131.0187162	135.2280816	68.98128382	63.82097039
ENSG00000058799	0.070277243	4.6085226	0.888529154	0.923149475	54432	YIPF1	100.4334646	106.1466402	96.76494665	99.56653536
ENSG00000058804	-2.595629809	4.571456761	7.20E-05	0.000376182	55706	NDC1	177.6404532	173.1797363	26.82026366	25.91546065
ENSG00000058866	4.779244131	4.672443001	6.71E-13	1.53E-11	1608	DGKG	7.620177328	7.917287857	194.9761267	192.0827121
ENSG00000059122	1.389243538	4.633264971	0.010480184	0.025319009	84256	FLYWCH1	59.57201471	58.91453152	141.6931489	140.4279853
ENSG00000059145	0.361524752	4.601982958	0.321954806	0.44320309	64718	UNKL	90.88222115	93.39883625	106.6011637	107.6447494
ENSG00000059377	0.400105531	4.605300076	0.392321292	0.515426326	6916	TBXAS1	90.1169393	91.45454154	108.5454585	108.8097194
ENSG00000059378	-2.014270018	4.601106691	8.93E-08	8.98E-07	64761	PARP12	161.8552824	176.2831483	37.33859785	38.14471755
ENSG00000059573	-2.11252753	4.576329655	0.000107975	0.000525214	5832	ALDH18A1	164.6775482	170.3927501	34.87081484	35.32245176
ENSG00000059588	-0.410373592	4.601517932	0.258336574	0.374701622	6894	TARBP1	118.1804262	121.7471888	81.60069317	81.81957377
ENSG00000059691	0.934430689	4.623199412	0.064053481	0.120351208	5188	PET112	73.20034227	73.17129034	126.7996577	127.3596954
ENSG00000059728	0.513248024	4.617274161	0.296625319	0.416851318	4084	MXD1	86.3170312	88.86591659	115.1397279	111.1340834
ENSG00000059758	1.552844126	4.648731386	0.006375299	0.016360603	5128	CDK17	54.59972764	55.93019303	149.5658359	144.069807
ENSG00000059769	-0.624072241	4.60188259	0.090075667	0.157210828	548645	DNAJC25	128.7910528	124.8644514	74.64138188	75.13554856
ENSG00000059804	-1.503616069	4.692287613	0.014971067	0.034606529	102723606	SLC2A3	181.3027073	141.5207332	58.47926684	46.34534864
ENSG00000059915	5.835962509	4.683759514	6.02E-15	2.14E-13	5662	PSD	3.636145865	3.949841929	196.0501581	202.2607212
ENSG00000060069	-0.325321582	4.603061534	0.362460449	0.485844151	9150	CTDP1	114.8810835	119.4244596	84.08092518	85.11891645
ENSG00000060138	-2.50513756	4.553642709	0.00085347	0.002770984	8531	YBX3	171.9971866	172.0917783	28.00281337	26.93305132
ENSG00000060140	2.674621197	4.655939376	1.45E-05	9.07E-05	55359	STYK1	28.5039761	31.00120129	173.5047132	168.9987987
ENSG00000060237	0.529083967	4.617292243	0.283961035	0.404686385	65125	WNK1	86.77805939	86.86067104	114.3789669	113.139329
ENSG00000060303	-0.967380286	5.110215481	0.549150671	0.650835321	NA	RPS17P5	6.357407981	475.7698569	8.060071001	191.939929
ENSG00000060339	-0.932418782	4.573797054	0.100814474	0.172703655	55749	CCAR1	134.3964109	135.3054613	62.99332936	65.60358908
ENSG00000060491	-0.238643203	4.595068666	0.523817178	0.629177841	11054	OGFR	113.0205698	112.9791517	87.02084826	86.74390932
ENSG00000060558	-2.442555775	4.569059097	0.000417844	0.001648538	2769	GNA15	170.8170302	175.5983091	29.18296978	28.47674771
ENSG00000060566	-1.169841327	4.56910942	0.074995694	0.136437815	84699	CREB3L3	141.2401173	142.3355388	55.97692163	58.75988267
ENSG00000060642	-0.726608415	4.590497425	0.064040656	0.120339518	55650	PIGV	131.52456	126.8460963	73.15390373	68.71530124
ENSG00000060656	-0.13543523	4.598549115	0.71941639	0.795855746	10076	PTPRU	109.2737174	109.9966982	90.72628256	90.22421766
ENSG00000060688	-1.648619069	4.569296503	0.012801942	0.030183932	9410	SNRNP40	155.0239317	155.3563896	44.97541276	44.97606828
ENSG00000060709	5.088382141	4.67169428	4.73E-13	1.11E-11	102724399	RIMBP2	6.09022639	6.51083021	193.4891698	196.5678084
ENSG00000060718	1.589027859	4.668801955	0.010202316	0.024706658	1301	COL11A1	55.16403691	54.47949708	144.8359631	156.3556635
ENSG00000060749	-1.243752091	4.588889924	0.001789248	0.00528524	79832	QSER1	147.7753694	143.3627895	56.63721055	55.18376473
ENSG00000060762	1.435650244	4.646320821	0.010461804	0.025281306	51660	MPC1	56.66144551	60.99459309	139.0054069	149.2930538
ENSG00000060971	0.417618924	4.616782386	0.400027306	0.523059817	30	ACAA1	90.07774806	91.73671229	108.2632877	112.3663063
ENSG00000060982	-2.343055789	4.572265996	0.000196508	0.000900205	586	BCAT1	172.6597681	169.2888678	30.60346368	30.71113222
ENSG00000061273	-0.984764348	4.588737409	0.010498448	0.025353049	51564	HDAC7	136.3109377	140.2646072	62.9484321	63.68906228
ENSG00000061337	0.873853069	4.626567531	0.100053525	0.171537135	11178	LZTS1	74.94067621	75.98700811	126.8016371	124.0129919
ENSG00000061455	0.575256473	4.625954751	0.25154249	0.366319429	93166	PRDM6	82.6118539	90.05561316	121.1881231	109.9443868
ENSG00000061492	4.326005673	4.601952772	2.75E-19	4.41E-17	7478	WNT8A	2.339514991	19.06838817	180.9316118	184.5586499
ENSG00000061656	-2.867172813	4.575653762	6.96E-07	5.99E-06	6676	SPAG4	177.5164011	185.3533241	22.46190289	22.48359892
ENSG00000061676	0.877097014	4.61945833	0.078335951	0.139992339	10787	NCKAP1	74.72018979	75.17734735	125.1037197	124.8226527
ENSG00000061794	-0.779166986	4.577338397	0.117964619	0.196415509	60488	MRPS35	129.4808839	131.0052987	70.5191161	67.01080709
ENSG00000061918	5.027664072	4.681232736	6.56E-13	1.50E-11	2983	GUCY1B3	6.451393732	6.760743051	198.2577175	193.2392569
ENSG00000061936	0.015479887	4.60503534	0.987005631	0.993766877	6433	SFSWAP	101.9959276	108.1601212	94.27216481	98.00407244
ENSG00000061938	2.339032536	4.66082611	0.000132269	0.000628023	102723738	TNK2	35.3178092	37.26142765	162.7385724	170.1218029
ENSG00000061987	0.510509588	4.613539504	0.296452512	0.41674107	23041	MON2	88.34222455	85.69672439	111.6577755	114.3604152
ENSG00000062038	-1.242142034	4.579102596	0.008630189	0.021448844	1001	CDH3	142.8314171	147.8681585	54.35975661	57.16858292
ENSG00000062096	3.324206117	4.717933763	1.02E-06	8.41E-06	416	ARSF	10.15921666	34.90062302	165.099377	216.7744699
ENSG00000062194	0.429871819	4.610709865	0.362653301	0.486066903	65056	GPBP1	89.8675247	90.057322	109.942678	110.1908962
ENSG00000062282	-0.455406655	4.582366683	0.265791576	0.383259234	84649	DGAT2	118.0863075	121.759173	76.87703813	81.91369249
ENSG00000062370	0.812819328	4.644266121	0.144453146	0.232050664	7771	ZNF112	78.18264312	78.7165299	128.5026629	121.2834701
ENSG00000062485	-0.470667012	4.621331025	0.36136669	0.484663229	102723702	CS	129.5155546	114.6353865	85.36461354	75.70547165
ENSG00000062524	-0.150648085	4.588974675	0.70434773	0.78363334	4058	LTK	109.0230464	109.8095048	90.97695364	87.56808357
ENSG00000062582	-0.17692313	4.684531682	0.783578982	0.847116809	64951	MRPS24	64.23034021	195.037873	60.40879112	135.7696598
ENSG00000062598	1.456215575	4.630199815	0.007483546	0.018884232	63916	ELMO2	58.08237255	55.98082276	143.162155	141.9176275
ENSG00000062650	-0.700807457	4.589946255	0.0664445	0.123581658	23063	WAPAL	127.9809237	129.714566	72.01907632	71.72584388
ENSG00000062716	-2.286195865	4.566025642	0.00120268	0.00371831	406991	VMP1	170.1662765	168.3037405	31.69625947	31.35739232
ENSG00000062725	0.183995683	4.588510627	0.638374316	0.728298239	10513	APPBP2	93.33515153	103.035778	96.96422197	104.3471496
ENSG00000062822	-3.010660454	4.589721414	1.81E-12	3.84E-11	5424	POLD1	178.7860718	193.0859041	20.39171445	21.21392816
ENSG00000063015	7.814497913	4.667203626	1.82E-15	7.20E-14	124925	SEZ6	0.803609253	0.939914592	199.0600854	199.3562414
ENSG00000063046	-1.056340678	4.649659949	0.075152101	0.136678242	1975	EIF4B	157.4365051	130.2433321	69.75666791	57.11683625
ENSG00000063127	-1.61169353	4.564187508	0.02092815	0.046247468	28968	SLC6A16	154.6381481	152.1751609	47.82483907	43.18353918
ENSG00000063169	0.723497813	4.599599789	0.039222914	0.079402113	29998	GLTSCR1	74.79507599	85.25080813	114.7491919	122.8894287
ENSG00000063176	2.020440961	4.644989482	0.000387246	0.00156526	56848	SPHK2	41.95632886	44.01613556	155.9838644	159.9559806
ENSG00000063177	-1.351914727	4.588426737	0.000510186	0.001924535	6141	RPL18	145.2412898	154.6929546	51.58100607	54.75871022
ENSG00000063180	4.98483754	4.674352423	2.28E-13	5.79E-12	770	CA11	6.884387485	6.602688796	196.2404981	193.1156125
ENSG00000063241	-0.060684246	4.612795751	0.904064335	0.934221812	79763	ISOC2	104.7514087	112.3251135	92.92539169	95.24859128
ENSG00000063244	-0.631594741	4.59960153	0.079914827	0.141937112	11338	U2AF2	125.0326013	130.3463435	74.16666667	74.96739868
ENSG00000063245	0.737833685	4.611433423	0.109654534	0.184841722	29924	EPN1	76.27079942	83.38027811	116.6197219	123.9608109
ENSG00000063322	1.290218948	4.650655962	0.024059989	0.052218557	55588	MED29	63.93129749	61.761459	143.5187246	136.0687025
ENSG00000063438	-3.256923761	4.571629794	1.10E-06	8.98E-06	57491	AHRR	182.1626624	190.2879444	17.83733758	17.29471619
ENSG00000063587	0.680831979	4.614658017	0.163288478	0.257351621	10838	ZNF275	80.56096081	82.44777188	119.2139993	117.5522281
ENSG00000063601	0.207408494	4.609663345	0.676004195	0.760103304	8776	MTMR1	97.34388921	98.66483821	101.3351618	104.243338
ENSG00000063660	1.580143003	4.635293844	0.003751437	0.010206602	2817	GPC1	52.81673502	55.37612195	144.623878	148.4136886
ENSG00000063761	0.288474352	4.592230731	0.446282222	0.562244955	57143	ADCK1	90.51858002	98.63634289	101.3636571	107.1338921
ENSG00000063854	1.521910016	4.624312489	0.002725187	0.007638863	3029	HAGH	53.70017626	57.09946569	142.9005343	144.7081687
ENSG00000063978	-0.143352526	4.605800136	0.756460828	0.825889658	6047	RNF4	111.5132526	108.6839291	90.29060434	91.3160709
ENSG00000064012	-2.774929385	4.602233119	4.42E-11	7.27E-10	841	CASP8	189.0354164	173.4386934	26.56130662	21.57883922
ENSG00000064042	2.123889606	4.648094107	0.000261458	0.001137006	22998	LIMCH1	40.24670647	40.84548086	161.3386906	159.1545191
ENSG00000064102	-2.159539803	4.560465884	0.002809447	0.007852708	55726	ASUN	165.8675595	166.5535875	34.13244055	33.36495984
ENSG00000064115	-1.04033257	4.581147119	0.013102046	0.030781996	51768	TM7SF3	137.2580588	141.3694748	60.17858077	62.74194117
ENSG00000064195	-4.029577184	4.558957021	9.73E-07	8.07E-06	1747	DLX3	193.5237778	188.1342066	11.8657934	9.115102378
ENSG00000064199	-0.743779013	4.564464507	0.273214853	0.391853417	53340	SPA17	128.2782777	126.9844219	66.29033678	73.01557808
ENSG00000064201	0.25436201	4.608704296	0.600573714	0.696982153	10077	TSPAN32	97.81165875	93.72820525	102.1883413	106.4350758
ENSG00000064205	-3.713873301	4.534503081	1.51E-05	9.43E-05	8839	WISP2	183.7762965	188.0091949	9.777162221	16.22370348
ENSG00000064218	3.56987614	4.672955364	8.98E-09	1.03E-07	58524	DMRT3	19.35023656	14.33777449	180.6497634	190.1691764
ENSG00000064225	-0.742629722	4.586952804	0.061920408	0.116988585	10402	ST3GAL6	131.5277322	127.3456028	72.6543972	67.8594969
ENSG00000064270	-0.123009199	4.613786854	0.813341407	0.870642183	9914	ATP2C2	111.8679988	107.8603367	91.80840389	92.13966328
ENSG00000064300	1.779871725	4.637465362	0.001453834	0.004405496	4804	NGFR	49.90412934	46.70388119	152.6306115	150.0958707
ENSG00000064309	0.477050146	4.611884002	0.320427629	0.4416011	50937	CDON	89.93893667	86.06037042	113.0318704	110.0610633
ENSG00000064313	-0.966913332	4.585539447	0.016498356	0.037753881	6873	TAF2	138.3570867	135.2009109	62.68700793	64.79908908
ENSG00000064393	2.450980216	4.645611821	2.69E-05	0.000158708	28996	HIPK2	33.21092152	33.9171939	166.6253287	166.0828061
ENSG00000064419	-0.978306204	4.587020448	0.013010263	0.030597916	23534	TNPO3	138.7513615	135.8735947	62.76300542	64.1264053
ENSG00000064489	0.480608379	4.649581699	0.431374433	0.550991413	729991	MEF2BNB-MEF2B	101.3211979	75.0750763	128.457392	98.67880211
ENSG00000064490	-1.018998272	4.580372231	0.018899985	0.042254866	8625	RFXANK	137.7553975	138.7928053	62.24460253	61.58919539
ENSG00000064545	-1.088196886	4.588962561	0.004430674	0.011856874	54929	TMEM161A	137.4534809	146.6729503	58.4118565	62.54651913
ENSG00000064547	-2.125136165	4.581906218	8.36E-07	7.02E-06	9170	LPAR2	164.7451246	172.5632096	35.25487538	34.6312462
ENSG00000064601	-0.480261999	4.589658817	0.212028186	0.31902112	5476	CTSA	120.6008687	121.7893635	78.27324977	79.39913127
ENSG00000064607	0.540173534	4.600306958	0.136425376	0.221596248	10147	SUGP2	83.96703601	87.67668789	112.3233121	113.1891591
ENSG00000064651	1.193705803	4.629949395	0.026808258	0.057235859	6558	SLC12A2	65.3927588	64.73900438	135.9632396	134.6072412
ENSG00000064652	0.074462819	4.593516217	0.875215955	0.912895551	28966	SNX24	101.3465253	102.0078401	98.65347474	95.21571388
ENSG00000064655	1.093924831	4.599412785	0.002335207	0.006701156	2139	EYA2	61.74442361	74.18256363	132.827132	125.8174364
ENSG00000064666	-3.50556942	4.557374209	9.02E-06	5.93E-05	1265	CNN2	187.4887823	184.9176135	14.66324925	15.08238647
ENSG00000064687	-0.185009724	4.588804891	0.631517942	0.722490668	10347	ABCA7	109.5139841	112.1168162	86.39549823	90.48601591
ENSG00000064692	-0.040314896	4.582011804	0.928576431	0.951736011	9627	SNCAIP	104.9922203	104.7257147	90.27705315	95.27428533
ENSG00000064703	-1.446561679	4.585959977	0.000427063	0.001674037	11218	DDX20	153.4927372	148.7163239	51.28367613	49.56462513
ENSG00000064726	0.413270789	4.620021868	0.414590113	0.537037108	53339	BTBD1	90.56783605	91.91572077	108.0842792	112.8210538
ENSG00000064763	0.496945924	4.62023349	0.322427601	0.443719881	55711	FAR2	88.39525183	87.77364861	111.6047482	114.655683
ENSG00000064787	4.605871299	4.671906211	1.52E-11	2.76E-10	8537	BCAS1	9.232135773	8.048959466	194.253216	190.7678642
ENSG00000064835	3.935800734	4.846049032	0.000550156	0.002060589	5449	POU1F1	17.07486022	12.65180891	238.1269926	182.9251398
ENSG00000064886	-0.539410538	4.584566947	0.175986335	0.2737657	1117	CHI3L2	122.9204824	122.3438008	77.65619918	75.45960565
ENSG00000064932	-1.498090964	4.593699587	5.39E-05	0.000290807	22904	SBNO2	149.320801	160.3194306	48.39063545	50.67919903
ENSG00000064933	-0.728988765	4.627105338	0.179307591	0.277817777	5378	PMS1	137.2224135	127.013632	72.98636802	72.91439228
ENSG00000064961	-2.91306142	4.562648948	8.04E-05	0.000416043	10362	HMG20B	178.252335	181.921883	21.55569799	21.747665
ENSG00000064989	2.379571285	4.678940092	2.06E-05	0.000124854	10203	CALCRL	28.23715039	46.11742626	153.8825737	187.3218116
ENSG00000064995	-0.671302242	4.602634564	0.062192208	0.117459491	6882	TAF11	126.034599	132.8698037	73.96540102	72.85568908
ENSG00000064999	0.425126192	4.604931349	0.337069364	0.459621156	23294	ANKS1A	88.85979334	91.05436944	109.8632651	108.9456306
ENSG00000065000	0.126879282	4.60193352	0.745799211	0.817917594	8943	AP3D1	99.09188654	102.1526167	98.07905268	100.9081135
ENSG00000065029	0.189798493	4.595884949	0.615821848	0.708944895	7629	ZNF76	96.66802682	99.06075483	100.9392452	101.1201539
ENSG00000065054	1.51063477	4.650490221	0.008356863	0.020861253	9351	SLC9A3R2	55.92434013	57.14973963	142.8502604	150.0143438
ENSG00000065057	-0.257632849	4.599605448	0.459939984	0.574389213	4913	NTHL1	110.3417168	119.362667	83.94428329	89.6582832
ENSG00000065060	-0.965508193	4.600731036	0.010322447	0.024967719	54887	UHRF1BP1	141.1395707	134.6979526	65.30204736	63.28595302
ENSG00000065135	-1.620825617	4.594591018	2.68E-05	0.000158458	2773	GNAI3	159.8985837	153.4930534	46.33566713	46.50694661
ENSG00000065150	-1.277677452	4.58262385	0.001920168	0.005617788	3843	IPO5	145.0107616	148.2031754	54.66564084	54.98923839
ENSG00000065154	0.949083066	4.634240234	0.08130867	0.144152836	4942	OAT	75.02753712	70.7190718	131.4840171	124.9724629
ENSG00000065183	-1.914218647	4.582526049	6.32E-06	4.29E-05	10885	WDR3	160.2638104	167.575048	38.99338608	39.73618956
ENSG00000065243	-0.824361548	4.594584088	0.026741683	0.057117138	5586	PKN2	135.3169023	130.4087916	67.20177446	69.59120842
ENSG00000065268	-0.594813311	4.585281834	0.133893735	0.218271937	57418	WDR18	123.1300567	126.8762068	73.30764233	76.86994329
ENSG00000065308	-3.22124356	4.559255092	2.66E-05	0.000157339	9697	TRAM2	184.3721291	182.1251058	17.87489423	17.76714038
ENSG00000065320	1.342772679	4.626320174	0.009706817	0.02371787	9423	NTN1	57.28104454	64.79483738	135.2051626	143.9249393
ENSG00000065325	-1.043934504	4.604963798	0.020435859	0.045261119	9340	GLP2R	145.1105999	136.1128124	60.92954887	63.88718761
ENSG00000065328	-7.359496509	4.535201824	1.43E-10	2.19E-09	55388	MCM10	198.4357571	198.6033227	0.439199587	1.564242863
ENSG00000065357	-0.049280355	4.599405279	0.904718099	0.934376365	1606	DGKA	106.5521859	106.5074859	93.29216525	93.4925141
ENSG00000065361	-0.830221988	4.586229112	0.037893955	0.077097532	2065	ERBB3	132.0729949	133.5273842	67.61320837	67.92700506
ENSG00000065371	-3.00850533	4.725535085	5.93E-05	0.000316389	54763	ROPN1	227.1809766	168.3322889	31.66771111	12.7425056
ENSG00000065413	0.218990517	4.619811056	0.663893899	0.749747391	91526	ANKRD44	98.28304832	97.97252559	101.7169517	106.2694689
ENSG00000065427	-1.239440645	4.576739108	0.016836612	0.038414581	3735	KARS	144.9925465	143.9255014	56.07449861	55.13060815
ENSG00000065457	-0.924823717	4.576699312	0.072650585	0.132881051	23536	ADAT1	134.5840173	135.1389553	63.78874953	65.41598273
ENSG00000065485	-3.948808621	4.548980046	2.48E-06	1.82E-05	102465667	PDIA5	187.2504207	192.5142066	9.604948758	12.74957932
ENSG00000065491	-0.187360876	4.609780168	0.702207074	0.781776673	55633	TBC1D22B	113.6532717	110.2463977	89.75360233	89.33286048
ENSG00000065518	0.179521595	4.602734597	0.64169273	0.731199528	4710	NDUFB4	97.79579651	99.52872372	100.4712763	101.9801002
ENSG00000065526	0.175823992	4.600561788	0.630818385	0.721922732	23013	SPEN	97.93512811	99.26953192	100.7304681	101.0801732
ENSG00000065534	1.280930803	4.628465916	0.017735024	0.040065657	4638	MYLK	62.45374696	62.22070392	137.7647538	137.546253
ENSG00000065548	-0.336978322	4.599855992	0.361176506	0.484425978	55854	ZC3H15	117.7080912	115.7706109	83.74770306	84.22938909
ENSG00000065559	1.76848509	4.663607918	0.003989585	0.010775368	6416	MAP2K4	50.25112841	49.03339404	157.6886244	149.7488716
ENSG00000065600	0.825936324	4.631823079	0.124101249	0.204669923	55248	TMEM206	77.00777698	77.67551036	122.3244896	127.086601
ENSG00000065609	9.604853818	4.671666986	1.68E-19	2.92E-17	9892	SNAP91	0.15768112	0.162653471	199.8373465	201.2083704
ENSG00000065613	0.29399749	4.6058861	0.532082021	0.635669815	9748	SLK	94.09435389	95.08413483	105.5217226	104.9158652
ENSG00000065615	0.725767326	4.672535996	0.182577298	0.28225995	51167	CYB5R4	82.36415739	84.08732677	132.4798255	115.9126732
ENSG00000065618	-0.452105727	4.580967855	0.289698683	0.40986674	1308	COL17A1	116.3479222	123.5293376	83.65207776	74.07082001
ENSG00000065621	1.242822759	4.641598928	0.025465078	0.054820904	119391	GSTO2	64.37964589	63.72096545	139.7802256	135.6203541
ENSG00000065665	1.259934136	4.619307321	0.013221456	0.031028662	55176	SEC61A2	64.35866215	60.17015514	136.5831471	135.6413379
ENSG00000065675	-0.088210331	4.602908056	0.822759495	0.878016405	5588	PRKCQ	106.1990085	111.0749642	91.10242148	93.80099153
ENSG00000065717	2.886809871	4.66043898	4.06E-06	2.88E-05	7089	TLE2	25.46825549	26.91814357	173.0818564	177.794309
ENSG00000065802	0.62383479	4.608526524	0.183057522	0.282846414	51665	ASB1	81.89057508	84.52093401	115.479066	116.9006612
ENSG00000065809	1.299284563	4.63277164	0.016697045	0.03812743	83641	FAM107B	62.40329732	61.39095624	139.4358131	137.5967027
ENSG00000065833	0.146738232	4.60277272	0.70132365	0.781103287	4199	ME1	98.38418873	101.5235828	101.2112663	98.78873368
ENSG00000065882	-0.354548745	4.591392553	0.356077232	0.479226525	23216	TBC1D1	115.7434199	118.359666	81.79424847	84.25658014
ENSG00000065883	-0.283852726	4.591952771	0.46170307	0.576018709	8621	CDK13	113.1868875	116.0373413	83.91741554	86.81311248
ENSG00000065911	-3.317883773	4.600349322	2.11E-14	6.62E-13	10797	MTHFD2	195.4577544	182.2136633	17.78633667	16.68852032
ENSG00000065923	0.999916902	4.629081953	0.066313301	0.123465079	84679	SLC9A7	74.1437151	67.26995104	132.6868065	125.8562849
ENSG00000065970	0.608975055	4.607517214	0.19248068	0.294551351	55810	FOXJ2	82.65858968	84.53939815	115.6660022	115.4606018
ENSG00000065978	-2.82531359	4.704263293	1.72E-05	0.000106381	4904	YBX1	214.4272555	172.3301735	27.6698265	22.45774409
ENSG00000065989	2.094398663	4.641869835	0.000263046	0.001142008	5141	PDE4A	40.67267109	41.44912443	158.5508756	159.5764898
ENSG00000066027	-0.072633317	4.583597709	0.867490583	0.906978524	5525	PPP2R5A	104.5574589	108.4561531	88.38226216	95.44254105
ENSG00000066032	5.467741146	4.662792338	8.12E-13	1.82E-11	1496	CTNNA2	4.613936967	5.035319254	194.9646807	195.0194511
ENSG00000066044	-0.56727439	4.597027093	0.11778991	0.196169416	102724038	ELAVL1	122.9237544	127.4086888	75.87031612	77.07624559
ENSG00000066056	1.428400945	4.655526487	0.016680084	0.038100371	102724932	TIE1	61.32281609	55.80574885	149.2699106	138.6771839
ENSG00000066084	1.37487316	4.634284409	0.011109699	0.026654356	57609	DIP2B	59.28612378	60.45352496	139.546475	142.3592777
ENSG00000066117	-1.108253468	4.580278486	0.011726927	0.027936619	6602	SMARCD1	140.3436462	141.8332873	59.65635376	59.09598504
ENSG00000066135	-0.096356867	4.602936661	0.797222291	0.857947794	9682	KDM4A	109.9528712	106.4234962	93.57650378	90.25999218
ENSG00000066136	0.175409406	4.595070893	0.641099556	0.730774905	4802	NFYC	95.92669617	101.2405224	98.75947764	102.5559885
ENSG00000066185	5.19077376	4.736041928	6.80E-11	1.09E-09	84217	ZMYND12	6.926963457	5.13261115	213.6993921	193.0730365
ENSG00000066230	0.411435448	4.622736419	0.41581552	0.538299233	6550	SLC9A3	91.2582567	91.48791919	112.0104703	108.5120808
ENSG00000066248	3.446737855	4.666906396	3.88E-07	3.47E-06	25791	NGEF	18.48773891	18.46368785	181.5122611	184.9192213
ENSG00000066279	-6.713688925	4.558834478	5.69E-11	9.23E-10	259266	ASPM	203.2110943	198.0641683	1.935831657	1.323658591
ENSG00000066294	-1.300890825	4.569529823	0.044105629	0.087512616	8832	CD84	141.8757191	151.022547	49.98999493	58.12428094
ENSG00000066322	0.361568386	4.62629857	0.495234331	0.603637739	102466723	ELOVL1	93.7332837	92.87131885	111.3912167	106.2667163
ENSG00000066336	1.034333764	4.625739057	0.040867261	0.082323986	6688	SPI1	69.95583303	70.13723329	130.6443906	129.8627667
ENSG00000066379	-1.741755812	4.577245312	0.000642921	0.002274813	30834	ZNRD1	156.1457987	161.7412827	42.34074694	43.85420131
ENSG00000066382	1.571448585	4.618358887	0.002352758	0.00674588	744	MPPED2	56.5937563	49.19262052	143.4062437	145.3906948
ENSG00000066405	-1.402552468	4.630320448	0.008057691	0.020177996	51208	CLDN18	142.7525123	172.7802727	49.95513148	57.24748765
ENSG00000066422	0.433928543	4.62977648	0.412788171	0.535616604	27107	ZBTB11	91.19436214	90.69041021	108.8056379	115.1519485
ENSG00000066427	0.23974461	4.618578402	0.633179166	0.723919886	4287	ATXN3	97.48146938	97.0504261	106.0010919	102.5185306
ENSG00000066455	-0.384691327	4.58861143	0.320559388	0.441732582	9950	GOLGA5	117.5211417	117.8367647	81.20300181	82.47885831
ENSG00000066468	3.647053307	4.661697854	3.87E-08	4.08E-07	2263	FGFR2	16.40231554	15.94744525	183.5976845	185.3574848
ENSG00000066557	-0.36729474	4.587786468	0.344364754	0.466408043	55631	LRRC40	118.057792	115.445494	80.36651118	84.554506
ENSG00000066583	-1.635204077	4.565259561	0.017630169	0.03989201	51015	ISOC1	154.2545878	154.5402194	44.67323029	45.74541216
ENSG00000066629	-0.307817878	4.584268016	0.434590534	0.552248896	2009	EML1	113.9664322	115.4574011	82.30818385	86.03356776
ENSG00000066651	-0.242415172	4.593654929	0.532690087	0.636187751	60487	TRMT11	114.506885	110.8685286	89.13147143	83.80264049
ENSG00000066654	-0.405388079	4.591365967	0.29299228	0.413563413	55623	THUMPD1	118.3800855	118.9205191	81.61991453	80.89185272
ENSG00000066697	-0.806450691	4.56466513	0.233056698	0.344658784	91283	MSANTD3	128.8470586	131.2344349	64.41230361	71.15294145
ENSG00000066735	-2.528024866	4.561785509	0.000491883	0.001872741	26153	KIF26A	170.6196047	177.5474312	25.50717182	29.38039525
ENSG00000066739	1.526992945	4.63394559	0.00552186	0.014466853	55102	ATG2B	56.00368808	54.37505493	143.9963119	145.8170748
ENSG00000066777	-0.273066137	4.603227504	0.462879991	0.577210446	10565	ARFGEF1	115.7856339	113.6327303	86.36726971	86.12939133
ENSG00000066813	-3.95117203	4.468243025	0.000476808	0.001828334	348158	ACSM2B	178.5259977	179.7122133	0.901750791	21.47400226
ENSG00000066827	-0.04614029	4.596783422	0.918139885	0.944171894	57623	ZFAT	102.4049818	111.6850378	89.72906374	97.59501823
ENSG00000066855	-1.755366192	4.575123504	0.001919224	0.005616381	9650	MTFR1	161.1159215	154.7637644	45.23623562	39.66249087
ENSG00000066923	1.609868943	4.666758176	0.009288413	0.022825588	10734	STAG3	54.364323	53.98733175	154.4738983	145.635677
ENSG00000066926	-0.479696242	4.590841197	0.21913708	0.328336308	2235	FECH	121.028194	121.3555171	78.971806	78.76830387
ENSG00000066933	1.241205319	4.640968989	0.025250323	0.054433771	4649	MYO9A	63.85635339	64.52537796	135.474622	140.495322
ENSG00000067048	0.224452947	4.60207191	0.551581338	0.653248793	8653	DDX3Y	98.08269363	95.08556809	103.1394943	101.9173064
ENSG00000067057	0.292516474	4.597321996	0.429711552	0.550991413	5214	PFKP	92.54994176	96.24410757	103.7558924	105.355561
ENSG00000067064	0.059259034	4.607241669	0.913922858	0.941482085	3422	IDI1	103.9250612	101.9071012	98.09289884	96.96884891
ENSG00000067066	-1.920180525	4.522401642	0.015804288	0.036357343	6672	SP100	156.1122379	157.3164345	32.23595561	43.88776208
ENSG00000067082	-0.747835257	4.584945843	0.060289117	0.114422503	1316	KLF6	128.3971565	131.8639996	68.99548376	71.60284354
ENSG00000067113	0.91184944	4.628775432	0.088401631	0.154755924	8611	PPAP2A	74.03503089	74.46178798	128.0254101	125.538212
ENSG00000067141	1.466541499	4.629643663	0.007036945	0.017868595	4756	NEO1	56.42340937	57.54321086	143.1364161	142.4567891
ENSG00000067167	-1.756163108	4.567487558	0.010543973	0.025454334	23471	TRAM1	158.0015771	157.2484781	42.75152188	42.03766426
ENSG00000067177	-1.92914368	4.572566908	0.001593882	0.004777844	5255	PHKA1	163.3528884	161.1438035	38.85619655	38.63449709
ENSG00000067182	-1.332478048	4.577855162	0.007819965	0.019642059	7132	TNFRSF1A	146.3872142	148.8603055	53.61278585	52.69364049
ENSG00000067191	3.479550407	4.662046793	1.39E-07	1.34E-06	782	CACNB1	18.08366022	17.9840864	183.5150929	181.9163398
ENSG00000067208	0.696486395	4.606080603	0.136447239	0.221621883	7813	EVI5	79.26532175	81.83417002	118.16583	118.2799668
ENSG00000067221	2.359144495	4.641482913	4.23E-05	0.000236386	9399	STOML1	33.9061328	37.09579386	162.9042061	165.8258828
ENSG00000067225	-1.006119678	4.608564871	0.037012567	0.07553158	5315	PKM	144.9656202	134.1392277	65.86077225	60.88944281
ENSG00000067248	-0.689911635	4.584791858	0.090437034	0.157773539	54505	DHX29	128.7753393	126.4987437	73.50125632	70.15887338
ENSG00000067334	-0.587572308	4.588484848	0.131301019	0.214736784	30836	DNTTIP2	123.3957382	126.5293788	76.60426183	73.86607338
ENSG00000067365	-0.49567381	4.607520554	0.278797418	0.398683589	79091	METTL22	117.8220651	130.7221076	76.95890823	82.1779349
ENSG00000067369	0.376100703	4.615326233	0.450983548	0.566796584	7158	TP53BP1	92.44267914	91.74808097	109.596261	107.5573209
ENSG00000067445	1.727267666	4.649508981	0.002607252	0.007341175	7216	TRO	50.33914657	50.40581114	149.5941889	153.8100156
ENSG00000067533	-0.954190622	4.588095606	0.014998971	0.034668833	51018	RRP15	138.4739708	134.6603839	63.11717134	65.33961614
ENSG00000067560	-0.672096193	4.588722955	0.084309141	0.148705725	387	RHOA	128.6131024	126.15531	73.84469005	71.37077805
ENSG00000067596	-0.863069261	4.587472794	0.028308831	0.059982863	1659	DHX8	134.6611184	132.7543616	66.45737455	67.24563837
ENSG00000067601	-0.030521566	4.56966271	0.964022762	0.978600693	5380	PMS2P4	106.6387635	99.00571251	100.9942875	81.73088426
ENSG00000067606	3.407180031	4.665871737	2.99E-07	2.72E-06	5590	PRKCZ	18.13198654	20.0083795	179.9916205	185.5601044
ENSG00000067646	0.947280794	4.615017999	0.053916487	0.104078265	7544	ZFY	73.97618072	70.06436589	126.0238193	127.4676392
ENSG00000067704	-1.626572564	4.559452109	0.02153687	0.047401426	55699	IARS2	153.185756	153.998133	43.8014869	46.81424401
ENSG00000067715	7.663231521	4.679778024	4.30E-18	4.40E-16	6857	SYT1	0.985990314	0.994900596	202.4177258	199.0050994
ENSG00000067798	2.528494127	4.647151958	2.02E-05	0.000122555	89795	NAV3	31.94159099	32.20034696	167.799653	168.0571326
ENSG00000067829	0.608004995	4.611573907	0.193531953	0.295857793	3421	IDH3G	81.88152275	86.30523414	113.6947659	118.4713231
ENSG00000067836	3.036520236	4.664997414	3.04E-06	2.21E-05	79641	ROGDI	23.29782422	24.63013944	175.3698606	180.9088096
ENSG00000067840	4.595700344	4.677287154	4.33E-12	8.54E-11	57595	PDZD4	8.594075232	9.053365353	190.9466346	196.2878769
ENSG00000067842	9.600286033	4.669740762	6.96E-18	5.15E-16	492	ATP2B3	0.07278518	0.2500437	199.7499563	200.7455002
ENSG00000067900	-0.879948093	4.604923312	0.049453521	0.096423123	6093	ROCK1	139.027929	131.7994461	68.20055386	65.9434376
ENSG00000067955	-1.648939745	4.592215868	1.54E-05	9.60E-05	865	CBFB	153.6856167	163.5713254	45.12693216	46.31438333
ENSG00000067992	-1.312271194	4.593430898	0.000636011	0.002260016	5165	PDK3	150.8290265	145.0998013	54.90019867	53.55624258
ENSG00000068001	-0.943297044	4.587244315	0.016105098	0.036958381	8692	HYAL2	135.4636105	137.87914	64.35320796	64.53638947
ENSG00000068024	0.581314669	4.614316866	0.227016761	0.3373828	9759	HDAC4	83.47546401	86.67795772	113.3220423	117.5462016
ENSG00000068028	-0.694562799	4.585383756	0.08140803	0.144288916	11186	RASSF1	128.2993625	127.7148454	72.28515462	71.33910266
ENSG00000068078	0.907660633	4.616558445	0.063996197	0.120274576	2261	FGFR3	72.68237255	75.2407277	124.7592723	126.7149171
ENSG00000068079	-1.432141056	4.568840723	0.032328423	0.066994084	3430	IFI35	146.6946638	153.0241951	47.72016156	53.30533619
ENSG00000068097	-1.152985429	4.580518319	0.008073088	0.020209611	63897	HEATR6	142.7422057	141.804893	58.19510704	58.09752243
ENSG00000068120	-0.694754223	4.593536364	0.060390338	0.114584781	80347	COASY	127.7499848	130.362782	72.2457345	72.25001522
ENSG00000068137	-0.383504357	4.585214893	0.332854973	0.455022256	79990	PLEKHH3	116.2441853	118.8690267	79.84617006	83.75581468
ENSG00000068305	1.096144886	4.635200029	0.0425366	0.085215807	4205	MEF2A	67.8181084	69.38858903	135.049886	130.611411
ENSG00000068308	0.559088065	4.607005973	0.230200162	0.341278973	55593	OTUD5	83.94855626	86.85769016	113.1423098	114.886838
ENSG00000068323	0.915232116	4.626667435	0.087987864	0.154127811	7030	TFE3	73.63254612	74.50240142	125.4975986	128.3448488
ENSG00000068354	0.958186981	4.609676122	0.040456563	0.081577816	4943	TBC1D25	70.47626454	73.51364333	126.4863567	126.6329955
ENSG00000068366	-1.036750256	4.596644156	0.005711076	0.014911817	2182	ACSL4	142.2293248	137.7346347	62.26536531	61.91710606
ENSG00000068383	2.841770262	4.65404665	3.61E-06	2.59E-05	3632	INPP5A	26.03983678	27.57817347	172.4218265	175.4071828
ENSG00000068394	0.256930018	4.607159916	0.596433419	0.693148241	27238	GPKOW	95.93709596	95.9073327	104.062904	104.1793008
ENSG00000068400	1.288070482	4.631492634	0.017767704	0.040104687	56850	GRIPAP1	62.15871406	62.42896829	137.5710317	138.8626922
ENSG00000068438	-1.124537537	4.590758939	0.0041893	0.011264694	24140	FTSJ1	140.3155066	145.6851758	59.68449343	59.00072527
ENSG00000068489	-3.581477154	4.579498854	4.31E-11	7.11E-10	55771	PRR11	193.3208406	185.588815	14.41118502	14.34449341
ENSG00000068615	3.754756243	4.678025859	1.77E-09	2.29E-08	65055	REEP1	15.32700556	15.28846911	189.9465399	184.6729944
ENSG00000068650	-0.079414037	4.602845374	0.822866342	0.87810472	23250	ATP11A	105.969059	110.6190235	91.43577192	94.03094097
ENSG00000068654	-1.046532183	4.580641506	0.016110854	0.036969263	25885	POLR1A	139.2826625	138.7836676	61.21633235	61.09601222
ENSG00000068697	-0.922852831	4.583546918	0.023054685	0.050252127	9741	LAPTM4A	134.7021691	136.4935226	64.51403373	65.29783087
ENSG00000068724	-0.815946169	4.585963789	0.038965215	0.078946198	57217	TTC7A	130.4306198	134.6938724	66.98903492	69.56938023
ENSG00000068745	0.468128209	4.59768427	0.201094849	0.305268546	51447	IP6K2	86.41003442	89.92795196	110.3223149	110.072048
ENSG00000068784	-1.948051741	4.539456403	0.011333163	0.027126216	55133	SRBD1	159.75407	158.2431927	33.81779093	41.75680735
ENSG00000068796	-0.071336188	4.590313617	0.86504096	0.905744036	3796	KIF2A	107.142582	105.8479999	94.15200014	89.64956637
ENSG00000068831	2.627937756	4.65495879	1.49E-05	9.32E-05	10235	RASGRP2	29.13492101	32.07465532	167.9253447	173.6965688
ENSG00000068878	-1.575006413	4.567134488	0.021209159	0.046806022	23198	PSME4	152.5953803	153.5490588	47.40461967	45.81062821
ENSG00000068885	0.127433182	4.601350098	0.749603174	0.820386276	102724590	IFT80	100.1872947	100.4244463	99.81270528	98.8038842
ENSG00000068903	2.74712419	4.64918983	4.44E-06	3.13E-05	22933	SIRT2	27.38181983	29.2520206	172.6142825	170.7479794
ENSG00000068912	0.052480837	4.61010039	0.913971488	0.941495567	27248	ERLEC1	101.4995722	106.4553963	98.5004278	96.46766266
ENSG00000068971	2.987319712	4.663854438	3.60E-06	2.58E-05	5526	PPP2R5B	24.59625271	24.55486889	175.4037473	179.049084
ENSG00000068976	3.827438452	4.677640169	7.94E-10	1.09E-08	102725475	PYGM	13.89248184	15.52475407	184.4752459	192.5410101
ENSG00000068985	-8.393444295	4.649567281	3.26E-17	1.85E-15	8712	PAGE1	227.2040276	199.4675516	0.532448423	0.409017899
ENSG00000069011	-8.112129667	4.569430062	3.06E-14	9.34E-13	5307	PITX1	199.369662	210.2329843	0.630337993	0.484215016
ENSG00000069018	1.877168271	4.987208346	0.183768444	0.283752428	57113	TRPC7	4.512078774	137.0742873	62.9257127	355.9469248
ENSG00000069020	1.785853479	4.65040537	0.001882368	0.005528053	375449	MAST4	47.90179769	50.17060449	149.8293955	156.8673043
ENSG00000069122	6.22996003	4.722814281	8.24E-14	2.34E-12	221395	GPR116	3.016247811	2.864478256	212.2628009	196.9837522
ENSG00000069188	-0.563215582	4.587594501	0.149129686	0.238344639	54549	SDK2	124.1471408	123.2767226	75.47370196	76.72327743
ENSG00000069248	-0.556710484	4.589950631	0.149888269	0.239347146	55746	NUP133	123.50884	124.1331616	76.49115999	76.25604831
ENSG00000069275	-0.159897746	4.601594322	0.657017244	0.743986815	64710	NUCKS1	109.2083087	112.8129841	89.12616705	90.79169128
ENSG00000069329	0.034244755	4.613361321	0.95318067	0.970025926	55737	VPS35	106.9821753	100.8048545	99.19514548	94.77775898
ENSG00000069345	0.412317928	4.617363484	0.399210941	0.522537993	10294	DNAJA2	89.73127288	92.78492906	107.2150709	113.3332453
ENSG00000069399	-1.602372425	4.588467231	4.83E-05	0.00026299	102465879	BCL3	153.0151017	160.4697572	46.98489831	46.34087887
ENSG00000069424	2.731129878	4.655700801	1.03E-05	6.68E-05	8514	KCNAB2	28.35608328	28.85784524	171.1421548	173.6559048
ENSG00000069431	2.254306687	4.684099473	0.000232768	0.001038947	10060	ABCC9	43.24918353	32.0459669	175.7989828	156.7508165
ENSG00000069482	-4.711629493	4.565945341	7.92E-09	9.21E-08	51083	GAL	193.0322831	201.6548198	6.52728647	6.967716861
ENSG00000069493	-2.383306229	4.474770517	0.009948487	0.024204532	29121	CLEC2D	151.3743933	174.0656687	10.33975861	48.62560673
ENSG00000069509	0.322828487	4.608350609	0.488963129	0.597933274	139341	FUNDC1	91.07107935	97.28914166	102.7108583	110.7353159
ENSG00000069535	3.679371294	4.680885111	5.83E-09	6.91E-08	4129	MAOB	16.59270292	15.46052736	190.3871977	183.4072971
ENSG00000069667	2.279428564	4.662719946	0.00021396	0.000967865	6095	RORA	36.92119011	38.1613171	167.9985888	161.8386829
ENSG00000069696	0.569589223	4.63071202	0.287890342	0.408068551	1815	DRD4	86.92370299	85.11136901	113.076297	119.9610918
ENSG00000069702	-1.299018249	4.578029373	0.009184647	0.022607169	7049	TGFBR3	145.6657636	147.573357	54.33423637	53.79111789
ENSG00000069712	4.357573047	4.667951889	2.05E-09	2.63E-08	23285	KIAA1107	10.63949484	9.699219353	191.8752166	189.3605052
ENSG00000069764	0.375127333	4.733506013	0.575196492	0.674445502	100652777	PLA2G10	100.6753455	99.32465449	148.7941284	81.79844624
ENSG00000069812	-0.408262692	4.479430636	0.635563303	0.725689699	54626	HES2	115.307267	101.2968115	98.70318851	47.16084052
ENSG00000069849	-0.998001049	4.607207754	0.037290593	0.076033398	483	ATP1B3	144.7705019	133.4464355	66.55356449	60.46243219
ENSG00000069869	-2.080183447	4.578476475	0.000178438	0.000824158	4734	NEDD4	174.1505237	155.3855866	44.61441335	25.51495656
ENSG00000069943	-0.992314267	4.599038402	0.006449869	0.016529859	9488	PIGB	136.2467208	143.4129614	63.33397373	63.7532792
ENSG00000069956	-0.097387024	4.636909362	0.871301616	0.90994514	5597	MAPK6	121.1532365	96.5311466	103.4688534	83.56903404
ENSG00000069966	2.055435373	4.668935697	0.001237507	0.003817566	10681	GNB5	44.13303859	40.63626674	165.7790553	155.8669614
ENSG00000069974	-2.794488901	4.561354928	0.0001512	0.000709407	5873	RAB27A	176.3419382	179.9108318	23.65806178	22.7780953
ENSG00000069998	-1.266451087	4.577558407	0.012061697	0.028606995	27440	CECR5	143.8378424	147.7717777	53.89772835	56.1621576
ENSG00000070010	-1.342599292	4.569085789	0.044339489	0.087804569	7353	UFD1L	146.4108917	147.2735027	53.58910826	51.45587736
ENSG00000070018	-0.772550454	4.587126897	0.048906004	0.095524207	4040	LRP6	131.3989101	130.0424133	69.9575867	69.05380534
ENSG00000070019	2.425107173	4.790525159	0.020474827	0.045336936	2984	GUCY2C	42.04727425	31.15539875	205.6185804	157.9527258
ENSG00000070031	0.163990342	4.58643365	0.718493627	0.795109876	6343	SCT	109.6623324	81.25553333	93.19759514	106.8024049
ENSG00000070047	-0.009741485	4.615731294	0.988128042	0.994237869	57661	PHRF1	103.4232961	110.2306039	95.30510016	96.57670387
ENSG00000070061	-0.211707893	4.600125339	0.581145863	0.679597396	8518	IKBKAP	113.6355931	110.7250018	89.27499824	86.67700909
ENSG00000070081	-1.118958087	4.588805292	0.00389437	0.010549472	4925	NUCB2	140.5078957	144.5299758	59.39423441	59.49210429
ENSG00000070087	1.918873841	4.634968641	0.000531462	0.001996941	5217	PFN2	44.20654025	46.03928766	153.9607123	155.0188222
ENSG00000070159	-0.600638936	4.573864093	0.288856617	0.40904054	5774	PTPN3	123.8143933	123.7429626	76.25703742	71.81457287
ENSG00000070182	3.338043067	4.671243821	1.11E-07	1.09E-06	6710	SPTB	19.5230722	20.33065035	179.6693496	185.697794
ENSG00000070190	-2.856350313	4.552513194	0.000210429	0.000954738	27071	DAPP1	171.3934974	186.7868595	16.77808774	28.60650264
ENSG00000070193	2.807692497	4.683854904	7.77E-06	5.18E-05	2255	FGF10	31.24593591	23.15202615	183.6664422	168.7540641
ENSG00000070214	1.232956465	4.64055116	0.026480344	0.056648572	23446	SLC44A1	64.49071932	64.19670597	139.1680386	135.5092807
ENSG00000070269	0.234073591	4.592092143	0.545382696	0.647823008	54916	TMEM260	94.01270904	98.32634151	101.6736585	102.8647308
ENSG00000070366	0.746714858	4.617088569	0.132537645	0.216380602	23293	SMG6	79.73627292	78.4540351	121.1112647	120.2637271
ENSG00000070367	-0.246861254	4.599420897	0.501654165	0.609628137	10640	EXOC5	114.7381362	112.080949	87.919051	85.67007975
ENSG00000070371	-0.545913764	4.580441877	0.20818147	0.314130574	8218	CLTCL1	122.4164059	122.733956	75.08448079	77.58359407
ENSG00000070388	2.008651605	4.877035184	0.075065473	0.136557946	27006	FGF22	61.32810925	35.24285301	225.1159192	138.6718908
ENSG00000070404	-1.738207231	4.580782681	0.000103736	0.000513456	10272	FSTL3	160.7960028	155.7800337	44.21996635	42.05475817
ENSG00000070413	1.320796296	4.625415151	0.00904025	0.022284856	9993	DGCR2	60.35381262	61.9899303	138.0100697	139.0023679
ENSG00000070423	-0.518706482	4.600846602	0.147477316	0.236190494	55658	RNF126	120.0105212	128.2835777	76.65089786	79.98947881
ENSG00000070444	0.416675361	4.613762142	0.386791253	0.509483177	102725415	MNT	90.19961381	91.16944124	110.7568647	108.8305588
ENSG00000070476	-0.320977411	4.589566897	0.406553901	0.529101891	79364	ZXDC	114.0716596	117.5056646	82.18330952	85.92834041
ENSG00000070495	0.165916497	4.615899565	0.747169705	0.81880473	23210	JMJD6	100.6657493	98.59189563	103.7879486	99.33425071
ENSG00000070501	1.069963367	4.606722967	0.021586656	0.047478139	102723810	POLB	66.14220173	70.57822579	129.7260302	129.4217742
ENSG00000070526	-1.57753975	4.547950236	0.032445025	0.067211502	55808	ST6GALNAC1	150.9403834	151.0950846	43.37320309	49.05961659
ENSG00000070540	-1.223708503	4.574301704	0.031216071	0.064990691	55062	WIPI1	143.3741652	144.4848689	56.62583476	55.21877614
ENSG00000070601	4.027564213	4.691027754	2.02E-09	2.60E-08	22844	FRMPD1	13.49816423	12.19977331	195.7685075	186.5018358
ENSG00000070610	1.347904641	4.630053493	0.012411732	0.02933031	102725226	GBA2	60.43191123	60.35062873	139.7594006	139.5680888
ENSG00000070614	0.954421907	4.63005218	0.074720487	0.136005016	3340	NDST1	73.32522191	72.19117567	129.6612734	126.6747781
ENSG00000070669	0.134098211	4.61138646	0.799956912	0.860560424	440	ASNS	105.3759813	93.92231733	104.0781326	95.92186742
ENSG00000070718	1.324820712	4.630814425	0.014868398	0.034421593	10947	AP3M2	61.56839212	60.50059347	139.6785074	138.4316079
ENSG00000070729	1.921945106	4.635915503	0.000456794	0.00176753	1258	CNGB1	43.40756566	47.04315055	152.9568494	156.615014
ENSG00000070731	-2.889138242	4.610447409	3.30E-08	3.52E-07	10610	ST6GALNAC2	191.4662105	177.0884622	22.5562173	22.91153784
ENSG00000070748	1.119140502	4.853464318	0.289415446	0.40968174	1103	CHAT	88.19028609	65.34558015	111.8097139	208.5908174
ENSG00000070756	-2.7794614	4.669690278	2.55E-05	0.000151259	26986	PABPC1	204.8950009	172.6175214	27.38247859	22.97482382
ENSG00000070759	0.383057179	4.609943765	0.416060399	0.538558863	10420	TESK2	92.30501092	90.52107049	109.1154474	107.6949891
ENSG00000070761	0.075104875	4.608316389	0.889981737	0.924119018	29105	C16orf80	103.3112306	101.57605	97.97212747	98.42395
ENSG00000070770	-1.187741196	4.592556449	0.001786377	0.00527974	1459	CSNK2A2	146.3086624	142.3088462	57.6112287	57.69115379
ENSG00000070778	0.589736984	4.615424826	0.2287938	0.339525417	11099	PTPN21	85.5841445	83.12362822	114.4158555	117.002826
ENSG00000070785	-0.706942316	4.609904757	0.135853927	0.220835332	8891	EIF2B3	133.3640996	126.8509914	73.14900856	72.2672873
ENSG00000070808	9.422001892	4.666796704	2.74E-17	1.59E-15	815	CAMK2A	0.139867322	0.258125091	199.7418749	199.7614871
ENSG00000070814	-1.269134568	4.57925172	0.007622031	0.019179252	6949	TCOF1	144.9924465	146.7228236	55.00755347	54.83617616
ENSG00000070831	-0.549368734	4.613085731	0.27200224	0.390419798	998	CDC42	131.7248031	116.4944204	83.50557959	71.33102068
ENSG00000070882	-1.310522519	4.564444874	0.057102243	0.109215755	26031	OSBPL3	145.5980394	145.0129395	54.98706055	51.26893041
ENSG00000070886	1.53025196	4.64548875	0.005700402	0.014888964	2046	EPHA8	51.63022658	61.3713992	138.6286008	155.1048337
ENSG00000070915	-6.406442407	4.534759365	1.09E-09	1.46E-08	6559	SLC12A3	197.1773235	197.5463327	1.251747238	2.822676507
ENSG00000070950	-2.371756366	4.556561529	0.001284566	0.003949034	56852	RAD18	169.5349855	170.5244848	29.25366898	30.46501448
ENSG00000070961	2.145317657	4.65435467	0.000331683	0.001377645	490	ATP2B1	39.98925859	40.44355865	163.1417175	159.5564413
ENSG00000070985	-4.907713721	4.562351838	1.31E-08	1.47E-07	29850	TRPM5	199.4241432	193.3938701	6.606129894	5.074717575
ENSG00000071051	0.593533443	4.612342521	0.206345099	0.311926562	8440	NCK2	82.86368951	86.24415599	113.755844	117.5203641
ENSG00000071054	0.337353246	4.612049176	0.475925405	0.58534305	9448	MAP4K4	91.84003248	95.51089994	104.4891001	110.2722068
ENSG00000071073	1.17382686	4.646292433	0.037583209	0.076554655	11320	MGAT4A	67.91001596	64.48747238	139.9230075	132.089984
ENSG00000071082	-1.406162275	4.758365138	0.06081365	0.115229643	6160	RPL31	195.8813021	132.1371356	67.8628644	46.93090674
ENSG00000071127	-1.301337319	4.58600943	0.001068532	0.003361446	9948	WDR1	144.7829316	151.1091863	53.52680345	55.21706844
ENSG00000071189	0.245748642	4.625562649	0.628128418	0.719680297	23161	SNX13	98.08695761	96.8415558	101.9130424	108.9133915
ENSG00000071205	-0.925857066	4.574044749	0.099366287	0.170463127	79658	ARHGAP10	133.0773134	136.7572702	62.24944764	66.92268656
ENSG00000071242	3.213194199	4.663281664	7.25E-07	6.22E-06	6196	RPS6KA2	20.55304935	22.4429545	177.5570455	182.8083088
ENSG00000071243	0.06719195	4.604055891	0.881149443	0.917836725	54556	ING3	98.92708238	107.9068131	94.66252345	101.0729176
ENSG00000071246	1.814476949	4.642493893	0.001377047	0.004200747	22846	VASH1	47.40135937	48.44954132	151.5504587	154.4183375
ENSG00000071282	-0.195260538	4.605302863	0.679788156	0.763251442	29995	LMCD1	110.1059343	115.1653836	88.29209861	89.89406571
ENSG00000071462	-0.340705801	4.608819736	0.463980155	0.577841017	114049	WBSCR22	115.3044484	121.1463694	84.26552921	84.69555157
ENSG00000071537	0.270746398	4.601538912	0.473625555	0.583168664	6400	SEL1L	96.05342994	93.86158134	103.9465701	104.1940376
ENSG00000071539	-3.890753683	4.553200419	2.72E-06	1.99E-05	9319	TRIP13	187.2144434	192.6415385	12.7855566	10.11882442
ENSG00000071553	0.973846757	4.629927508	0.067673282	0.125267053	537	ATP6AP1	71.37926386	73.38764561	126.6123544	131.5669402
ENSG00000071564	-2.674694659	4.561160464	0.000273838	0.001180005	6929	TCF3	174.9616895	177.1818211	24.958596	25.03831052
ENSG00000071575	-1.246232264	4.573080915	0.034319992	0.070641935	28951	TRIB2	144.3369103	144.4273946	55.66308968	54.92078257
ENSG00000071626	-0.918538146	4.593714197	0.011615079	0.027719082	26528	DAZAP1	132.1987515	142.1934877	63.46212315	67.80124855
ENSG00000071655	0.155203644	4.596201538	0.665724508	0.751325903	53615	MBD3	95.1347335	104.3374039	95.66259608	104.959693
ENSG00000071794	-0.790418499	4.589131962	0.041457094	0.083360135	6596	HLTF	132.7854563	130.0008767	68.30632182	69.99912329
ENSG00000071859	-0.227849923	4.601166892	0.530568853	0.635276145	9130	FAM50A	110.5268044	116.7918705	86.07780307	89.47319562
ENSG00000071889	0.356734513	4.614485004	0.46436018	0.577841017	60343	FAM3A	92.03832292	93.89882139	106.1011786	110.1692827
ENSG00000071894	-0.592475322	4.591453556	0.122626302	0.202870754	102466749	CPSF1	123.9460618	126.8395549	74.73122304	76.0539382
ENSG00000071909	-1.134799103	4.503025505	0.153351434	0.244102847	102725396	MYO3B	131.5633195	138.0337788	44.68327652	68.43668052
ENSG00000071967	0.121579831	4.594320696	0.752533746	0.822683513	79901	CYBRD1	99.84814697	100.151853	102.2072625	94.51976425
ENSG00000071991	2.817151064	4.666765284	1.97E-05	0.000119634	28513	CDH19	28.75809231	25.34818139	171.2419077	179.3314749
ENSG00000071994	-1.586272669	4.585151209	0.000132768	0.000629983	5134	PDCD2	156.9645874	152.8879104	46.82756568	47.11208959
ENSG00000072041	0.952073497	4.612062251	0.043956372	0.087373417	55117	SLC6A15	71.07082102	73.44604812	126.6059547	126.5539519
ENSG00000072042	-0.186665126	4.58755934	0.637514282	0.727507141	51109	RDH11	111.1703608	109.6657868	86.26306663	90.33421315
ENSG00000072062	1.051659728	4.624847254	0.038036018	0.077321449	5566	PRKACA	69.13991434	69.82601196	131.181556	130.173988
ENSG00000072071	2.087496531	4.646025015	0.000269911	0.001166533	22859	LPHN1	40.71680577	42.05285415	157.9471458	161.0074094
ENSG00000072080	-0.03223271	4.701859491	0.968436189	0.981405858	6694	SPP2	146.7751217	66.10577993	113.1104556	86.88954441
ENSG00000072110	-1.207744875	4.580101029	0.006654538	0.017016103	87	ACTN1	143.3011978	144.9260585	56.69880224	56.53877592
ENSG00000072121	0.139235017	4.604640277	0.756149648	0.825617386	102724564	ZFYVE26	98.55075294	102.1391565	100.4132843	99.58671568
ENSG00000072133	1.135562732	4.624700136	0.022566284	0.049302542	27330	RPS6KA6	64.40283581	70.01906902	129.980931	136.9750695
ENSG00000072134	1.958445248	4.63611257	0.000415526	0.001641881	100874309	EPN2	43.37415562	44.97161376	155.0283862	155.9511134
ENSG00000072135	0.146094066	4.601610438	0.702572915	0.782109673	26469	PTPN18	98.40516242	101.3678658	99.92090462	100.0790954
ENSG00000072163	2.521653585	4.651613241	2.97E-05	0.000173877	55679	LIMS2	33.08254695	31.16659669	166.917453	169.9637804
ENSG00000072182	0.624057102	4.619756457	0.20907226	0.315332253	55515	ASIC4	83.5800572	83.65925641	116.3407436	117.9325199
ENSG00000072195	2.059428326	4.647692883	0.000358824	0.001467191	100996693	SPEG	41.11756441	43.17189935	156.8281006	161.4545311
ENSG00000072201	1.868060725	4.634808262	0.000666928	0.00233035	84708	LNX1	44.68054944	48.39106721	151.6089328	155.2780655
ENSG00000072210	0.470138773	4.605371571	0.311043088	0.431602705	102723962	ALDH3A2	87.53945573	89.10247405	110.9845759	110.897526
ENSG00000072274	-2.72862347	4.566032081	0.000167013	0.000777676	102724492	TFRC	178.513297	175.6920166	24.30798336	24.24700761
ENSG00000072310	-0.542528036	4.58688259	0.157471783	0.249706528	6720	SREBF1	121.2938486	125.4806485	74.93905597	78.70615143
ENSG00000072315	5.001507689	4.715263876	1.15E-11	2.14E-10	7224	TRPC5	6.588093741	7.206056048	207.2225355	192.793944
ENSG00000072364	0.409675558	4.607931966	0.38172921	0.504712228	27125	AFF4	89.69309596	91.62109314	109.8709505	108.3789069
ENSG00000072401	0.410783991	4.624097847	0.415944087	0.538446549	7321	UBE2D1	90.45031859	92.89963142	113.3726507	107.1003686
ENSG00000072415	0.649605912	4.611761262	0.172360393	0.268859496	64398	MPP5	84.26733206	79.43065469	118.4235303	115.7326679
ENSG00000072422	-1.103283381	4.584137135	0.007349963	0.018576771	9886	RHOBTB1	142.4856971	139.3400347	60.6599653	58.54615781
ENSG00000072501	-1.359489316	4.571588351	0.027656679	0.058799652	8243	SMC1A	147.3904693	147.6936278	52.60953071	51.84258131
ENSG00000072506	-1.7762534	4.557318403	0.013107748	0.030791425	3028	HSD17B10	157.0784105	157.0462408	40.57354482	42.95375923
ENSG00000072518	0.383856378	4.596556775	0.299908343	0.420557013	2011	MARK2	88.95780574	93.3493878	106.6506122	108.2959461
ENSG00000072571	-5.77591119	4.547034053	3.27E-09	4.06E-08	3161	HMMR	198.6247094	196.4176927	3.582307302	2.751868055
ENSG00000072609	-0.045574889	4.600429187	0.903364455	0.933820118	102723386	CHFR	104.5035659	109.2941851	91.96850642	95.49643412
ENSG00000072657	4.118990551	4.670536887	1.11E-09	1.48E-08	29953	TRHDE	12.07055934	11.9168298	190.8042269	187.9294407
ENSG00000072682	-2.492703801	4.575229983	1.54E-05	9.60E-05	101927705	P4HA2	176.4103355	171.6462589	28.35374109	27.8915891
ENSG00000072694	0.544044744	4.462407805	0.501849016	0.609844595	2213	FCGR2B	62.48430296	98.46570497	101.534295	103.7102077
ENSG00000072736	-1.594412178	4.569477382	0.015625699	0.035980925	4775	NFATC3	153.9320559	153.5140352	46.101519	46.4859648
ENSG00000072756	-0.020515841	4.612154904	0.975409857	0.986150349	51095	TRNT1	104.1859688	109.4643269	94.82280942	95.81403121
ENSG00000072778	-0.491795242	4.599826971	0.170697724	0.266699645	37	ACADVL	120.9217622	124.4533081	78.90335783	79.07823783
ENSG00000072786	0.565432746	4.610242524	0.232616399	0.344204501	6793	STK10	84.76761391	85.61571479	114.3842852	114.4238449
ENSG00000072803	1.38047593	4.639093876	0.012153964	0.028794202	23291	FBXW11	60.76911614	58.43665289	143.3262126	139.2308839
ENSG00000072818	-0.626209986	4.588389764	0.105114367	0.178617491	9744	ACAP1	126.1704075	125.8015454	74.0477264	74.19845458
ENSG00000072832	3.8195797	4.660313636	1.11E-08	1.25E-07	1400	CRMP1	14.23571964	14.81293152	185.1870685	186.5271014
ENSG00000072840	0.473416923	4.621475051	0.345781462	0.467979062	2121	EVC	89.75094353	88.07336677	110.2490565	114.7927665
ENSG00000072849	-0.236164468	4.598989058	0.522027908	0.627359443	51009	DERL2	112.7314639	113.9391603	87.17472086	87.26853611
ENSG00000072858	2.404517866	4.643390107	3.25E-05	0.000187517	54847	SIDT1	33.00710389	36.26094643	163.7390536	167.1553084
ENSG00000072864	-0.793228311	4.570236547	0.208703816	0.314826303	54820	NDE1	128.9781851	131.2466957	65.73724716	71.02181489
ENSG00000072952	5.37056282	4.666674097	5.91E-12	1.14E-10	10335	MRVI1	5.039802895	5.285945931	194.7140541	195.804448
ENSG00000072954	2.500791238	4.655678301	4.74E-05	0.000258769	79041	TMEM38A	33.04529058	32.37253022	169.7059359	166.9547094
ENSG00000072958	0.243715257	4.611568855	0.608097501	0.703652647	8907	AP1M1	94.91455058	99.2615697	100.7384303	107.8890587
ENSG00000073008	-0.664095261	4.598142272	0.067709665	0.125315308	5817	PVR	126.4528649	130.6973122	73.54713512	73.3130506
ENSG00000073050	-0.486255236	4.586182453	0.20997628	0.316353037	7515	XRCC1	118.2902335	124.8935612	75.62145217	81.70976649
ENSG00000073060	-1.431550301	4.579917585	0.001623183	0.004850122	949	SCARB1	149.099717	152.4184236	50.48175275	50.90028299
ENSG00000073067	-3.796252529	4.56002019	3.69E-06	2.64E-05	54905	CYP2W1	193.0997877	184.3266149	15.67338506	8.519553448
ENSG00000073111	-3.7589483	4.56299795	1.35E-06	1.07E-05	4171	MCM2	187.2954627	193.0124775	12.70453734	12.62121804
ENSG00000073146	3.177528372	4.642764662	1.98E-06	1.50E-05	54456	MOV10L1	27.18238796	13.8860964	180.0182399	172.817612
ENSG00000073150	3.106835769	4.656535423	1.08E-06	8.86E-06	56666	PANX2	22.64971209	22.81060995	177.1893901	178.4050469
ENSG00000073169	0.714548324	4.625171304	0.155200997	0.246599169	83642	SELO	79.29859705	82.8591788	117.1408212	124.2995033
ENSG00000073282	0.266397619	4.552218291	0.708646593	0.787214731	8626	TP63	80.96649555	107.5122646	92.48773536	110.0846166
ENSG00000073331	-1.002955556	4.563578612	0.142244802	0.22906849	80216	ALPK1	135.0990734	137.3335467	59.00501876	64.90092657
ENSG00000073350	-2.080364879	4.577964842	4.15E-05	0.000233376	3993	LLGL2	161.8598123	173.2718177	33.70606067	38.14018769
ENSG00000073417	-0.473302608	4.595058585	0.191119713	0.292894877	5151	PDE8A	120.1214294	123.0358165	78.81899187	79.87857057
ENSG00000073464	5.473793901	4.671540664	1.05E-13	2.79E-12	1183	CLCN4	4.904250481	4.722807171	195.0957495	197.4737354
ENSG00000073536	-0.751700644	4.602477228	0.034806866	0.071518889	54475	NLE1	128.5687185	135.8962788	70.52343681	71.43128152
ENSG00000073578	-0.173785187	4.622346977	0.747141059	0.818797954	6389	SDHA	122.0788827	99.28324212	100.7167579	79.11672246
ENSG00000073584	-0.630264521	4.638578565	0.250819909	0.365471558	6605	SMARCE1	136.3521574	122.4400301	76.00222423	77.5599699
ENSG00000073598	-0.163699005	4.591423017	0.675479733	0.7597714	54752	FNDC8	108.3471268	112.3399922	91.65287323	86.20807989
ENSG00000073605	-0.050754957	4.615673046	0.920132889	0.945406433	55876	GSDMB	112.4165844	100.9754284	99.02457157	89.12806266
ENSG00000073614	-0.809964502	4.586692535	0.040877879	0.082339122	5927	KDM5A	132.6249614	131.2298385	68.05330593	68.77016147
ENSG00000073670	4.559576194	4.666023294	3.55E-10	5.14E-09	4185	ADAM11	8.901821599	8.960027852	192.1935512	191.0399721
ENSG00000073711	0.442041446	4.616393528	0.366307029	0.490009083	5523	PPP2R3A	89.19191366	90.81777585	109.1822241	112.955534
ENSG00000073712	-0.154348615	4.600737896	0.677216851	0.761060704	10979	FERMT2	110.7764513	109.9301453	89.95358436	90.06985467
ENSG00000073734	-0.214323818	4.778740271	0.814473077	0.871515802	8647	ABCB11	88.19028609	184.1557259	111.8097139	85.89033659
ENSG00000073737	0.581865414	4.582497789	0.195703408	0.298463868	10170	DHRS9	91.54466354	70.7674525	116.0624723	108.4553365
ENSG00000073754	-2.978829779	4.767656504	0.000222681	0.001000895	922	CD5L	233.5854053	173.0777221	26.92227795	20.68123988
ENSG00000073756	-1.031067931	4.579240967	0.027585912	0.058683051	5743	PTGS2	135.9463364	142.0633202	59.42915458	64.05366355
ENSG00000073792	-4.502158477	4.630078817	1.13E-11	2.10E-10	10644	IGF2BP2	213.283729	191.8408292	8.1591708	8.09202688
ENSG00000073803	1.285880512	4.632117694	0.01967185	0.043760442	9175	MAP3K13	64.34893117	59.55408558	140.2450713	135.6510688
ENSG00000073849	-1.027313896	4.589194394	0.009041368	0.022286104	6480	ST6GAL1	140.7011741	137.3941995	61.59565614	62.60580047
ENSG00000073861	1.760426387	4.750583569	0.017402772	0.03953312	30009	TBX21	59.43120033	44.03621348	182.9886562	140.5687997
ENSG00000073905	0.66251673	4.631171513	0.531187278	0.635276145	7416	VDAC1P1	11.88494754	184.9319847	15.06801535	243.0749007
ENSG00000073910	3.935486245	4.663611707	1.04E-08	1.19E-07	102724531	FRY	13.52476799	13.38153702	186.475232	188.0199749
ENSG00000073921	-0.158313245	4.595665277	0.67941151	0.762936349	8301	PICALM	111.0527047	108.8923108	91.10768921	87.73303669
ENSG00000073969	2.94270336	4.66885847	8.73E-06	5.75E-05	101930324	NSF	25.77326253	24.75864346	179.458903	174.2267375
ENSG00000074047	-1.435344011	4.59885257	9.59E-05	0.000488615	2736	GLI2	148.4398812	158.6137872	50.97609972	51.56011876
ENSG00000074054	0.801687494	4.619461837	0.10666648	0.1807914	23332	CLASP1	77.85251722	76.89460113	123.0655218	122.1474828
ENSG00000074071	-0.818312833	4.585656767	0.03736255	0.076160515	65993	MRPS34	130.3072771	134.9922282	66.72614986	69.69272294
ENSG00000074181	0.074256637	4.596372987	0.855993557	0.902490994	4854	NOTCH3	100.687868	103.5255464	95.5132491	99.31213199
ENSG00000074201	-1.317378028	4.603082269	0.000494424	0.001880452	1207	CLNS1A	152.6547943	145.353497	54.64650304	54.33912876
ENSG00000074211	5.789716787	4.671968322	1.26E-15	5.15E-14	5522	PPP2R2C	3.849678937	3.904870183	196.0951298	198.3315227
ENSG00000074219	-2.649602309	4.550789824	0.000518222	0.001952627	8463	TEAD2	173.6233838	174.991841	24.17015743	26.37661618
ENSG00000074266	-0.935507821	4.568462714	0.161187953	0.254613107	8726	EED	134.8899889	133.5400422	66.45995783	60.8159152
ENSG00000074276	0.334108739	4.592862429	0.38031893	0.503369307	54825	CDHR2	90.53935962	94.77411395	105.2258861	105.8738759
ENSG00000074317	7.303291498	4.675663001	2.34E-18	2.59E-16	6620	SNCB	1.300380337	1.301432919	198.6985671	201.519023
ENSG00000074319	-0.142114109	4.607625485	0.767276781	0.834760534	7251	TSG101	108.9494993	112.5726681	90.83299345	91.0505007
ENSG00000074356	-0.443003369	4.581404139	0.290955368	0.41138922	55421	C17orf85	117.3831903	121.5079584	76.91953544	82.61680974
ENSG00000074370	-0.243990956	4.588804553	0.525222225	0.630533061	489	ATP2A3	111.1199577	114.9330297	84.21212376	88.88004232
ENSG00000074410	-1.714059806	4.56129673	0.015159245	0.035001561	771	CA12	155.9547176	155.9594892	42.47968	44.04528237
ENSG00000074416	2.508975672	4.652655888	3.48E-05	0.000198413	11343	MGLL	32.65736771	32.38031022	167.3426323	169.2854988
ENSG00000074527	-0.450430207	4.582097569	0.277493773	0.396943942	59277	NTN4	119.7072984	118.8919565	81.10804353	77.25495948
ENSG00000074582	-0.705558409	4.586633675	0.073623185	0.134370054	617	BCS1L	128.814907	128.1803284	71.35432872	71.81967156
ENSG00000074590	3.815530464	4.660034907	1.10E-08	1.25E-07	9891	NUAK1	14.20573533	14.93319689	186.2927976	185.0668031
ENSG00000074603	0.958227315	4.635523873	0.077324492	0.139174158	54878	DPP8	72.84464217	73.24158821	130.7325345	126.7584118
ENSG00000074621	-0.957445177	4.580248258	0.030231386	0.063422403	9187	SLC24A1	135.3854337	137.3833823	64.61456627	62.68643012
ENSG00000074657	1.847443257	4.681167538	0.001336498	0.004091089	55205	ZNF532	49.45744914	46.64808065	164.031735	150.5425509
ENSG00000074660	2.124873951	4.673206375	0.000106128	0.000519953	8578	SCARF1	39.06864146	44.18431976	155.8156802	172.0711585
ENSG00000074695	-1.706858965	4.583625965	5.85E-05	0.000312246	3998	LMAN1	160.4669246	155.1013619	44.89863814	43.02005817
ENSG00000074696	-0.117382845	4.595053528	0.749319431	0.820281953	51495	PTPLAD1	108.487568	108.901853	90.3099536	91.51243202
ENSG00000074706	6.669170184	4.706058038	2.29E-15	8.85E-14	26034	IPCEF1	1.692418384	2.601306655	208.9119605	197.3986933
ENSG00000074755	0.489277301	4.613465161	0.312305372	0.43297745	23140	ZZEF1	89.28433524	86.15578548	113.4600081	110.7156648
ENSG00000074771	3.935800075	4.846049032	0.000550404	0.002060605	50508	NOX3	17.07486022	12.65180891	238.1269926	182.9251398
ENSG00000074800	-2.25058646	4.560273797	0.001858751	0.005467948	2023	ENO1	168.1578037	167.785173	31.9320477	32.21482704
ENSG00000074803	4.225599462	4.643652834	7.61E-11	1.21E-09	6557	SLC12A1	7.416359814	15.48657098	188.9074846	184.513429
ENSG00000074842	-1.90766834	4.588055768	1.88E-06	1.43E-05	56005	C19orf10	159.8266289	169.3948063	39.1634464	40.17337111
ENSG00000074855	1.180025243	4.635010045	0.029358606	0.061944347	57719	ANO8	65.63840694	65.99429621	134.0057038	137.136513
ENSG00000074935	1.044535899	4.603257777	0.003563106	0.009752122	51175	TUBE1	65.60847296	73.05924809	129.7734471	126.9407519
ENSG00000074964	2.175421646	4.645561915	0.000168213	0.000781882	55160	ARHGEF10L	38.58900191	40.21214939	159.7878506	162.6950326
ENSG00000074966	-0.612379175	4.448444534	0.460791216	0.575196076	7294	TXK	107.1296748	122.9937303	46.26886784	92.8703252
ENSG00000075035	7.684479904	4.666658268	1.73E-15	6.95E-14	9671	WSCD2	0.914809901	1.014354279	199.0690941	198.9856457
ENSG00000075043	3.840085929	4.678093608	8.70E-10	1.18E-08	3785	KCNQ2	13.97904719	15.14970495	184.850295	192.4416318
ENSG00000075073	2.248190208	4.638488641	0.000102283	0.000509448	6865	TACR2	40.97609381	32.6793823	159.0239062	164.8086789
ENSG00000075089	0.545214727	4.619735189	0.263373515	0.38043305	64431	ACTR6	81.89410685	92.80717816	107.1928218	123.2785856
ENSG00000075131	-1.309552548	4.645743967	0.025154454	0.054248315	54962	TIPIN	164.4111072	138.7989224	61.20107757	50.86090535
ENSG00000075142	0.836303419	4.607825413	0.07801908	0.13971469	6717	SRI	77.80981965	72.67104347	123.0698409	122.1901803
ENSG00000075151	0.503659795	4.613067687	0.300717254	0.421269971	8672	EIF4G3	87.97867746	86.72251009	113.165124	112.0213225
ENSG00000075188	-2.923303108	4.560619716	9.98E-05	0.000501312	79023	NUP37	177.8284119	182.241151	22.17158815	20.67285104
ENSG00000075213	-1.742148934	4.585533023	3.25E-05	0.000187517	10371	SEMA3A	161.5956909	156.2087431	43.7912569	42.65399869
ENSG00000075218	-5.780609036	4.556920766	1.01E-09	1.35E-08	51512	GTSE1	201.7454809	195.537173	2.025564923	4.462826993
ENSG00000075223	-1.888479514	4.569111806	0.005179803	0.013652133	10512	SEMA3C	159.934209	162.7544579	40.06579101	38.90986833
ENSG00000075234	-1.010815447	4.598303047	0.005076822	0.013403973	55020	TTC38	135.077244	146.3978681	61.26752259	64.922756
ENSG00000075239	-0.896018356	4.564815897	0.182319062	0.281944429	38	ACAT1	131.9656619	133.856303	62.17307122	68.03433812
ENSG00000075240	-0.02511904	4.600711243	0.951363429	0.969086402	23151	GRAMD4	102.781017	110.0084867	91.80377664	97.21898305
ENSG00000075275	-5.376229117	4.543487914	1.54E-08	1.71E-07	9620	CELSR1	195.3446296	197.194639	4.655370382	3.699069697
ENSG00000075290	-1.222904252	4.570571603	0.050006962	0.097403215	7479	WNT8B	140.3279383	147.9117367	52.62157897	59.67206167
ENSG00000075292	0.244851553	4.612071075	0.614348916	0.708472427	100507113	ZNF638	97.35367589	95.73925335	105.2920622	102.6463241
ENSG00000075303	0.251671932	4.605213541	0.5892488	0.68654972	55972	SLC25A40	96.27892149	95.57694021	103.7210785	103.8769597
ENSG00000075336	-0.251228895	4.576156152	0.631186821	0.722253675	29090	TIMM21	112.4745201	110.9933069	82.37552191	89.00669315
ENSG00000075340	2.498829731	4.653413101	3.61E-05	0.000205153	119	ADD2	32.5789601	32.99018797	169.1131359	167.009812
ENSG00000075388	-7.38873695	4.647655806	1.87E-17	1.15E-15	2249	FGF4	198.8054492	238.0650678	1.194550773	0.917633758
ENSG00000075391	1.138182108	4.624516652	0.024005504	0.052112716	9462	RASAL2	65.98400735	67.55902783	133.8838517	132.4409722
ENSG00000075399	1.405178108	4.629145311	0.00955769	0.02340841	9605	VPS9D1	59.05234904	58.10366487	141.2857254	140.947651
ENSG00000075407	0.625025604	4.610692992	0.19384441	0.296178243	7587	ZNF37A	85.44081252	79.68005878	117.8085466	114.5591875
ENSG00000075413	0.471003105	4.604713616	0.270030596	0.388157002	102724915	MARK3	86.95992114	89.82034531	110.1796547	111.7529801
ENSG00000075415	-0.726918444	4.588971676	0.064604636	0.121249283	5250	SLC25A3	130.36095	128.2241507	71.77584933	70.146182
ENSG00000075420	-2.914802473	4.552804437	0.000167323	0.000778444	102724045	FNDC3B	177.6517979	179.8278312	20.71449488	22.34820212
ENSG00000075426	0.122698829	4.598740071	0.746843464	0.818585128	2355	FOSL2	99.21952769	101.7922189	97.51551965	100.7804723
ENSG00000075429	7.878308809	4.885551097	4.36E-07	3.88E-06	27091	CACNG5	1.112575333	0.824375153	198.8874247	271.9735697
ENSG00000075461	-0.554741865	4.619706993	0.263587445	0.380621398	27092	CACNG4	121.4632903	133.1378386	78.53670969	77.66591047
ENSG00000075539	0.548592915	4.608449951	0.247338561	0.361332274	285527	FRYL	86.98271245	83.64328615	114.2835194	113.0172876
ENSG00000075568	-0.143126786	4.60632129	0.754675533	0.824526507	23505	TMEM131	109.1728538	112.0967384	90.802442	90.82714619
ENSG00000075618	-0.480697271	4.594906262	0.193355081	0.29563196	6624	FSCN1	120.8710181	122.554688	79.00096986	79.12898187
ENSG00000075624	-0.52885117	4.600873897	0.161149202	0.254563361	60	ACTB	126.7307632	119.4832656	80.51673441	74.69863385
ENSG00000075643	-4.726938973	4.559705618	3.25E-08	3.47E-07	55034	MOCOS	198.0341153	192.4323665	7.56763349	5.598814457
ENSG00000075651	-0.14898144	4.585147834	0.708437822	0.787054772	5337	PLD1	107.2774009	111.4832863	86.26743346	92.72259911
ENSG00000075673	0.428114658	4.559938714	0.548162158	0.649988804	479	ATP12A	97.08815389	71.93855494	102.9118461	110.0571621
ENSG00000075702	-3.888969423	4.557705542	1.41E-06	1.12E-05	102725164	WDR62	187.9031864	193.1822565	11.14630113	12.09681356
ENSG00000075711	0.901028679	4.617096571	0.064505886	0.121084854	1739	DLG1	72.82155029	75.64344353	124.3565565	126.8594869
ENSG00000075785	0.231321202	4.6002061	0.546344968	0.64869122	7879	RAB7A	95.59338166	97.70366787	102.2963321	103.1570075
ENSG00000075790	0.835577363	4.631117177	0.117774886	0.19616232	55973	BCAP29	77.11835733	76.63329578	122.8816427	126.9356599
ENSG00000075826	0.864681943	4.630581847	0.107707552	0.182181838	25956	SEC31B	76.81661358	74.58607997	127.6206936	123.1833864
ENSG00000075856	-0.305232212	4.592917345	0.409342182	0.531978461	9733	SART3	115.5722673	114.6862807	83.98354456	85.31371928
ENSG00000075884	-2.326523039	4.535519269	0.003768847	0.01024599	101928361	ARHGAP15	166.7545203	166.244617	33.75538297	25.93031592
ENSG00000075886	1.424851976	4.781168219	0.123140725	0.203592442	113457	TUBA3D	68.04880259	59.50648136	179.5429156	131.9511974
ENSG00000075891	7.606309426	4.739648689	3.76E-14	1.13E-12	5076	PAX2	0.243657173	1.985945626	198.0140544	223.3018795
ENSG00000075914	-0.876017022	4.603110538	0.015338411	0.035381624	23016	EXOSC7	131.8130286	141.5164565	66.31837338	68.1869714
ENSG00000075945	2.490859806	4.672319982	1.24E-05	7.95E-05	22920	KIFAP3	33.22195374	33.55841157	173.4601746	166.4415884
ENSG00000075975	0.284599889	4.609001261	0.545188824	0.64763493	23609	MKRN2	94.40936636	95.96592478	104.0340752	106.5098645
ENSG00000076003	-2.573718352	4.561727496	0.000400791	0.001602635	4175	MCM6	173.3177642	175.5582221	26.46210985	26.68223581
ENSG00000076043	-1.603926453	4.593164808	2.37E-05	0.000141441	25996	REXO2	152.5422701	162.5600047	46.23036673	47.45772986
ENSG00000076053	-0.515011127	4.649596303	0.368007949	0.491158763	10179	RBM7	133.6919909	118.6055785	80.87516279	81.39442148
ENSG00000076067	-0.266176839	4.590303034	0.503481027	0.611542383	5939	RBMS2	115.5634129	110.7114528	89.28854722	81.51925985
ENSG00000076108	-0.464180744	4.593744758	0.212796772	0.320060042	11176	BAZ2A	121.4198692	120.1198376	79.88016245	79.09132919
ENSG00000076201	0.356204872	4.605860592	0.452232353	0.568072283	25930	PTPN23	91.74558416	93.01784425	106.9821558	107.6326302
ENSG00000076242	-1.057191671	4.578153126	0.031752284	0.065911305	4292	MLH1	139.8007002	138.2305472	59.90641802	61.76945279
ENSG00000076248	-1.906104218	4.566480061	0.005929797	0.01537647	7374	UNG	161.5149721	160.7720893	38.95644553	39.22791066
ENSG00000076258	-0.038834018	4.557667224	0.96645075	0.980410116	2329	FMO4	104.8019789	100.2093618	99.79063822	80.89270553
ENSG00000076321	-0.188678596	4.604154982	0.655300834	0.742527611	27252	KLHL20	113.4718355	109.6707669	88.08739831	90.32923312
ENSG00000076344	4.37495839	4.676918113	1.18E-11	2.18E-10	8786	RGS11	9.739789871	10.75799261	189.2420074	195.4519311
ENSG00000076351	0.985302256	4.618992686	0.047708647	0.093465973	113235	SLC46A1	70.66577508	72.1936512	128.5545884	127.8063488
ENSG00000076356	3.115938064	4.66398199	1.97E-06	1.49E-05	5362	PLXNA2	22.76392778	22.618575	180.1193198	177.2360722
ENSG00000076382	-3.289746795	4.572051199	8.06E-07	6.79E-06	10615	SPAG5	182.7125412	190.6047872	17.28745878	17.16190012
ENSG00000076513	-0.419777713	4.589859206	0.273096996	0.39174604	88455	ANKRD13A	118.4432953	119.7741365	80.0359344	81.55670465
ENSG00000076554	0.8797617	4.627390957	0.101149158	0.173195601	7163	TPD52	75.25840564	75.16001022	126.6504627	124.7415944
ENSG00000076555	1.328154316	4.624040688	0.008376688	0.02089845	32	ACACB	58.76263516	63.55583481	136.4441652	141.041174
ENSG00000076604	-2.033361885	4.565498202	0.003574863	0.009782832	9618	TRAF4	163.3849838	164.9009559	36.61501624	36.14162015
ENSG00000076641	2.509138824	4.662573439	5.20E-05	0.000281617	55824	PAG1	32.26588797	33.43569942	166.5643006	172.8439053
ENSG00000076650	-0.079035327	4.598217551	0.840480432	0.891006056	55094	GPATCH1	106.477332	109.0083852	91.3212249	93.52266797
ENSG00000076662	-2.410307674	4.584634466	1.10E-08	1.25E-07	3385	ICAM3	169.9134585	180.1097383	29.41905646	30.08654154
ENSG00000076685	0.155930867	4.613295799	0.766326802	0.834380138	22978	NT5C2	99.97185187	100.0281481	102.813153	99.35823471
ENSG00000076706	0.681514815	4.616378987	0.168120985	0.263509548	102465453	MCAM	81.72208732	80.98043757	118.8931102	118.2779127
ENSG00000076716	-0.954921632	4.609410303	0.040183437	0.081094367	2239	GPC4	134.0200081	146.0125662	65.97999189	64.17494591
ENSG00000076770	-4.623984892	4.551133194	1.07E-07	1.05E-06	55796	MBNL3	192.8155726	195.8578498	7.184427392	6.94451654
ENSG00000076826	1.470728783	4.633336396	0.006637723	0.016976624	57662	CAMSAP3	55.4091828	59.03680835	140.9631916	146.1181586
ENSG00000076864	3.141583476	4.66636724	1.87E-06	1.42E-05	5909	RAP1GAP	21.8017643	23.15781017	176.8421898	182.5504121
ENSG00000076924	0.128653997	4.607396895	0.791516423	0.853495596	56949	XAB2	99.73576714	101.7955711	99.58966992	100.2642329
ENSG00000076928	-0.767107551	4.60066089	0.033147888	0.068492356	100505585	ARHGEF1	128.8318574	136.3742159	69.70273206	71.16814262
ENSG00000076944	-2.53537496	4.588882085	8.71E-10	1.18E-08	6813	STXBP2	172.2064361	183.7279853	27.62554512	27.79356392
ENSG00000076984	0.338652397	4.599764649	0.351728612	0.474582996	5609	MAP2K7	91.02275926	94.8185778	105.1814222	107.3480283
ENSG00000077009	-3.381089136	4.580718875	1.24E-11	2.28E-10	27231	NMRK2	191.6194169	183.1369161	16.86308386	15.80095567
ENSG00000077044	1.03059017	4.623735419	0.042084263	0.084444206	8527	DGKD	70.10439071	69.98299215	130.0697694	129.8956093
ENSG00000077063	2.190188963	4.646114019	0.000152344	0.000714042	83992	CTTNBP2	38.31042117	39.8499552	162.6009797	160.1500448
ENSG00000077080	8.3180749	4.669887074	6.19E-17	3.28E-15	51412	ACTL6B	0.619661293	0.534414643	199.3803387	200.3524054
ENSG00000077092	1.240433155	4.637175487	0.022169809	0.048631624	5915	RARB	63.85130263	64.18414011	138.6926786	135.8158599
ENSG00000077097	-0.036054347	4.598792931	0.936999614	0.957783873	7155	TOP2B	106.7662262	104.9120643	95.08793575	92.23573971
ENSG00000077147	-0.171081176	4.59958664	0.643960199	0.733099206	56889	TM9SF3	110.3200154	111.8226158	89.14416293	89.67998455
ENSG00000077150	-2.481117685	4.570378676	0.00021921	0.000987202	4791	NFKB2	175.0883483	171.5884075	28.08483555	28.41159253
ENSG00000077152	-3.320572765	4.566696632	9.11E-06	5.99E-05	29089	UBE2T	187.4676118	182.9313416	17.06865838	16.55630092
ENSG00000077157	3.072619146	4.670167085	1.48E-06	1.16E-05	4660	PPP1R12B	23.40996035	23.44970746	181.0898064	176.5502925
ENSG00000077232	-1.003109594	4.581667813	0.016270264	0.037299837	54431	DNAJC10	137.442443	138.3523999	62.36023544	62.55755705
ENSG00000077235	-0.172037763	4.596739572	0.645741371	0.734656652	2975	GTF3C1	109.8638346	111.9847889	90.13616537	88.07063948
ENSG00000077238	-1.043534445	4.574310851	0.062134289	0.117368346	3566	IL4R	138.4056577	138.2339167	60.35329586	61.76608327
ENSG00000077254	0.977115772	4.64614228	0.088540082	0.154953645	23032	USP33	76.20605651	68.22779137	136.0618103	123.7939435
ENSG00000077264	5.001535553	4.668929936	5.67E-11	9.20E-10	5063	PAK3	6.870020908	6.358494822	194.9980232	193.1299791
ENSG00000077274	-9.077744077	4.54045825	2.19E-11	3.77E-10	827	CAPN6	200.2543258	199.7488752	0.25112476	0.192909806
ENSG00000077279	3.371235357	4.662554631	1.90E-07	1.78E-06	1641	DCX	18.08125727	20.99893423	179.0010658	184.9643901
ENSG00000077312	-1.837232658	4.563928027	0.008731196	0.021671034	6626	SNRPA	159.3420656	159.1914229	40.80857711	40.14942324
ENSG00000077327	2.662016367	4.623545669	9.97E-07	8.26E-06	9576	SPAG6	17.10648363	45.38553902	154.614461	183.2639253
ENSG00000077348	-1.066318553	4.571464246	0.081862917	0.145008514	56915	EXOSC5	138.9749689	138.4515081	59.12746108	61.54849187
ENSG00000077380	0.628919138	4.647654344	0.277713881	0.397212034	1781	DYNC1I2	90.17811283	77.7457179	127.7918195	109.8218872
ENSG00000077420	-1.106927657	4.561328084	0.107751549	0.18220689	54518	APBB1IP	138.7964683	139.3141047	56.54046453	61.20353167
ENSG00000077454	-0.05053458	4.60514098	0.922720237	0.947198607	4034	LRCH4	105.0300391	109.6619158	92.80816974	94.96996089
ENSG00000077458	-0.240203662	4.590412972	0.536408522	0.639518122	143684	FAM76B	114.1385655	110.533033	89.46696701	83.16362568
ENSG00000077463	-0.046814313	4.611953465	0.925962892	0.949537877	51548	SIRT6	104.2676488	111.6458664	93.25542474	95.73235117
ENSG00000077498	-7.852707704	4.540937603	7.70E-11	1.23E-09	7299	TYR	199.2457491	200.1787418	0.596818954	0.754250937
ENSG00000077514	-2.285189336	4.554754263	0.001950193	0.005695575	10714	POLD3	167.8020469	168.3966412	30.54577175	32.19795313
ENSG00000077522	5.622260267	4.669883315	3.57E-13	8.67E-12	88	ACTN2	4.292431731	4.399117456	195.6008825	197.3478503
ENSG00000077549	-0.071782949	4.60495744	0.881872231	0.918484619	832	CAPZB	106.509705	109.3892054	93.49029499	92.58731007
ENSG00000077585	1.572270702	4.65052426	0.006268311	0.016122369	7107	GPR137B	55.05349841	54.12506637	150.0813062	144.9465016
ENSG00000077616	0.562048416	4.615507073	0.262341274	0.379212507	10003	NAALAD2	89.06123699	80.52636612	117.8881076	110.938763
ENSG00000077684	-0.107522634	4.59973667	0.780022624	0.84446045	79960	JADE1	107.8995268	109.7219301	92.10047321	90.78693554
ENSG00000077713	-1.551836161	4.567620785	0.022203969	0.048694836	203427	SLC25A43	152.7326026	151.986772	46.6070886	48.01322799
ENSG00000077721	-1.005074064	4.593507892	0.007542282	0.019021913	7319	UBE2A	140.54994	136.9241403	63.07585972	62.67594182
ENSG00000077782	0.153815152	4.598268695	0.688004355	0.770293539	2260	FGFR1	98.24694126	100.3525401	100.0987603	99.90123975
ENSG00000077800	-3.778422755	4.658376984	5.34E-05	0.000288598	8468	FKBP6	221.2434457	176.4467638	23.55323623	1.64483626
ENSG00000077935	-5.349912608	4.555401108	3.52E-09	4.33E-08	27127	SMC1B	195.1487421	201.3026052	4.851257921	3.72665452
ENSG00000077942	-1.129726354	4.572172777	0.059340942	0.112875681	2192	FBLN1	139.6652811	142.3975902	56.9154196	60.33471892
ENSG00000077943	1.755782518	4.646449501	0.002062356	0.005991945	8516	ITGA8	49.76632597	49.13511902	150.233674	153.8346462
ENSG00000077984	0.848179414	4.497881132	0.281420173	0.401772158	8530	CST7	53.02833222	93.22204575	106.7779542	122.5312082
ENSG00000078018	7.332908854	4.672211904	1.26E-18	1.59E-16	4133	MAP2	1.26751541	1.270168193	200.2030548	198.7298318
ENSG00000078043	0.312315149	4.604173031	0.455999557	0.571571545	9063	PIAS2	95.05355356	91.97118628	106.264115	104.9464464
ENSG00000078053	6.65093767	4.663058362	7.49E-15	2.59E-13	273	AMPH	1.645739036	2.569349917	197.6483763	197.4306501
ENSG00000078061	-0.983331754	4.59011489	0.011130894	0.026699935	369	ARAF	136.1997112	140.6164974	63.80028877	62.92466519
ENSG00000078070	0.133220049	4.599592638	0.733930438	0.808127098	56922	MCCC1	99.69897697	100.301023	100.4589275	98.19584373
ENSG00000078081	-0.997394859	4.398710725	0.264378674	0.381567432	27074	LAMP3	111.6146564	134.2299363	26.89086757	88.38534362
ENSG00000078098	-2.292155215	4.623360673	2.26E-05	0.000135644	2191	FAP	183.4744845	166.5722724	32.12386792	33.42772761
ENSG00000078114	3.847915234	4.680831352	1.61E-09	2.09E-08	10529	NEBL	14.54695593	14.30471153	191.4767625	185.4530441
ENSG00000078124	0.794590332	4.651438133	0.169531989	0.265185192	55331	ACER3	81.92086861	75.87092144	131.2940069	118.0791314
ENSG00000078140	0.213601395	4.592738471	0.569112848	0.668710349	3093	UBE2K	92.32980744	102.6425457	97.35745426	106.623339
ENSG00000078142	0.831561617	4.623190962	0.101116012	0.173155114	5289	PIK3C3	76.30494712	77.11317057	124.7672704	122.8868294
ENSG00000078177	-2.436857613	4.619743688	7.77E-06	5.18E-05	55728	N4BP2	186.5411855	167.9999688	32.00003115	27.71333449
ENSG00000078237	-0.962079389	4.572117654	0.10931413	0.18431053	57103	C12orf5	136.2369933	134.5707357	61.41036075	65.42926427
ENSG00000078246	-0.642210707	4.583076839	0.122072383	0.202091944	7289	TULP3	127.2974154	124.2852307	75.71476927	70.58567645
ENSG00000078269	0.876232119	4.620106499	0.077004472	0.138790612	8871	SYNJ2	75.14880365	74.72348048	125.1301974	124.8511963
ENSG00000078295	5.126996457	4.66299444	3.37E-12	6.80E-11	108	ADCY2	5.31247212	6.99368384	193.0063162	194.9802284
ENSG00000078304	0.165884135	4.601521171	0.665495574	0.751183822	102724963	PPP2R5C	100.8711179	96.12942887	101.8649803	99.12888213
ENSG00000078319	0.078411514	4.610745104	0.899081366	0.930672824	NA	PMS2P1	112.4304082	88.57005241	111.4299476	83.08285026
ENSG00000078328	8.269438382	4.692906192	1.44E-17	9.19E-16	54715	RBFOX1	0.498330931	0.734430144	199.2655699	207.6326107
ENSG00000078369	0.98512882	4.619283541	0.04543079	0.089571491	2782	GNB1	69.54930189	73.82957231	126.1704277	130.6975633
ENSG00000078399	-6.50485529	4.750949017	1.22E-11	2.25E-10	442920	HOXA9	197.5205819	276.7705115	2.4794181	1.90464717
ENSG00000078401	1.252002964	4.63478098	0.019716309	0.04383794	1906	EDN1	62.31740191	65.23493775	134.7650623	140.6992317
ENSG00000078403	-0.429367263	4.589522139	0.259937732	0.376469734	8028	MLLT10	119.0084335	119.687057	80.99156646	79.73056233
ENSG00000078487	1.431134504	4.640205903	0.009376458	0.023018673	55063	ZCWPW1	55.50484667	62.33094433	147.4678269	137.6690557
ENSG00000078549	6.681986143	4.690220774	2.41E-15	9.25E-14	117	ADCYAP1R1	1.966679244	2.205660842	204.376109	197.7943392
ENSG00000078579	6.38084833	4.87576977	5.69E-06	3.92E-05	26281	FGF20	3.310756361	2.453142003	256.0447302	196.6892436
ENSG00000078589	-6.987787437	4.706079781	6.21E-15	2.20E-13	27334	P2RY10	241.0103401	198.3118311	1.688168862	1.296822849
ENSG00000078596	-0.455946778	4.61220472	0.340775354	0.462577829	9452	ITM2A	125.5734236	117.1364156	82.86358438	78.54981036
ENSG00000078618	-0.752604518	4.588425021	0.055712496	0.106961771	4898	NRD1	131.5385196	128.4990368	71.50096321	68.70089585
ENSG00000078668	0.308261132	4.621048648	0.546720785	0.649042208	7419	VDAC3	96.18865571	93.24935985	109.4380093	103.8113443
ENSG00000078674	-0.313643514	4.599919987	0.39825295	0.521621211	102723939	PCM1	114.6553193	118.1076734	84.24216725	85.34468065
ENSG00000078687	2.075240322	4.647105109	0.000330993	0.001375557	57690	TNRC6C	41.48687769	41.73318636	158.2668136	160.3109463
ENSG00000078699	0.531423436	4.612107761	0.258322039	0.37469545	9139	CBFA2T2	85.36662335	87.9249586	114.643599	112.0750414
ENSG00000078725	4.708573939	4.669383391	8.48E-11	1.34E-09	1620	BRINP1	7.781568621	8.494156073	194.1075456	191.5058439
ENSG00000078747	0.00782659	4.599037549	1	1	83737	ITCH	105.0034151	103.6279931	96.37200691	93.91121598
ENSG00000078795	0.914908763	4.606571182	0.046184492	0.090851102	27039	PKD2L2	70.13826877	77.0466465	122.9533535	127.4118248
ENSG00000078804	2.561024811	4.646541096	1.40E-05	8.78E-05	58476	TP53INP2	31.18296901	31.76262553	168.5462516	168.2373745
ENSG00000078808	-0.271391625	4.593223952	0.471713285	0.58134432	51150	SDF4	111.7880761	117.2327594	83.61621403	88.21192391
ENSG00000078814	3.473533168	4.666461215	2.71E-07	2.48E-06	102724910	MYH7B	17.65756767	18.83087828	185.1287693	181.1691217
ENSG00000078898	-8.381301368	4.560149732	7.09E-13	1.61E-11	80341	BPIFB2	199.4711486	207.1717584	0.352617904	0.528851438
ENSG00000078900	0.309645376	4.606737528	0.513310034	0.621162739	7161	TP73	94.57936378	93.17435684	105.4206362	106.2788006
ENSG00000078902	2.989057026	4.669312731	3.60E-06	2.58E-05	54472	TOLLIP	23.81247145	25.77955175	174.2204483	182.0563532
ENSG00000078967	0.892949682	4.625973591	0.079110846	0.140817925	51619	UBE2D4	75.45152204	73.67084035	127.2902585	124.548478
ENSG00000079101	2.045948239	4.683152063	0.000288803	0.001230813	27098	CLUL1	40.15475321	47.83511713	152.1648829	175.2277133
ENSG00000079102	6.474538237	4.678393409	6.70E-17	3.52E-15	862	RUNX1T1	2.138363863	2.682574609	197.3174254	201.8881537
ENSG00000079112	1.344259124	4.644874731	0.085831216	0.150944216	1015	CDH17	14.93251838	126.9773538	73.02264617	222.3014772
ENSG00000079134	-1.017229921	4.584378418	0.011651888	0.027793733	9984	THOC1	139.6964731	136.8998812	61.33220804	63.10011884
ENSG00000079150	-1.93566895	4.550014529	0.009290143	0.022828301	51661	FKBP7	157.9367836	163.0792779	34.55131093	42.06321644
ENSG00000079156	1.192754285	4.636723432	0.026454527	0.056603308	114880	OSBPL6	64.09015632	67.40832866	132.5916713	139.9976656
ENSG00000079215	5.955886322	4.668854655	6.32E-13	1.45E-11	6507	SLC1A3	3.443663561	3.425562048	196.5563364	197.6928918
ENSG00000079246	-1.189412715	4.587705512	0.002754819	0.00771362	7520	XRCC5	145.439957	142.453748	57.29933293	57.54625196
ENSG00000079257	-1.71089281	4.558827454	0.017750004	0.040085814	56925	LXN	156.5011653	154.2755613	45.72443871	40.22452385
ENSG00000079263	-0.602820913	4.60740111	0.186323568	0.28694412	101928789	SP140	118.4028523	139.0371355	71.10659096	81.59714768
ENSG00000079277	0.593979067	4.61462788	0.219606065	0.328917314	102724915	MKNK1	84.36257105	84.37789568	115.6221043	115.7475372
ENSG00000079308	1.785662983	4.642686881	0.001751727	0.005184072	7145	TNS1	48.52902514	48.67554895	152.9324239	151.324451
ENSG00000079313	0.625541303	4.607820279	0.176265353	0.274141245	100302210	REXO1	80.0851527	86.84963535	113.1503647	119.6745359
ENSG00000079332	0.042599627	4.616532144	0.942439763	0.961715143	56681	SAR1A	107.0915908	100.4665392	99.53346077	95.46767348
ENSG00000079335	-1.825858531	4.569347514	0.005786042	0.015085259	8556	CDC14A	154.2900912	167.354144	36.81914193	45.70990884
ENSG00000079337	3.836738045	4.657015891	6.83E-09	8.02E-08	10411	RAPGEF3	13.84872394	14.8724442	185.1275558	185.994414
ENSG00000079385	-2.463539096	4.524513328	0.002514109	0.007144959	634	CEACAM1	168.8382324	166.3976492	22.50437835	33.60235078
ENSG00000079387	-1.700030103	4.571989992	0.005756882	0.015018902	29843	SENP1	157.5024516	155.75326	43.51135117	44.24673996
ENSG00000079393	-6.696371274	4.589120024	1.23E-25	8.43E-23	51207	DUSP13	211.5486724	196.9415011	0.361951917	3.058498941
ENSG00000079432	1.503181491	4.630547753	0.00578438	0.015082005	23152	CIC	55.44309864	56.47660115	143.5233988	144.2965359
ENSG00000079435	3.745732382	4.68493966	5.64E-09	6.70E-08	3991	LIPE	15.54109624	15.37564984	184.4589038	193.0124852
ENSG00000079459	-1.162225958	4.58136922	0.005932135	0.015379207	2222	FDFT1	141.5814343	144.3829065	57.50685852	58.41856565
ENSG00000079462	-0.081745149	4.602997643	0.8207706	0.876407099	5050	PAFAH1B3	104.4705971	112.9936694	90.06002057	95.52940292
ENSG00000079482	0.510282771	4.59870642	0.18382249	0.283775775	4983	OPHN1	91.22498851	79.72387324	113.9276353	108.7750115
ENSG00000079557	-3.90736424	4.783791892	0.000200336	0.000916472	173	AFM	249.5838984	184.9319847	15.06801535	11.57499527
ENSG00000079616	-2.53392993	4.564657811	0.000425653	0.001669946	3835	KIF22	172.586993	175.7823799	27.41300703	27.07343231
ENSG00000079689	5.446902566	4.722779334	3.02E-12	6.14E-11	10590	SCGN	5.537918237	4.554303696	210.7102353	194.4620818
ENSG00000079691	0.011906546	4.603623742	0.984072462	0.99262493	55604	LRRC16A	104.2176087	105.2225564	95.61423978	95.78239126
ENSG00000079739	-1.076299306	4.588218477	0.006045381	0.01560514	5236	PGM1	139.1704668	143.0652079	60.82953321	60.3917236
ENSG00000079785	-0.317066867	4.589471886	0.413199043	0.535958947	1653	DDX1	115.3349019	115.306623	84.69337698	83.23538187
ENSG00000079805	-0.684139836	4.592478964	0.064760964	0.121492635	1785	DNM2	125.3917935	132.656899	70.75483078	74.60820646
ENSG00000079819	0.484897899	4.614849138	0.32409666	0.445545948	2037	EPB41L2	87.95462951	88.63973732	111.3602627	113.1514631
ENSG00000079841	7.772047777	4.669532037	6.56E-16	2.80E-14	22999	RIMS1	0.602153992	1.217335512	198.7826645	200.4139186
ENSG00000079931	-1.935729703	4.566114266	0.00555605	0.014545974	26002	MOXD1	162.4109393	161.0573427	38.94265728	37.8506199
ENSG00000079950	1.233730535	4.625745726	0.01492957	0.034525933	8417	STX7	62.94150418	64.78368976	135.2163102	137.0821995
ENSG00000079974	1.09934906	4.653649501	0.059842381	0.113698964	11159	RABL2B	71.68435914	65.76721476	140.3643476	128.3156409
ENSG00000079999	0.203558713	4.60725802	0.66092425	0.747482154	9817	KEAP1	96.89585461	99.24526135	100.7547386	104.2721252
ENSG00000080007	-1.855402938	4.615498214	0.000636621	0.002260818	55510	DDX43	175.9327935	150.6645721	49.33542794	32.56080657
ENSG00000080031	-2.015456931	4.573428287	0.000715308	0.002437933	5794	PTPRH	166.3133923	161.9867176	36.06899031	38.01328244
ENSG00000080166	-7.190829761	4.540166622	2.66E-10	3.94E-09	1638	DCT	198.8097066	199.3158424	1.073640139	1.190293411
ENSG00000080189	-0.721245336	4.585990424	0.069377708	0.127811929	51006	SLC35C2	127.4726498	131.2551706	69.81075381	72.52735016
ENSG00000080200	0.12277199	4.600251279	0.746061012	0.818081642	131544	CRYBG3	98.78154627	102.6647752	97.35425833	101.2184537
ENSG00000080224	3.958286496	4.67910471	2.39E-10	3.56E-09	285220	EPHA6	11.64786766	15.70489503	193.9134322	184.295105
ENSG00000080293	-0.580433943	4.580063769	0.188395344	0.289584156	6344	SCTR	121.937235	126.1332391	78.06276499	71.72463673
ENSG00000080298	1.065458528	4.630059627	0.047135167	0.092481643	5991	RFX3	69.65026193	68.59466338	132.6941575	130.3497381
ENSG00000080345	-0.303362209	4.603185219	0.421179916	0.544084386	101929336	RIF1	117.9880513	113.08964	86.91036002	83.32350434
ENSG00000080371	0.599811792	4.612382126	0.206381184	0.311958671	23011	RAB21	83.82180334	84.3491174	115.6508826	115.7064452
ENSG00000080493	4.62220611	4.675569741	5.16E-12	1.01E-10	8671	SLC4A4	8.89346669	8.315334365	195.076399	191.1065333
ENSG00000080503	2.130612034	4.647243309	0.000265475	0.001150496	6595	SMARCA2	40.58233674	39.95668566	161.1783483	159.4176633
ENSG00000080511	1.545598712	4.739448648	0.145914647	0.234083388	50700	RDH8	4.512078774	137.0742873	62.9257127	268.0587952
ENSG00000080546	1.839570942	4.643709205	0.00129188	0.003969847	27244	SESN1	47.42025635	46.97312967	152.5797436	154.7512999
ENSG00000080561	1.459563749	4.64981061	0.011653395	0.027794143	11043	MID2	58.61321187	56.86840756	147.4727294	141.3867881
ENSG00000080572	-1.909128665	4.684045974	0.054753291	0.105414472	139212	PIH1D3	110.2376925	269.1484004	2.29117923	89.76230749
ENSG00000080573	3.150234447	4.648057093	2.38E-07	2.20E-06	50509	COL5A3	21.38039197	22.81206631	177.294303	177.1879337
ENSG00000080603	-0.146430434	4.596172422	0.704700101	0.783833981	100862671	SRCAP	109.5945573	110.0629982	89.6201585	90.40544271
ENSG00000080608	-2.936222644	4.557455387	0.000108676	0.000527757	9933	KIAA0020	180.1768166	178.3681361	20.93931957	21.63186394
ENSG00000080618	-4.726889473	4.560516244	2.75E-08	2.96E-07	1361	CPB2	198.1545521	192.5414739	7.458526145	5.729513999
ENSG00000080644	1.963481957	4.678012983	0.000401005	0.001602802	1136	CHRNA3	42.39266773	49.19131546	150.8086845	171.4916699
ENSG00000080709	3.39643855	4.658088887	1.22E-07	1.19E-06	3781	KCNN2	17.53775887	20.8704345	179.1295655	184.1871786
ENSG00000080802	0.443390325	4.598577391	0.222287996	0.331911344	4850	CNOT4	87.11275059	91.18417196	108.815828	110.2660809
ENSG00000080815	0.480810265	4.614122228	0.324471371	0.44596003	5663	PSEN1	88.39482764	88.25154418	112.3123739	111.6051724
ENSG00000080819	-0.495633884	4.585378197	0.210774779	0.317451098	1371	CPOX	120.3585934	122.5356615	76.74077551	79.64140658
ENSG00000080822	2.992784126	4.668251222	5.17E-06	3.59E-05	56650	CLDND1	24.58183324	24.54835583	175.4181668	180.40858
ENSG00000080823	-0.038179555	4.604792641	0.932344219	0.954577808	5891	MOK	103.9166946	110.1297314	92.56542219	96.0833054
ENSG00000080824	-0.113622728	4.644042141	0.856665282	0.903068604	3320	HSP90AA1	123.3123699	96.25218541	103.7478146	83.08248195
ENSG00000080839	-2.318764957	4.60327305	7.21E-09	8.42E-08	5933	RBL1	180.0680944	166.8409696	30.51113844	33.15903037
ENSG00000080845	0.752682877	4.603291631	0.03673693	0.075057331	22839	DLGAP4	76.06668137	81.57745482	118.4225452	121.1285918
ENSG00000080854	2.342491508	4.655166312	0.000104157	0.000514309	22997	IGSF9B	35.51523714	36.48070975	163.5192903	167.8678183
ENSG00000080947	2.000191806	4.668047376	0.0015471	0.004651382	114819	CROCCP3	44.53615284	43.20373255	163.7174801	155.4638472
ENSG00000080986	-3.723084108	4.481367862	0.000210553	0.00095518	10403	NDC80	177.7144758	180.4121256	3.532239916	22.28552416
ENSG00000081014	-0.637568432	4.595193814	0.096370158	0.166112952	23431	AP4E1	130.5115603	121.9614271	78.03857294	69.48768579
ENSG00000081019	0.288958676	4.600871957	0.44417616	0.560288791	54665	RSBN1	93.44853581	95.85170611	104.1482939	105.1975988
ENSG00000081026	1.489805222	4.631367578	0.006232803	0.016041228	260425	MAGI3	56.76946574	55.60691272	143.9127352	143.2305343
ENSG00000081041	-0.159711724	4.592155718	0.692595226	0.773918614	2920	CXCL2	97.19651347	127.7240293	102.8034865	73.74197715
ENSG00000081051	-8.688690946	4.544575296	1.16E-11	2.15E-10	174	AFP	201.163615	199.6023253	0.260271114	0.397674664
ENSG00000081052	0.217129215	4.594157121	0.581896063	0.680156915	1286	COL4A4	98.87121592	93.31473456	101.1287841	102.4951435
ENSG00000081059	-4.381229977	4.538440046	1.01E-06	8.33E-06	102724203	TCF7	191.1812646	190.7308385	7.348149749	9.269161509
ENSG00000081087	-1.353799234	4.570638162	0.031778053	0.065949773	28962	OSTM1	145.9489201	149.1469146	50.94438085	54.05107989
ENSG00000081138	1.660553993	4.646395098	0.003342142	0.00920124	1005	CDH7	51.56181799	52.7663126	147.2336874	152.2918371
ENSG00000081148	3.023195211	4.6927876	2.01E-06	1.51E-05	50939	IMPG2	16.78428585	35.04833106	195.3846047	164.9516689
ENSG00000081154	0.298739238	4.60708061	0.533500842	0.636884758	57092	PCNP	94.65629813	94.06569489	105.6034029	105.3437019
ENSG00000081177	1.100096482	4.610526788	0.018940449	0.042334946	55218	EXD2	65.72479388	69.2912862	130.8927797	130.7087138
ENSG00000081181	0.153211132	4.613395603	0.767358974	0.834805765	384	ARG2	100.5573516	99.44264838	103.7492884	98.06702449
ENSG00000081189	3.55493234	4.657133872	5.75E-08	5.93E-07	4208	MEF2C	17.01817073	17.29545981	182.7045402	183.1898652
ENSG00000081237	-1.243652656	4.579050718	0.009887564	0.024073588	5788	PTPRC	146.1225689	143.1860697	56.8139303	54.19871417
ENSG00000081248	2.44793681	4.738805383	0.000315122	0.001322434	779	CACNA1S	36.10352069	35.38076218	163.8964793	193.9579229
ENSG00000081277	-1.936807678	4.580918388	1.11E-05	7.19E-05	5317	PKP1	160.3005737	168.3774322	38.03985081	39.69942631
ENSG00000081307	-0.190494735	4.593293538	0.612554364	0.707484763	79876	UBA5	111.770635	110.2053644	89.79463559	86.67490078
ENSG00000081320	-1.177153405	4.574780858	0.030893683	0.064518485	9262	STK17B	141.9236905	143.307087	56.58598612	58.07630949
ENSG00000081377	1.039285693	4.621188401	0.03693556	0.075399759	8555	CDC14B	69.3537431	70.0715217	129.9284783	130.1133507
ENSG00000081386	1.056301169	4.62845607	0.049819075	0.09707875	22869	ZNF510	69.62744497	69.15661996	131.9039616	130.372555
ENSG00000081479	4.313822235	4.674173478	1.79E-11	3.21E-10	4036	LRP2	10.85307436	10.27138546	193.0693301	189.1469256
ENSG00000081665	0.716784053	4.622108839	0.165754501	0.260363684	440515	ZNF506	85.59681899	73.27870866	125.0655607	114.403181
ENSG00000081692	-0.175986578	4.594630888	0.627860249	0.719482344	65094	JMJD4	108.8640832	113.4009158	87.04532952	91.13591676
ENSG00000081721	-1.049639771	4.594189413	0.005073657	0.013396586	11266	DUSP12	142.1959593	138.1912664	61.46714348	61.80873359
ENSG00000081760	0.524656027	4.599327268	0.140931782	0.227235121	65985	AACS	82.52578899	90.88532931	109.1146707	115.7783531
ENSG00000081791	0.261183506	4.606313774	0.57444207	0.673755966	9812	KIAA0141	95.35811214	96.21751902	104.5473573	103.782481
ENSG00000081800	1.740818932	4.579865002	0.025458821	0.054817147	6561	SLC13A1	6.778226497	105.4704595	94.52954048	204.6450875
ENSG00000081803	3.597037357	4.6637973	7.31E-08	7.45E-07	93664	CADPS2	16.53513063	17.04833528	182.9516647	185.7121107
ENSG00000081818	3.675322382	4.732004574	1.59E-07	1.52E-06	56131	PCDHB4	15.8209958	17.8926093	204.2185841	182.1073907
ENSG00000081842	3.194909665	4.706816238	6.53E-07	5.65E-06	56142	PCDHA6	22.27106515	22.29216888	191.7060781	177.7078311
ENSG00000081853	1.786117356	4.698281969	0.00291663	0.008120405	56113	PCDHGA2	51.06975297	49.69961593	166.2035196	148.930247
ENSG00000081870	-0.721192287	4.596367021	0.055839655	0.107172034	51668	HSPB11	132.3186104	126.6107136	73.38928636	69.41443524
ENSG00000081913	1.924759134	4.649615084	0.000856216	0.002779157	23239	PHLPP1	44.66184595	46.14115959	153.8588404	158.9586024
ENSG00000081923	-1.930683076	4.564869158	0.005482003	0.014371726	5205	ATP8B1	158.9742101	165.4133809	36.36959047	41.02578992
ENSG00000081985	1.888866736	4.644581905	0.000692283	0.002385796	3595	IL12RB2	41.95989158	51.68048707	148.3195129	162.6505122
ENSG00000082014	2.251068288	4.663388505	0.000259104	0.001128926	6604	SMARCD3	37.53173556	38.82049845	161.1795015	168.8756336
ENSG00000082068	-1.041407104	4.598594507	0.005873145	0.015263431	55100	WDR70	143.6415177	136.5026205	63.49737945	60.37442916
ENSG00000082074	-1.96935564	4.573996067	0.000943351	0.003035551	2533	FYB	165.4651358	160.7528356	39.24716439	36.4169952
ENSG00000082126	-0.004891878	4.684021228	1	1	58538	MPP4	132.748198	80.28964069	119.7103593	78.38612429
ENSG00000082146	-0.4083927	4.642524649	0.469758007	0.57967782	55437	STRADB	130.5113585	112.1723442	87.82765576	80.00567368
ENSG00000082153	-1.696201495	4.609500861	0.000560503	0.002086277	9689	BZW1	165.5571895	154.1998596	45.80014037	44.29879426
ENSG00000082175	-1.67864235	4.635727995	0.002715155	0.0076125	5241	PGR	170.8655803	152.7230122	47.27698777	45.35155999
ENSG00000082196	1.08934751	4.647280855	0.052187454	0.101169223	114899	C1QTNF3	69.77111231	68.54418386	137.1000446	130.2288877
ENSG00000082212	-0.616011027	4.591688528	0.11851379	0.197221794	4200	ME2	128.2337642	122.6609048	77.33909517	71.39968597
ENSG00000082213	-0.399458781	4.622401861	0.436223983	0.55390036	55322	C5orf22	124.152948	116.3702019	83.08171735	83.62979813
ENSG00000082258	0.287448021	4.608839628	0.547375984	0.649386558	905	CCNT2	95.14733233	94.6306412	105.5792338	104.8526677
ENSG00000082269	0.671827584	4.645346854	0.221992046	0.331496602	57579	FAM135A	80.9569906	86.91167565	113.0883244	129.9257151
ENSG00000082293	3.70785453	4.688920004	1.61E-08	1.79E-07	1310	COL19A1	15.98572111	15.76691799	184.0142789	193.9401081
ENSG00000082397	2.944894441	4.655682477	2.58E-06	1.89E-05	23136	EPB41L3	25.07532892	25.10950406	174.8904959	176.1338894
ENSG00000082438	-0.503581585	4.5720096	0.399136047	0.522477485	22837	COBLL1	120.2123935	120.4187712	79.78760648	74.05295878
ENSG00000082458	1.566112208	4.63802318	0.004559977	0.012170733	1741	DLG3	55.07767261	53.38986204	147.3866355	144.9223274
ENSG00000082482	1.050941743	4.588416845	0.005607164	0.014669256	3776	KCNK2	63.26054719	74.06248035	128.5856505	125.9375196
ENSG00000082497	0.152442416	4.600194179	0.695666745	0.776630073	56256	SERTAD4	101.8502404	95.69789278	100.8059525	99.19404747
ENSG00000082512	-1.950135468	4.551159314	0.008583356	0.021344788	7188	TRAF5	160.8298353	160.0181599	35.82150687	39.98184007
ENSG00000082515	-0.56759497	4.613266555	0.23291594	0.344558448	29093	MRPL22	120.537688	134.204947	75.58727746	79.46231198
ENSG00000082516	-1.478101453	4.594238976	0.000120912	0.000578622	25929	GEMIN5	156.2815604	149.0589333	50.94106668	48.82880091
ENSG00000082556	3.470705992	4.678357954	9.36E-09	1.07E-07	4986	OPRK1	17.03873119	20.12506168	179.8749383	190.7531201
ENSG00000082641	0.241192861	4.607057224	0.617688362	0.710330898	4779	NFE2L1	96.26175236	96.80767613	103.1923239	104.0625617
ENSG00000082684	1.356254524	4.633376367	0.011945247	0.028376967	54437	SEMA5B	59.78722518	60.9979063	139.0020937	141.6959179
ENSG00000082701	0.535504455	4.615500479	0.27766691	0.397160436	2932	GSK3B	86.20934555	86.86142522	114.4939505	113.1385748
ENSG00000082781	-1.983898798	4.564131047	0.004689005	0.012475834	3693	ITGB5	163.1175264	162.1833498	37.81665015	36.8621873
ENSG00000082805	0.784551727	4.625827752	0.11929895	0.198265903	23085	ERC1	77.85954337	79.12965037	124.1986166	120.8703496
ENSG00000082898	-1.112486171	4.577243932	0.026912854	0.057428899	7514	XPO1	139.9575743	141.9199114	60.04242571	58.1410204
ENSG00000082929	-4.981995177	4.604449377	4.39E-18	4.46E-16	10141	C4orf6	209.9503961	193.5078039	6.492196054	4.98719552
ENSG00000082996	1.260400166	4.661213541	0.033673893	0.069445378	11342	RNF13	64.81420178	63.88047674	144.6481106	135.1857982
ENSG00000083067	6.376913672	4.680946295	4.76E-16	2.07E-14	80036	TRPM3	2.218586118	2.971247783	201.8035416	197.0287522
ENSG00000083093	-1.929266521	4.566269264	0.005429137	0.014254661	79728	PALB2	163.3780922	159.3781639	36.84174583	40.62183607
ENSG00000083097	1.427368467	4.628523926	0.009063018	0.022333427	23033	DOPEY1	59.24782585	56.19794805	142.4134311	140.7521741
ENSG00000083099	0.697154267	4.630962243	0.194719839	0.2973246	57226	LYRM2	83.35967061	79.29251523	123.4909023	116.6403294
ENSG00000083123	0.194147247	4.585839167	0.62690912	0.718622105	594	BCKDHB	93.91660192	100.8122113	101.6138778	99.18778871
ENSG00000083168	0.254349014	4.617015128	0.607804355	0.703402754	7994	KAT6A	96.60577059	96.7764453	103.2235547	106.6024519
ENSG00000083223	-0.832019146	4.601272697	0.024994116	0.053950406	79670	ZCCHC6	136.1315349	131.3731852	68.19944567	68.62681477
ENSG00000083290	2.349162172	4.654220756	9.79E-05	0.000496082	9706	ULK2	35.61094055	35.96476652	164.0352335	167.276056
ENSG00000083307	-5.86334486	4.612992593	5.00E-17	2.71E-15	79977	GRHL2	215.1815324	196.0489933	3.951006718	2.294829234
ENSG00000083312	-1.072967039	4.607941049	0.026725415	0.057085737	3842	TNPO1	147.6047379	135.3959424	64.60405758	58.05914313
ENSG00000083444	-2.60791584	4.574798221	7.61E-06	5.08E-05	5351	PLOD1	173.6154488	180.5183614	26.17267318	26.38455119
ENSG00000083454	0.087384237	4.585930908	0.853817833	0.900639941	5026	P2RX5	98.83917458	103.0322219	101.1608254	92.13895994
ENSG00000083457	-0.863984769	4.601642907	0.015138113	0.034956426	3682	ITGAE	129.6142261	143.3937575	64.98751692	70.38577391
ENSG00000083520	-0.456518565	4.589460563	0.242964592	0.356390437	22894	DIS3	118.5570562	122.5901964	81.44294378	77.33347268
ENSG00000083535	-1.155781589	4.555250243	0.103159725	0.175779504	10464	PIBF1	139.614531	140.2796197	54.28496557	60.385469
ENSG00000083544	-0.963967297	4.575156455	0.072841529	0.133196878	81550	TDRD3	135.5970599	136.3650116	62.41432256	64.40294006
ENSG00000083635	-1.045342923	4.559305283	0.139809889	0.225605837	26747	NUFIP1	138.6551608	134.3754328	65.62456719	54.05941992
ENSG00000083642	0.579231333	4.618347281	0.244829685	0.358571287	23047	PDS5B	85.71678199	84.22691977	116.5499537	114.283218
ENSG00000083720	1.227690056	4.624471343	0.015318149	0.035337121	5019	OXCT1	62.86194349	65.20709806	134.7929019	136.9500669
ENSG00000083750	1.173191214	4.623316448	0.020860181	0.046125231	10325	RRAGB	66.12192952	64.57386322	134.291348	133.8780705
ENSG00000083799	1.655012524	4.625449565	0.001195347	0.003696582	102724054	CYLD	49.78893758	53.83773442	148.0946558	146.1622656
ENSG00000083807	0.439880387	4.601665837	0.236836064	0.349306047	10998	SLC27A5	91.35391552	85.97266347	110.3323748	108.6460845
ENSG00000083812	0.722083322	4.61928664	0.147118773	0.235709481	25799	ZNF324	80.95146674	79.07038172	121.0565484	119.0485333
ENSG00000083814	1.610397771	4.649378128	0.004995765	0.013220607	79891	ZNF671	53.48128339	53.65776843	150.493638	146.3422316
ENSG00000083817	0.573185628	4.590063491	0.131370483	0.21484075	55659	ZNF416	80.61266227	88.08101519	113.9115996	111.9189848
ENSG00000083828	-0.487843175	4.595259031	0.179573215	0.278194244	54807	ZNF586	121.0948606	122.9155342	78.80582885	78.90513939
ENSG00000083838	0.622562367	4.611006388	0.185686332	0.286156195	55663	ZNF446	82.32569203	84.35923211	115.6407679	117.0637688
ENSG00000083844	0.816467448	4.609088792	0.085241206	0.150082885	9422	ZNF264	78.70892942	73.17165188	121.2910706	123.2055856
ENSG00000083845	-1.995160954	4.57010682	0.00246833	0.007046214	6193	RPS5	164.3968844	162.6558042	37.34419575	37.2505191
ENSG00000083857	-1.300106534	4.572984229	0.027223174	0.058012974	2195	FAT1	145.0552801	147.2457089	52.96147573	54.94471994
ENSG00000083896	0.374321354	4.607406853	0.430534972	0.550991413	91746	YTHDC1	92.76717318	90.23137391	108.6125536	107.2328268
ENSG00000083937	0.192011328	4.606500797	0.684984868	0.767738251	25978	CHMP2B	96.90340188	100.0921232	103.6538422	99.90787685
ENSG00000084070	0.973881945	4.61937758	0.049841542	0.097112148	64744	SMAP2	71.2766893	72.28307519	128.0585264	127.7169248
ENSG00000084072	-0.449265834	4.607659813	0.327651957	0.449298077	10450	PPIE	118.0952722	126.347682	79.97013014	81.90472785
ENSG00000084073	-0.765979087	4.599536528	0.037335115	0.076108846	10269	ZMPSTE24	133.418298	129.4824679	70.17223368	70.51753211
ENSG00000084090	-0.173940097	4.596102795	0.646522593	0.735266198	56910	STARD7	110.5985438	111.0142475	88.79637644	89.40145621
ENSG00000084092	-0.588963333	4.6125526	0.215978602	0.324283726	84273	NOA1	122.30296	133.3348265	75.74410686	77.69703996
ENSG00000084093	-1.971361191	4.573343523	0.000955267	0.003068149	5978	REST	164.7753077	161.6945875	38.30541255	37.38670479
ENSG00000084110	-4.454679329	4.582748925	7.28E-18	5.19E-16	3034	HAL	190.8630915	206.8794109	9.136908494	7.018819014
ENSG00000084112	0.159208614	4.611083872	0.748299439	0.819525369	54434	SSH1	100.2339885	99.00785363	102.3590845	99.76601152
ENSG00000084207	-1.181706865	4.576487784	0.023528876	0.051190824	2950	GSTP1	142.0073638	143.927215	57.99263622	56.29664906
ENSG00000084234	0.663124763	4.610856003	0.156566147	0.248443368	102725415	APLP2	81.2404484	82.46734937	117.5903089	117.5326506
ENSG00000084444	2.47090831	4.661481254	6.43E-05	0.000339527	57613	KIAA1467	33.78554258	33.04773755	170.6283197	166.2144574
ENSG00000084453	4.444927814	4.668689881	1.16E-09	1.53E-08	6579	SLCO1A2	9.766247791	9.513256716	190.2337522	192.7162327
ENSG00000084463	-0.978474877	4.64644569	0.091519265	0.159257589	51729	WBP11	153.4708524	128.8745169	71.12548313	60.30505514
ENSG00000084623	-1.350929476	4.598094499	0.00035834	0.001465648	8668	EIF3I	153.1552283	145.7179913	54.28200875	52.41407095
ENSG00000084628	1.469395003	4.634569691	0.007807409	0.019611871	79570	NKAIN1	58.42733045	54.99302939	144.9004541	141.5726696
ENSG00000084636	1.530059852	4.63731692	0.00532258	0.01400313	1307	COL16A1	54.4766558	56.62050575	146.8763052	143.3794942
ENSG00000084652	-1.066489515	4.581125896	0.012317573	0.02914181	200081	TXLNA	139.0383496	140.783521	60.31117443	60.9616504
ENSG00000084674	-8.279771988	4.552952291	3.29E-12	6.65E-11	338	APOB	203.015609	199.4519353	0.408173619	0.548064734
ENSG00000084676	2.355029836	4.671617551	6.78E-05	0.00035634	8648	NCOA1	36.41079747	35.6264147	171.0894721	163.5892025
ENSG00000084693	-1.296140716	4.580418545	0.003066832	0.008506073	60509	AGBL5	145.658581	148.0159335	54.34141904	54.1227149
ENSG00000084710	2.796966152	4.658391628	8.55E-06	5.67E-05	22979	EFR3B	27.44677829	27.58442852	172.4155715	175.0815483
ENSG00000084731	3.805461728	4.65728436	1.09E-08	1.23E-07	3797	KIF3C	14.41430938	14.81565186	185.3572633	185.1843481
ENSG00000084733	-0.047453921	4.605562687	0.924899201	0.948820803	10890	RAB10	105.7571605	108.4097852	93.66807224	94.24283945
ENSG00000084734	-1.268548802	4.565142351	0.061654963	0.116601901	2646	GCKR	144.953301	143.1712972	52.37863081	56.82870284
ENSG00000084754	-0.977106631	4.607522365	0.041022238	0.08258141	3030	HADHA	143.0951267	134.3059401	65.69405988	62.84479492
ENSG00000084764	4.016731289	4.670250251	3.46E-09	4.27E-08	22924	MAPRE3	12.82911449	12.83320843	189.9875126	187.1667916
ENSG00000084774	-2.1984077	4.563750626	0.001917312	0.005612588	790	CAD	166.4063044	168.6979336	33.59369562	32.55762963
ENSG00000085063	0.20317022	4.612879577	0.678565657	0.762231025	966	CD59	99.18959405	96.90416103	104.4160071	100.8104059
ENSG00000085117	0.664100817	4.609574725	0.158484106	0.250940625	3732	CD82	82.91109165	79.84713231	117.0889083	117.9236759
ENSG00000085185	0.005023335	4.593745653	1	1	63035	BCORL1	101.481141	107.9804423	91.67114285	98.51885901
ENSG00000085224	0.639678812	4.617819247	0.197939403	0.301220613	546	ATRX	83.70745084	81.88567792	116.2925492	118.7128112
ENSG00000085231	-0.92272238	4.602270879	0.01470762	0.034084014	102157402	TAF9	141.6799625	130.8367606	69.16323936	61.68305797
ENSG00000085265	5.971262866	4.696994713	8.13E-14	2.33E-12	2219	FCN1	3.94711258	2.924657271	205.1739195	196.0528874
ENSG00000085274	0.192733858	4.600272275	0.601695193	0.69808363	55892	MYNN	96.41752981	99.86940066	102.5522312	100.1305993
ENSG00000085276	0.233437209	4.5971913	0.531330505	0.635276145	2122	MECOM	93.76937251	99.55381967	104.3689915	100.4461803
ENSG00000085365	1.549898529	4.654267318	0.009009777	0.022212741	9522	SCAMP1	57.35782931	52.74189183	151.6524497	142.6421707
ENSG00000085377	-0.464321123	4.585787075	0.250044625	0.364488223	5550	PREP	120.0811053	120.3610916	78.38309185	79.91889474
ENSG00000085382	1.317348553	4.58859799	0.000474949	0.001822738	57531	HACE1	55.14469117	65.92191352	134.0780865	135.6938343
ENSG00000085415	-0.16367367	4.598415715	0.658668868	0.745431847	81929	SEH1L	109.7108402	111.8271824	88.94169836	90.28915978
ENSG00000085433	3.173882745	4.651976168	3.70E-07	3.32E-06	22911	WDR47	21.43004903	22.12368589	177.8763141	178.1958117
ENSG00000085449	-0.726835572	4.585911213	0.066275129	0.123431163	57590	WDFY1	128.7165996	129.8949668	70.54346732	71.28340038
ENSG00000085465	1.89951644	4.648204402	0.000903829	0.002918629	5016	OVGP1	45.29272931	46.66390319	153.3360968	157.9785753
ENSG00000085491	-2.332930288	4.570282164	0.000469459	0.00180471	29957	SLC25A24	172.0935019	169.0292751	30.97072495	30.58174191
ENSG00000085511	0.052562391	4.598849361	0.905330869	0.934850298	4216	MAP3K4	103.2444034	102.1838067	97.81619328	95.39597591
ENSG00000085514	2.255632384	4.599744539	1.08E-09	1.45E-08	29992	PILRA	31.94740313	42.43969842	157.5603016	157.6401478
ENSG00000085552	-4.300976266	4.543249482	9.05E-07	7.56E-06	57549	IGSF9	189.5998029	193.4107368	7.262478693	10.40019706
ENSG00000085563	1.894942712	4.654669565	0.001534186	0.004619413	5243	ABCB1	46.8589943	45.22283216	158.5145759	153.1410057
ENSG00000085644	1.088427493	4.623722368	0.028579336	0.060475176	7760	ZNF213	65.66205307	71.75713347	128.2428665	135.8391216
ENSG00000085662	-0.398875502	4.608122671	0.402636723	0.524967314	231	AKR1B1	123.1885365	114.7567312	85.24326885	79.27222298
ENSG00000085719	-1.34687181	4.581322791	0.001685121	0.005010143	8895	CPNE3	149.0974154	146.9160094	53.08399056	52.72752187
ENSG00000085721	-0.37014201	4.607293594	0.435457529	0.55309995	54700	RRN3	121.644791	114.309055	85.69094505	80.68003997
ENSG00000085733	-0.359254532	4.598712457	0.320855188	0.442051542	2017	CTTN	115.8512613	120.1101713	82.38200251	84.14873865
ENSG00000085741	-0.159978098	4.548011884	0.835659722	0.888065088	7481	WNT11	106.5389471	106.313357	80.7438011	93.68664296
ENSG00000085760	-1.447579467	4.577266235	0.004422421	0.011837398	4528	MTIF2	151.2893983	149.6560732	50.03367306	50.34392678
ENSG00000085788	1.175641082	4.626517447	0.027700389	0.058882377	23259	DDHD2	65.44202986	65.66156089	134.3384391	134.6917099
ENSG00000085831	-0.123203897	4.610768142	0.790444932	0.85264288	22996	TTC39A	105.4689012	116.4798723	89.44457314	94.53109878
ENSG00000085832	1.408933378	4.636153381	0.00990199	0.024102667	2060	EPS15	59.16670295	58.36699072	142.8655825	140.8332971
ENSG00000085840	-4.97425303	4.528351236	2.74E-07	2.51E-06	4998	ORC1	193.1541288	191.9573123	3.18222191	8.042687686
ENSG00000085871	-0.986385213	4.598819613	0.006542995	0.016748506	4258	MGST2	136.0719588	143.1321864	63.92804122	63.41981291
ENSG00000085872	-0.381056857	4.604158877	0.344593163	0.46659604	10523	CHERP	116.2854299	122.3933622	82.09584567	83.71457012
ENSG00000085978	0.480215884	4.618278324	0.337263918	0.459621156	55054	ATG16L1	88.57348692	88.65910832	113.1199139	111.3408917
ENSG00000085982	-0.129535939	4.596318007	0.734904316	0.808750396	55230	USP40	108.6202517	109.9765951	91.37974831	89.57933862
ENSG00000085998	0.295260821	4.613755497	0.553401897	0.654639208	55624	POMGNT1	95.56609589	94.11800029	107.0999423	104.4339041
ENSG00000085999	-3.410490347	4.557927584	1.34E-05	8.45E-05	8438	RAD54L	183.9778415	187.640804	16.02215853	15.53475587
ENSG00000086015	-0.2406151	4.595469526	0.508937229	0.616792597	23139	MAST2	112.3796539	114.1530806	86.20760135	87.6203461
ENSG00000086061	-0.110014047	4.598073578	0.76695096	0.834567217	3301	DNAJA1	109.7567595	106.9820345	93.01796552	89.26400437
ENSG00000086062	-2.977266661	4.562554833	5.95E-05	0.000316756	2683	B4GALT1	179.0145535	183.0299431	20.98544648	20.59271346
ENSG00000086065	0.418783129	4.622611347	0.41943252	0.542115268	51510	CHMP5	95.77387588	84.37055731	116.0175337	104.2261241
ENSG00000086102	-0.178731221	4.589944894	0.647207659	0.735827528	4799	NFX1	110.5780603	110.2671495	87.5310857	89.73285049
ENSG00000086159	2.353057653	4.60375802	4.66E-10	6.65E-09	363	AQP6	28.70809386	42.28055516	157.7194448	162.578757
ENSG00000086189	-0.451071303	4.594113789	0.216820579	0.325387086	27292	DIMT1	120.8583557	119.8889307	80.11106929	79.77583935
ENSG00000086200	-1.038589752	4.570008975	0.102659826	0.175386827	51194	IPO11	137.1160266	138.6703268	59.34183748	62.88397339
ENSG00000086205	4.535464762	4.748416539	5.53E-08	5.72E-07	219595	FOLH1	9.846539261	9.267769362	213.7969669	190.1534607
ENSG00000086232	-0.910161311	4.582086845	0.027279514	0.058119444	27102	EIF2AK1	134.4391829	135.5224619	64.86500011	65.56081709
ENSG00000086288	0.480608329	4.649581699	0.431377104	0.550991413	51314	NME8	101.3211979	75.0750763	128.457392	98.67880211
ENSG00000086289	2.811897701	4.656660999	6.81E-06	4.60E-05	54749	EPDR1	27.22966261	27.21840041	174.3850537	172.7703374
ENSG00000086300	1.506417867	4.647282558	0.008231777	0.020570131	29887	SNX10	56.24242361	56.68725876	147.6793792	143.3127412
ENSG00000086475	-1.122749204	4.64058941	0.051945383	0.100742812	22929	SEPHS1	157.3160526	133.3921624	66.60783757	55.66245042
ENSG00000086504	-0.522870176	4.596604378	0.142913858	0.229952371	10573	MRPL28	118.8646053	129.4036489	74.9971505	81.13539473
ENSG00000086506	-0.96436473	4.597653475	0.007266856	0.018390904	3049	HBQ1	134.0678742	144.0461553	62.87981725	65.93212581
ENSG00000086544	0.644677544	4.616658094	0.184958681	0.285148176	80271	ITPKC	81.71967229	84.12796443	115.8720356	119.3722393
ENSG00000086548	-5.867259793	4.658932417	5.09E-12	9.93E-11	4680	CEACAM6	228.5200523	194.043396	0.704922346	5.956604034
ENSG00000086570	8.565791959	4.667365921	3.25E-16	1.45E-14	2196	FAT2	0.47568464	0.454463049	199.6208528	199.5243154
ENSG00000086589	-0.055546806	4.59617102	0.889418158	0.923651889	55696	RBM22	107.5232543	105.1189465	91.31333227	94.88105351
ENSG00000086598	-1.125004926	4.585260203	0.004299686	0.01154023	10959	TMED2	138.4882951	147.0562397	57.08094157	61.51170495
ENSG00000086619	1.022361814	4.67532556	0.062584103	0.118077284	56605	ERO1LB	73.78066331	71.63655717	141.6268441	126.2193367
ENSG00000086666	-0.943866559	4.577446229	0.060402105	0.114595176	54469	ZFAND6	135.7998129	135.0398041	64.96019589	62.89283931
ENSG00000086696	-7.125591767	4.586400027	7.09E-26	5.17E-23	3294	HSD17B2	211.1043722	197.7849286	0.262138175	2.215071373
ENSG00000086712	-0.703238653	4.595535707	0.054830006	0.105523155	55787	TXLNG	127.7083204	131.5633461	72.29167964	71.84900128
ENSG00000086717	2.219705175	4.688089165	0.000153665	0.000719953	5475	PPEF1	34.193006	46.74613361	153.2538664	183.3915176
ENSG00000086730	0.065604048	4.561136312	0.930480194	0.953044103	7462	LAT2	97.2306665	102.7693335	86.58016766	104.3705772
ENSG00000086758	-0.192396795	4.59869351	0.603260725	0.69927675	10075	HUWE1	110.9683208	112.5723685	89.03167925	88.17369256
ENSG00000086827	-1.461572966	4.57779884	0.003656652	0.009985663	9183	ZW10	149.6810351	153.0624405	49.43170229	50.31896486
ENSG00000086848	0.438355937	4.595614652	0.22621995	0.336431436	79796	ALG9	85.71713021	93.13604194	106.8639581	111.7569841
ENSG00000086967	-0.003943651	4.611264159	1	1	4606	MYBPC2	102.5833932	110.129657	94.38097541	97.41660681
ENSG00000086991	-1.209704817	4.594123872	0.00135642	0.00414511	50507	NOX4	147.5827164	142.4903594	57.50964056	56.62242501
ENSG00000087008	0.108990455	4.611158012	0.829116084	0.882849319	8310	ACOX3	99.06504289	105.1127629	100.9349571	97.85930115
ENSG00000087053	-0.177770638	4.605277672	0.706233316	0.785156025	8898	MTMR2	112.5499237	110.129094	89.870906	89.25628138
ENSG00000087074	-0.162138593	4.591477686	0.674978583	0.759278001	23645	PPP1R15A	109.9572904	109.9941081	88.4526867	90.04270961
ENSG00000087076	2.689076563	4.648569437	6.45E-06	4.37E-05	51171	HSD17B14	28.67240894	29.82903848	170.1709615	171.4654984
ENSG00000087077	-1.830822624	4.574613362	0.001169356	0.003629569	102466755	TRIP6	158.4702318	163.0386374	40.45460996	41.52976817
ENSG00000087085	4.392424752	4.700426233	2.50E-10	3.72E-09	43	ACHE	10.28887845	10.16185795	189.7111216	202.0910349
ENSG00000087086	-1.142684278	4.614506882	0.022814051	0.049778221	2512	FTL	150.6089353	138.0701509	61.9298491	57.45415089
ENSG00000087087	-0.740125305	4.588247001	0.054881892	0.105595137	51593	SRRT	127.6169421	133.1105542	69.06461922	72.38305787
ENSG00000087088	-1.675630401	4.572162722	0.005456211	0.014316466	581	BAX	151.3834216	163.1353922	40.85058656	48.61657843
ENSG00000087095	1.645996585	4.634804211	0.002537892	0.007192963	51701	NLK	51.13609028	53.32046712	146.6795329	149.4886037
ENSG00000087111	-0.473878943	4.589272003	0.214695092	0.32263567	94005	PIGS	120.4168722	121.4040459	79.58312779	78.26449018
ENSG00000087116	-0.032848126	4.582456924	0.956311565	0.972289213	9509	ADAMTS2	102.8584027	107.2141894	89.21348096	97.14159727
ENSG00000087152	1.379188693	4.634961964	0.011545884	0.027575613	56970	ATXN7L3	59.58954074	59.77945871	141.6852813	140.2205413
ENSG00000087157	0.373429792	4.591925638	0.329294191	0.451048189	9489	PGS1	88.68968207	93.85425517	106.1457448	107.4392825
ENSG00000087191	0.02727054	4.604102501	0.956407161	0.972332165	5705	PSMC5	103.1056787	105.4547383	95.73978185	96.89432129
ENSG00000087206	-0.672261768	4.587922847	0.081924269	0.145110137	51720	UIMC1	127.0181187	128.3008683	72.39257801	72.98188131
ENSG00000087237	-3.035366067	4.576979439	4.67E-08	4.87E-07	1071	CETP	179.5067301	188.8283344	20.09052604	20.49326993
ENSG00000087245	-5.403155271	4.56287446	8.84E-10	1.19E-08	4313	MMP2	195.6981154	203.5588762	4.06973986	4.301884572
ENSG00000087250	9.443097522	4.731172873	9.61E-17	4.82E-15	4504	MT3	0.206270848	0.211174075	216.7799817	199.7888259
ENSG00000087253	-0.809445742	4.570133883	0.204774714	0.309745335	102725372	LPCAT2	129.563175	131.6443577	70.436825	64.40493313
ENSG00000087258	5.604626935	4.684679802	2.89E-14	8.87E-13	2775	GNAO1	4.516888917	4.362910637	195.4831111	201.8451568
ENSG00000087263	-0.639693753	4.606295092	0.176477313	0.27441236	55239	OGFOD1	131.9622948	122.3908229	77.60917714	71.2079853
ENSG00000087266	-0.05099248	4.590719105	0.894721426	0.927412739	6452	SH3BP2	105.4476133	106.6088243	91.27606996	94.55238671
ENSG00000087269	-1.001416587	4.574219172	0.077237608	0.139065846	8602	NOP14	136.8728782	137.171172	63.12712176	61.12448564
ENSG00000087274	1.541566341	4.639513256	0.005698055	0.014884606	118	ADD1	55.31808348	54.84524575	146.7267284	144.6819165
ENSG00000087299	-0.356980073	4.63391223	0.527933064	0.632995234	79944	L2HGDH	130.2041283	106.2212785	93.77872151	75.57273237
ENSG00000087301	0.718872828	4.625424224	0.154103087	0.245132516	57544	TXNDC16	80.10019745	81.37250629	122.2159793	118.6274937
ENSG00000087302	-1.634691105	4.576459971	0.002235547	0.006445809	51637	C14orf166	157.022423	153.5573777	44.74222576	46.44262231
ENSG00000087303	-2.663421687	4.555428885	0.000419777	0.001654016	22795	NID2	175.586862	174.0723357	25.92766431	24.05665934
ENSG00000087338	-0.974501909	4.576368645	0.062986034	0.118724994	64395	GMCL1	137.0258454	135.429417	61.79591245	64.57058296
ENSG00000087365	-0.468365135	4.587981308	0.232817431	0.344469213	102724664	SF3B2	119.9199429	121.3648183	80.08005708	77.91527218
ENSG00000087448	0.745156895	4.615311862	0.122661116	0.202909932	57542	KLHL42	77.94368417	80.89939465	119.1006054	122.2302253
ENSG00000087460	0.676681483	4.613374328	0.163756346	0.257997885	2778	GNAS	80.64961928	82.50308532	117.4969147	119.0575989
ENSG00000087470	0.522831348	4.634017489	0.343388117	0.46538136	10059	DNM1L	90.05075977	85.16803913	119.2117154	109.9492402
ENSG00000087494	1.594233586	4.639579065	0.004231455	0.011366307	5744	PTHLH	52.98949909	54.56049895	148.6132457	145.4395011
ENSG00000087495	8.096590227	4.669187916	2.09E-16	9.73E-15	116154	PHACTR3	0.416267226	0.985496587	199.0145034	200.4412439
ENSG00000087502	-0.419590076	4.579688708	0.371644215	0.494914631	51290	ERGIC2	118.0352982	118.1205831	81.96470177	78.13892331
ENSG00000087510	-5.855417253	4.536771525	4.08E-09	4.95E-08	7022	TFAP2C	196.6444155	196.3647584	2.389556586	3.635241648
ENSG00000087586	-5.041173829	4.636702392	6.52E-13	1.49E-11	6790	AURKA	217.8562514	194.2797558	5.720244163	5.602221239
ENSG00000087589	-2.060699406	4.541109735	0.007593421	0.019118962	57091	CASS4	159.8561163	164.6539767	31.04639669	40.14388369
ENSG00000087842	-1.762892861	4.563657397	0.011244673	0.026935642	8544	PIR	157.3273966	157.5831931	42.67260337	41.5493178
ENSG00000087884	-0.60944252	4.603020617	0.097148789	0.167312568	28971	AAMDC	128.9186613	123.7226117	74.62265915	76.27738828
ENSG00000087903	0.01852108	4.581492313	0.986070535	0.993203665	5990	RFX2	102.8553388	102.500145	97.49985504	90.89469956
ENSG00000087995	-0.972133866	4.661174197	0.111210807	0.187093051	339175	METTL2A	156.7053789	127.334603	72.66539704	60.42977369
ENSG00000088002	-0.802536236	4.551257827	0.260190041	0.376691346	6820	SULT2B1	118.5889375	142.7260905	54.78126878	81.41106252
ENSG00000088035	-1.878628073	4.592947541	1.05E-06	8.64E-06	29929	ALG6	159.4691636	169.5647792	40.53083644	40.26563434
ENSG00000088038	-0.181662586	4.604303522	0.655213363	0.742504413	4849	CNOT3	109.2087138	115.1343959	88.19887141	90.79128622
ENSG00000088053	-0.726221465	4.642003834	0.203399589	0.308138415	51206	GP6	143.9125273	120.5222007	79.47779928	67.13857199
ENSG00000088179	2.414932993	4.646146438	3.90E-05	0.000220351	5775	PTPN4	34.34850672	34.07468396	165.6514933	165.9317174
ENSG00000088205	-1.120109873	4.661764344	0.063791184	0.119983355	8886	DDX18	158.857039	136.4122294	63.58777057	61.42087492
ENSG00000088247	-0.510956221	4.597884754	0.156913778	0.248940812	8570	KHSRP	121.4018636	124.9969406	77.97452211	78.59813643
ENSG00000088256	1.517643424	4.632410098	0.005202581	0.013707211	2767	GNA11	54.12330228	57.51198204	142.488018	146.7923146
ENSG00000088280	0.164887086	4.593366941	0.661428135	0.747871122	55616	ASAP3	96.7375483	100.6924309	99.30756913	100.899817
ENSG00000088298	-1.287047537	4.573924747	0.024545179	0.053128706	55741	EDEM2	145.1927945	146.3528802	53.78631269	54.80720548
ENSG00000088305	-5.045218759	4.563852531	2.50E-09	3.16E-08	1789	DNMT3B	194.4602714	202.5462591	5.190741874	5.539728588
ENSG00000088320	1.092012903	4.577528734	0.026776435	0.057174614	28954	REM1	58.10884556	76.8261253	131.4535286	123.1738747
ENSG00000088325	-5.543911469	4.558043805	1.33E-09	1.75E-08	22974	TPX2	200.4228473	196.1418116	3.702515317	3.858188372
ENSG00000088340	-3.218609306	4.562256718	2.03E-05	0.000123352	NA	FER1L4	185.9678969	180.7481032	16.71451811	19.25189677
ENSG00000088356	-0.105970414	4.582205886	0.815003733	0.871515802	81572	PDRG1	106.9477619	107.6549608	88.23569826	93.0522381
ENSG00000088367	2.922212605	4.653949746	2.57E-06	1.89E-05	2036	EPB41L1	25.2258537	25.66460805	175.4279652	174.335392
ENSG00000088386	0.009096089	4.497758045	1	1	6564	SLC15A1	83.4740384	116.5259616	64.90148194	117.2294994
ENSG00000088387	2.473280615	4.649172625	3.00E-05	0.000175588	23348	DOCK9	32.71549118	33.756352	168.0052808	166.243648
ENSG00000088448	-0.351218597	4.594898576	0.339688835	0.461343482	55608	ANKRD10	117.8003339	115.8840142	82.44480935	84.11598576
ENSG00000088451	-2.254926983	4.565758924	0.001474163	0.004457072	23483	TGDS	170.310269	166.4614592	33.53854082	30.43390605
ENSG00000088538	5.195589547	4.668674201	1.36E-11	2.48E-10	1795	DOCK3	5.73312927	5.918012124	195.5615403	194.0819879
ENSG00000088543	2.786822628	4.650216886	4.49E-06	3.15E-05	51161	C3orf18	27.75528555	27.21108396	172.2447144	172.7287171
ENSG00000088682	-0.542543438	4.588452022	0.158144123	0.25048935	57017	COQ9	121.0646214	126.1504807	74.89771827	78.93537862
ENSG00000088726	0.649562747	4.841730264	0.557086514	0.657725722	55287	TMEM40	80.84793417	119.1520658	34.91789169	260.4459352
ENSG00000088727	0.278257139	4.597965681	0.464237922	0.577841017	64147	KIF9	96.50871718	91.9863061	104.4938239	103.4912828
ENSG00000088756	-0.933235916	4.457212009	0.261307218	0.377987595	79822	ARHGAP28	117.7480113	133.2958654	39.53696258	82.25198867
ENSG00000088766	-0.750285356	4.579145268	0.111595945	0.187654371	54675	CRLS1	129.841155	128.6233453	68.56543354	71.37665466
ENSG00000088808	2.0771921	4.643019647	0.000309566	0.0013033	23368	PPP1R13B	41.16889754	41.78574243	158.2142576	159.4644449
ENSG00000088812	0.442023268	4.61599908	0.368602783	0.491528811	8455	ATRN	90.14549066	89.38956656	111.7359409	109.8545093
ENSG00000088826	0.64398627	4.623833564	0.19681599	0.299721743	54498	SMOX	81.88661516	84.95427116	115.0457288	121.6221332
ENSG00000088827	3.134202057	4.685404356	4.10E-07	3.65E-06	6614	SIGLEC1	22.95984359	22.59017398	177.0401564	187.3197388
ENSG00000088832	-0.792589788	4.603372733	0.039204384	0.079373418	101929368	FKBP1A	137.7368528	126.2352308	73.76476925	64.95871396
ENSG00000088833	0.115043304	4.595416812	0.761894964	0.830671293	55968	NSFL1C	98.75379778	102.5552784	96.23544475	101.2462022
ENSG00000088836	-1.385431248	4.576209079	0.009055519	0.022317968	83959	SLC4A11	147.5930372	150.4226126	51.17686692	52.40696279
ENSG00000088854	1.916938477	4.644607857	0.000752124	0.002524463	25943	C20orf194	44.90510511	45.89347457	154.1065254	157.0583666
ENSG00000088876	-0.379327121	4.568341701	0.569017193	0.668646718	79175	ZNF343	115.4109479	116.0677262	84.58905215	76.51477382
ENSG00000088881	1.158576507	4.624781064	0.023008049	0.050165475	57593	EBF4	66.6619984	65.08023352	134.2307313	133.3380016
ENSG00000088882	-4.89109675	4.563544555	9.00E-09	1.04E-07	56265	CPXM1	199.1836093	194.0340392	5.965960775	5.935850956
ENSG00000088888	-0.703293524	4.584300204	0.078595797	0.140264156	57506	MAVS	127.8364129	128.8777911	70.98098901	72.16358709
ENSG00000088899	4.279131246	4.664305168	1.54E-09	2.01E-08	9762	LZTS3	10.65050524	10.87113302	190.3048927	189.128867
ENSG00000088926	-3.440493683	4.542721606	3.14E-05	0.000183027	2160	F11	183.0328802	185.0236483	13.90684181	16.96711978
ENSG00000088930	-1.987949494	4.565499151	0.004350732	0.011665211	22803	XRN2	163.274809	162.574201	37.2472369	37.42579896
ENSG00000088970	-0.110634864	4.596416115	0.76486218	0.833133855	55857	KIZ	108.1963944	108.9581654	91.80360557	90.43781934
ENSG00000088986	0.601796749	4.634497638	0.266897525	0.384532873	8655	DYNLL1	86.74980496	83.10696406	121.249777	113.250195
ENSG00000088992	0.092117425	4.60392687	0.834001685	0.886742567	54997	TESC	99.90158908	104.3268776	96.95388809	100.0984109
ENSG00000089006	-1.838679964	4.585341295	1.24E-05	7.95E-05	27131	SNX5	164.223756	158.2197304	41.7802696	40.24300798
ENSG00000089009	-1.770321161	4.770351059	0.056442619	0.108181193	6128	RPL6	208.6764573	144.3741886	55.62581143	40.32667283
ENSG00000089012	2.533614749	4.711646396	0.003489138	0.009570516	55423	SIRPG	4.741080367	73.77208849	126.2279115	235.4892283
ENSG00000089022	-0.886772997	4.5891587	0.020797515	0.045995812	8550	MAPKAPK5	133.7569665	136.3121994	66.16132827	66.24303347
ENSG00000089041	2.052937386	4.630711148	0.000188475	0.000866126	5027	P2RX7	40.22802054	43.59861256	157.3480219	156.4013874
ENSG00000089048	-0.880998678	4.60327992	0.018215027	0.040891541	51575	ESF1	138.9023651	131.7806236	68.21937644	65.59898851
ENSG00000089050	-0.550753612	4.585136799	0.173374561	0.270291097	10741	RBBP9	123.5708677	122.479258	77.52074196	74.90964342
ENSG00000089053	-0.224231465	4.59723713	0.528485629	0.633636921	102725415	ANAPC5	110.3567714	115.9697374	85.69509515	89.64322858
ENSG00000089057	1.301748564	4.630100024	0.015491451	0.03570753	9962	SLC23A2	60.9650034	62.96588174	137.0341183	140.0475082
ENSG00000089060	-0.024424678	4.615243736	0.964393357	0.97886785	80024	SLC8B1	104.0401378	110.556576	95.95986223	94.66184745
ENSG00000089063	-0.488250362	4.590268033	0.202339225	0.306876387	29058	TMEM230	122.0442442	120.5040323	79.49596766	77.47917657
ENSG00000089091	1.188456035	4.626071968	0.0177444	0.040081869	55184	DZANK1	60.34561409	71.867863	128.132137	142.8449098
ENSG00000089094	-0.384329643	4.596851449	0.284063265	0.4047846	84678	KDM2B	116.7764413	120.5741757	81.46195926	83.22355874
ENSG00000089101	3.552391895	4.580304511	5.84E-12	1.13E-10	26074	C20orf26	7.858734179	26.99762475	173.0023753	174.645415
ENSG00000089116	3.187347141	4.655289846	7.56E-07	6.46E-06	64211	LHX5	22.6749833	20.12826951	179.6030659	177.3250167
ENSG00000089123	-0.154961563	4.608358672	0.747203252	0.81880608	55617	TASP1	112.0273829	109.4464983	90.55350167	90.5320307
ENSG00000089127	-1.437400051	4.555648083	0.045415445	0.089550925	4938	OAS1	148.3087625	147.6198175	52.38018245	46.51488523
ENSG00000089154	-1.412933509	4.579340123	0.003004582	0.008347562	10985	GCN1L1	148.652946	151.61045	51.34705396	50.8935318
ENSG00000089157	-3.157615217	4.768048342	0.00125439	0.003862784	6175	RPLP0	237.0018949	175.0699598	24.9300402	17.52062157
ENSG00000089159	-1.156151191	4.58619491	0.003681242	0.010039275	5829	PXN	141.0932187	145.840242	57.75983265	58.90678127
ENSG00000089163	0.993890617	4.586078214	0.009964789	0.024239342	23409	SIRT4	61.45590871	80.56447754	130.7988921	119.4355225
ENSG00000089169	8.104649093	4.68428921	2.69E-18	2.92E-16	22895	RPH3A	0.298274627	1.116008796	204.3030519	198.8839912
ENSG00000089177	0.111491112	4.607028698	0.826764592	0.881113414	55614	KIF16B	100.0716002	102.7673289	98.77720816	99.92839979
ENSG00000089195	-0.716910313	4.591115146	0.056530704	0.108324977	51605	TRMT6	125.8467993	134.3974467	69.14913539	74.15320074
ENSG00000089199	6.670348999	4.670779934	1.19E-15	4.88E-14	1114	CHGB	2.018685053	2.122895425	197.8771046	199.4643866
ENSG00000089220	1.932211483	4.670188021	0.001474401	0.004457072	5037	PEBP1	46.88907891	44.12591733	163.2858289	153.1109211
ENSG00000089225	-0.733245747	4.562830979	0.27889693	0.398732036	6910	TBX5	125.6288545	129.5904623	65.58390973	74.3711455
ENSG00000089234	-0.102430053	4.605270188	0.825938778	0.880664886	8315	BRAP	110.1727022	106.9110596	91.21769416	93.08894041
ENSG00000089248	-0.86417145	4.575641564	0.107238834	0.181668576	10961	ERP29	132.6781441	132.8193332	67.32185594	65.06173043
ENSG00000089250	5.298234738	4.656111405	1.42E-12	3.05E-11	4842	NOS1	2.804083381	8.441895136	191.5581049	196.3580944
ENSG00000089280	-0.855090149	4.601960952	0.01590955	0.036576411	2521	FUS	129.0722796	143.5321598	65.05230655	70.92772038
ENSG00000089289	-0.217484976	4.593734459	0.567100914	0.666840718	3476	IGBP1	115.3001077	107.548726	92.45127396	81.67077166
ENSG00000089327	-3.68861324	4.552826926	5.36E-06	3.71E-05	53827	FXYD5	188.2206045	186.8027361	13.12990184	13.19726391
ENSG00000089335	1.432188809	4.667870091	0.02215583	0.048603885	55900	ZNF302	61.35262583	56.69934717	151.8450983	138.6473742
ENSG00000089351	-0.318180037	4.608358221	0.491258599	0.599834763	57655	GRAMD1A	114.0072365	120.9469407	84.48209026	85.99276348
ENSG00000089356	-2.750451231	4.564926201	0.0001422	0.00067072	5349	FXYD3	174.5137379	182.0026309	22.61129841	25.48626208
ENSG00000089472	-0.416127882	4.59343655	0.269477645	0.387463173	9843	HEPH	119.3332429	118.9373894	81.02936132	81.06261059
ENSG00000089486	3.017324433	4.660834644	2.05E-06	1.54E-05	29965	CDIP1	24.11410638	24.03803009	178.1231433	175.8858936
ENSG00000089505	-0.284304285	4.605089114	0.525416716	0.630622611	113540	CMTM1	112.5637663	119.4239024	84.9332577	87.43623367
ENSG00000089558	2.277721251	4.665410354	0.00026689	0.001155528	23415	KCNH4	36.40885803	39.12178634	169.3522993	160.8782137
ENSG00000089597	-1.977894969	4.565429307	0.004731304	0.012583784	23193	GANAB	163.1001475	162.2431336	37.75686641	37.27791823
ENSG00000089639	-1.594937394	4.586462269	6.97E-05	0.000365506	51291	GMIP	153.1431351	159.2728567	46.85686494	46.73559789
ENSG00000089682	-0.821496808	4.576045138	0.118701219	0.197434548	55285	RBM41	132.6247737	129.6379877	65.19900402	70.36201231
ENSG00000089685	-6.309999842	4.54712184	8.51E-10	1.16E-08	332	BIRC5	199.8984889	197.2758154	2.7241846	1.592432189
ENSG00000089692	-1.718579235	4.575320288	0.001644364	0.004906977	3902	LAG3	155.9516578	160.051505	43.06518643	44.04834218
ENSG00000089693	0.555040913	4.610906285	0.240061349	0.35293881	8079	MLF2	85.25149756	85.90912693	114.0908731	114.1588108
ENSG00000089723	-0.410019433	4.588953099	0.296256634	0.416718785	78990	OTUB2	118.6643465	118.4130817	81.58691832	80.30568044
ENSG00000089737	1.179769069	4.620721866	0.017576724	0.039809193	57062	DDX24	64.58958178	65.95912056	134.0408794	134.0711742
ENSG00000089775	-0.849829571	4.598436491	0.019752257	0.043896447	7597	ZBTB25	132.1461058	137.8258343	67.85389424	67.61537263
ENSG00000089818	2.241581729	4.667942263	0.000423579	0.00166396	25977	NECAP1	38.42206341	38.35311402	167.951256	161.5779366
ENSG00000089820	-1.411157396	4.585267198	0.000477123	0.001829221	393	ARHGAP4	148.1533298	153.7936663	50.9876702	51.84667025
ENSG00000089847	3.930721761	4.658428039	5.07E-09	6.06E-08	170961	ANKRD24	12.95703498	14.10993694	185.8900631	187.1962349
ENSG00000089876	-0.937876407	4.585674814	0.018903463	0.042257459	55760	DHX32	134.7190334	138.1560341	63.88744588	65.28096662
ENSG00000089902	-1.320056224	4.5723816	0.028426751	0.060212366	23186	RCOR1	146.1395804	146.9257855	53.86041962	52.68952454
ENSG00000089916	0.171493331	4.607177436	0.733125037	0.807614033	55668	GPATCH2L	99.58781349	98.1950842	102.0406073	100.4121865
ENSG00000090006	-1.267479264	4.591242151	0.001107637	0.003474109	102724576	LTBP4	144.4406724	150.4738106	55.30609198	55.55932762
ENSG00000090013	-1.476423648	4.573265515	0.011366472	0.027197011	645	BLVRB	146.9314575	156.8618448	46.11435532	53.06854249
ENSG00000090020	0.619657132	4.621030751	0.207478194	0.313314593	6548	SLC9A1	83.38009653	84.50312811	115.4968719	118.8590925
ENSG00000090054	-0.424671273	4.595793161	0.247881024	0.361941644	10558	SPTLC1	120.7003491	118.233298	80.14700172	81.766702
ENSG00000090060	-0.740756668	4.585477566	0.063684746	0.119831337	10914	PAPOLA	130.07813	128.9638963	71.03610367	69.73124812
ENSG00000090061	-0.538740237	4.591898711	0.161450478	0.254906716	8812	CCNK	123.8699644	122.5176535	77.48234654	76.54717887
ENSG00000090097	2.104933858	4.65235027	0.000347887	0.001427538	57060	PCBP4	40.61389575	41.65661797	158.343382	162.9086398
ENSG00000090104	6.568716304	4.676822137	7.58E-17	3.96E-15	5996	RGS1	2.553064448	1.891721695	197.4469356	201.4050473
ENSG00000090238	2.781948684	4.656522151	7.33E-06	4.91E-05	83719	YPEL3	27.34305218	28.23816446	171.7618355	174.8721182
ENSG00000090263	-0.76348838	4.588811008	0.052268339	0.101306207	51650	MRPS33	132.6769271	127.8194359	72.18056412	67.22320955
ENSG00000090266	0.513711351	4.60197726	0.148319564	0.23720588	4708	NDUFB2	83.87566878	90.30171711	109.6982829	114.7546319
ENSG00000090273	-0.159636085	4.604324374	0.715363314	0.792616313	10726	NUDC	112.4203661	108.601741	91.39825895	88.56526458
ENSG00000090316	0.35872507	4.601370029	0.324891643	0.446403003	101928676	MAEA	89.3945933	95.66123624	104.3387638	110.0482377
ENSG00000090339	-2.876524485	4.565180785	8.78E-05	0.000450632	3383	ICAM1	181.3623006	176.8837115	23.11628848	21.08559653
ENSG00000090372	-0.151353766	4.601977733	0.682656629	0.765740915	29888	STRN4	107.478771	114.6138473	88.23823451	92.521229
ENSG00000090376	1.377074752	4.652457393	0.014886222	0.034440983	11213	IRAK3	57.34804995	64.85724822	135.1427518	151.7763182
ENSG00000090382	-3.415228089	4.479392349	0.000363017	0.001482616	4069	LYZ	176.4976661	174.3691565	5.639144139	25.63084348
ENSG00000090432	-0.198599348	4.598815593	0.587916056	0.685391248	79594	MUL1	110.6152599	113.6219954	89.38474008	87.34789067
ENSG00000090447	-0.759078703	4.590235668	0.046021412	0.090579184	7023	TFAP4	128.0904245	134.4273951	68.57553803	71.90957551
ENSG00000090470	-0.371052893	4.597411451	0.296900707	0.417108704	10081	PDCD7	114.6362232	122.6177071	80.51151087	85.36377681
ENSG00000090487	-0.8319504	4.576990086	0.100212497	0.171793524	51324	SPG21	130.515411	133.7205661	65.44737464	69.48458902
ENSG00000090512	-1.984681148	4.653444644	0.000972999	0.003112215	26998	FETUB	184.4074625	157.4996562	37.47876536	42.5003438
ENSG00000090520	-1.414526762	4.599416038	0.000110622	0.00053462	51726	DNAJB11	147.570051	158.5726671	51.27461828	52.42994903
ENSG00000090530	-3.191722306	4.554559073	4.62E-05	0.000252653	55214	LEPREL1	181.3266734	184.1175217	18.67332662	17.43239918
ENSG00000090534	0.424763894	4.581564667	0.328987543	0.45073952	7066	THPO	93.48667312	81.03560209	108.4588144	106.5133269
ENSG00000090539	3.778917264	4.673161817	7.65E-10	1.05E-08	8646	CHRD	15.02354487	15.03213112	184.9678689	189.6388246
ENSG00000090554	-0.129679483	4.722787227	0.830229197	0.883659429	2323	FLT3LG	82.56984515	171.9159863	90.47349104	109.526509
ENSG00000090565	1.207196869	4.632709233	0.024695759	0.05339493	9727	RAB11FIP3	63.29316227	66.99588966	133.0041103	139.5740733
ENSG00000090581	1.102612626	4.619676419	0.024120836	0.05233815	84572	GNPTG	63.43845371	73.34069785	126.6593021	137.8315755
ENSG00000090612	-0.671667187	4.60805557	0.1539901	0.245016212	10795	ZNF268	131.977887	125.4723777	74.52762227	72.84448269
ENSG00000090615	0.356970598	4.608260878	0.447574031	0.563249473	2802	GOLGA3	91.84693375	93.17451982	108.0527373	106.8254802
ENSG00000090621	-2.009919419	4.575498368	0.000285747	0.001219931	100996696	PABPC4	162.7099514	167.4365729	37.00179887	37.29004859
ENSG00000090659	1.957871512	4.631613851	0.000587871	0.002148864	30835	CD209	47.20885398	39.32526186	152.791146	157.352169
ENSG00000090661	1.362034994	4.612703362	0.00485978	0.012896319	79603	CERS4	57.08141087	62.35852201	137.641478	139.2006812
ENSG00000090674	1.222238675	4.617419799	0.011151331	0.026743679	57192	MCOLN1	58.97396264	70.33496636	129.6650336	141.3101944
ENSG00000090686	-0.298084163	4.600254686	0.422563579	0.545465862	84196	USP48	114.5190374	117.0070077	85.4809626	85.03500299
ENSG00000090776	-1.808299657	4.569338163	0.006842288	0.017430167	1947	EFNB1	158.5120804	160.1670785	41.1441976	41.48791962
ENSG00000090857	-0.376416963	4.584914697	0.352600322	0.475442398	55066	PDPR	118.0111026	115.6042641	84.39573588	78.86340212
ENSG00000090861	0.292033239	4.608611891	0.535880576	0.638989652	16	AARS	94.74560827	94.76582889	105.5063272	105.2341711
ENSG00000090863	-0.46888489	4.587046921	0.226673592	0.336927745	2734	GLG1	120.41382	120.5415616	78.51870275	79.58618002
ENSG00000090889	-6.101209878	4.670480908	1.23E-13	3.24E-12	24137	KIF4A	229.9876278	197.1731729	2.826827097	2.709914514
ENSG00000090905	0.539160379	4.604342664	0.194599524	0.297178233	102724266	TNRC6A	84.785135	87.06600643	112.9339936	113.1911289
ENSG00000090924	-2.664042436	4.558923056	0.000321519	0.001344157	64857	PLEKHG2	174.4221459	176.8616545	24.71939188	25.57785408
ENSG00000090932	-2.436354673	4.565882655	0.000576804	0.002126568	10683	DLL3	171.0006474	174.1187893	28.80907295	28.99935256
ENSG00000090971	1.074706282	4.615743854	0.026393854	0.056486754	57106	NAT14	66.0540573	71.35494686	128.6450531	132.8484112
ENSG00000090975	1.512868743	4.634904613	0.005104878	0.013473167	57605	PITPNM2	54.31946497	57.80103687	142.1989631	147.4192392
ENSG00000090989	0.31757011	4.624156328	0.544016845	0.646551546	55763	EXOC1	96.20245102	92.90238744	110.4587503	103.797549
ENSG00000091009	-0.548039207	4.589938412	0.154460592	0.245622718	54439	RBM27	124.5034223	121.9563468	78.04365319	75.02111269
ENSG00000091010	-1.01556604	4.69947106	0.102895309	0.175513816	5459	POU4F3	167.9495153	124.4440743	75.55592571	58.0407879
ENSG00000091039	-0.20438701	4.618540778	0.687820374	0.770113945	114882	OSBPL8	116.0383549	110.0085879	89.19064996	89.99141207
ENSG00000091073	-1.473794225	4.61587236	0.003746375	0.010194021	113878	DTX2	161.1612162	147.4038481	52.59615187	48.8683471
ENSG00000091106	1.82823068	4.670806125	0.001830016	0.005393519	58484	NLRC4	47.3628972	49.92254901	161.5370188	150.077451
ENSG00000091127	-2.24010514	4.555188559	0.002375229	0.006804423	54517	PUS7	166.8996071	167.6228918	31.31932824	33.10039288
ENSG00000091128	0.464163272	4.853291632	0.687539778	0.769962593	22798	LAMB4	128.3690607	71.6309393	202.9343211	47.84764768
ENSG00000091129	3.68730565	4.664606776	4.76E-08	4.97E-07	4897	NRCAM	15.71175864	15.96318568	186.1393617	184.0368143
ENSG00000091136	-3.02222934	4.553448306	0.000103375	0.00051253	3912	LAMB1	179.760004	180.6563681	19.98228663	20.23999603
ENSG00000091137	2.137451867	4.614918488	1.51E-05	9.45E-05	5172	SLC26A4	35.20890139	44.91513172	155.0848683	159.1982859
ENSG00000091138	-4.464898003	4.79001279	9.94E-05	0.000500264	1811	SLC26A3	255.8006865	189.5383835	10.46161652	8.036437381
ENSG00000091140	-0.940952359	4.578794584	0.049174822	0.095956716	1738	DLD	134.962217	136.3694013	63.39565968	65.037783
ENSG00000091157	2.766737543	4.668113876	2.14E-05	0.000129279	23335	WDR7	28.38246712	27.93466672	176.684319	171.6175329
ENSG00000091164	0.741973587	4.648954247	0.189047694	0.290390961	9352	TXNL1	82.05992192	79.80685155	127.9210846	117.9400781
ENSG00000091181	-2.883149954	4.542985815	0.002323685	0.006673546	3568	IL5RA	158.5670899	203.4618619	4.903294562	41.43291009
ENSG00000091262	-2.546452632	4.56268049	0.000403086	0.001607562	101930322	ABCC6	167.4477664	183.2508522	22.26280316	32.55223355
ENSG00000091317	-2.122914163	4.566027557	0.002342152	0.006719172	54918	CMTM6	166.6303591	165.1617583	34.44026604	34.83824171
ENSG00000091409	-1.172870801	4.587988744	0.002731222	0.007654014	3655	ITGA6	141.8792674	146.3954155	57.70078068	58.12073265
ENSG00000091428	5.717203998	4.665726954	9.29E-13	2.07E-11	11069	RAPGEF4	3.911280239	4.213719625	195.7862804	196.4470029
ENSG00000091436	-1.156593792	4.583350664	0.004759817	0.012655926	51776	ZAK	143.7532408	141.3576939	57.73517467	58.64230614
ENSG00000091482	3.20588924	4.683040557	1.49E-07	1.43E-06	23676	SMPX	19.90620258	24.26567454	188.0604584	175.7343255
ENSG00000091483	-1.015557666	4.592357014	0.008726935	0.021661934	2271	FH	141.4355699	136.151781	63.84821901	61.01163983
ENSG00000091490	0.726307054	4.61441957	0.138152712	0.223853329	23231	SEL1L3	80.31683429	78.97635879	119.6831657	120.0522837
ENSG00000091513	0.294649103	4.610694052	0.539504056	0.642200456	7018	TF	94.59126196	95.08722328	106.229194	104.9127767
ENSG00000091527	-1.301243402	4.572417884	0.030296282	0.063523339	55573	CDV3	146.0050305	145.8076864	53.50709244	54.19231362
ENSG00000091536	2.651402067	4.666273169	2.77E-05	0.000163293	51168	MYO15A	23.79721634	38.95464274	161.0453573	185.9910971
ENSG00000091542	0.197026593	4.60247874	0.597410892	0.69406293	54890	ALKBH5	97.07424158	98.9828318	101.0171682	102.5535062
ENSG00000091583	-8.85457104	4.549856599	6.58E-12	1.26E-10	350	APOH	202.6622779	199.4466371	0.014124567	0.553362947
ENSG00000091592	2.620181671	4.659074113	2.58E-05	0.000152878	22861	NLRP1	30.82213196	30.29247145	169.177868	172.9408658
ENSG00000091622	4.666593179	4.673724903	1.15E-12	2.50E-11	83394	PITPNM3	8.147868323	8.64740914	191.3525909	195.5595869
ENSG00000091640	0.251527902	4.600639563	0.492942776	0.601508339	9552	SPAG7	94.50723192	97.56316702	102.436833	104.5120368
ENSG00000091651	-2.581976723	4.608198717	9.18E-07	7.65E-06	102723931	ORC6	187.6120051	169.3764962	30.62350382	23.52445918
ENSG00000091656	1.386204878	4.621771713	0.005365291	0.014101249	79776	ZFHX4	56.96074513	61.69920565	141.2520344	138.3007944
ENSG00000091664	10.00468548	4.676900642	3.67E-20	8.01E-18	57084	SLC17A6	0.103608867	0.07677015	202.4222968	199.8963911
ENSG00000091704	-1.09186678	4.537813986	0.150900794	0.240700369	1357	CPA1	140.7934305	129.7669738	47.89056976	70.23302624
ENSG00000091732	-1.499118601	4.568259493	0.026834005	0.057284119	51530	ZC3HC1	151.1099829	151.006107	48.22308806	48.99389297
ENSG00000091831	-2.492117204	4.565488535	0.000523588	0.001970605	2099	ESR1	175.3315064	170.2145615	29.78543845	25.82352314
ENSG00000091844	1.842068214	4.644518178	0.001206217	0.003727665	26575	RGS17	46.03477222	48.82048356	155.8994303	151.1795164
ENSG00000091879	2.243634809	4.601938387	1.21E-09	1.60E-08	285	ANGPT2	25.29798033	51.82391921	148.1760808	169.5689551
ENSG00000091947	-1.147520396	4.584359773	0.004006393	0.010806843	84336	TMEM101	140.7691919	145.2143307	57.78892358	59.23080811
ENSG00000091972	2.904719887	4.668533853	1.03E-05	6.73E-05	4345	CD200	26.11805463	25.68432457	178.6845753	173.8819454
ENSG00000091986	-1.317147469	4.578051765	0.008247849	0.020607467	151887	CCDC80	145.9311607	148.4812839	54.06883931	53.05696576
ENSG00000092009	-3.657655518	5.376350266	0.005800623	0.015120032	1215	CMA1	445.9357738	173.0777221	26.92227795	20.68123988
ENSG00000092010	-1.711376854	4.572853003	0.004443104	0.011889265	5720	PSME1	155.1276703	160.1234665	42.53673179	44.87232969
ENSG00000092020	-0.426393501	4.600671289	0.234188337	0.346023473	55012	PPP2R3C	116.0813441	125.9781946	78.78600677	83.91865595
ENSG00000092036	-2.126216582	4.545687947	0.005021235	0.013274516	100616424	HAUS4	162.0192414	166.2347238	30.72598614	37.9807586
ENSG00000092051	6.255792163	4.688517805	3.82E-15	1.41E-13	84502	JPH4	2.716769189	2.939954436	197.0600456	204.4574693
ENSG00000092054	3.047098149	4.790727888	0.003997698	0.010784495	4625	MYH7	25.73083911	25.93602311	211.8971034	174.0639769
ENSG00000092067	-4.983791145	4.574028276	1.88E-09	2.42E-08	1053	CEBPE	206.2552968	188.9280789	0.686339382	11.07192111
ENSG00000092068	0.831765924	4.61315929	0.09145357	0.159173666	23428	SLC7A8	77.82383333	73.67999966	122.1761667	123.9896623
ENSG00000092094	0.284202123	4.59690845	0.437942619	0.555153761	55644	OSGEP	92.31244007	97.23893972	102.7610603	105.8796726
ENSG00000092096	5.484606443	4.668033953	3.01E-12	6.11E-11	51310	SLC22A17	4.700146313	4.846370471	195.1536295	196.4617242
ENSG00000092098	-0.085718511	4.598392909	0.826300058	0.880814839	55072	RNF31	108.4835158	106.7828159	91.16561176	93.21718411
ENSG00000092108	-0.723324798	4.585379882	0.070807739	0.130097932	102725477	SCFD1	129.1285704	128.888888	71.11111203	70.79331566
ENSG00000092140	-0.926669104	4.55082805	0.197771177	0.301000299	55632	G2E3	131.7868075	133.2930245	59.21389569	68.21319247
ENSG00000092148	-0.01172161	4.598209942	0.984113347	0.99262493	25831	HECTD1	105.3846514	104.6520319	95.34796814	93.59553507
ENSG00000092199	-0.957318961	4.6393125	0.09112259	0.158734028	3183	HNRNPC	151.1846509	128.6972704	71.3027296	60.76864593
ENSG00000092200	-0.428645133	4.515684011	0.608887715	0.704276389	102724825	RPGRIP1	77.66670093	164.1184042	37.68515602	122.3332991
ENSG00000092201	-1.032506689	4.611170653	0.032123704	0.066610225	102725164	SUPT16H	146.2993731	134.9268511	65.07314892	60.38128141
ENSG00000092203	-0.001554279	4.59787366	1	1	9878	TOX4	107.0732835	101.2553633	98.74463669	90.25863312
ENSG00000092208	-0.904240812	4.571916631	0.131072144	0.214468318	8487	GEMIN2	130.5938209	138.1396005	61.14848102	69.40617908
ENSG00000092295	1.38735152	4.626512833	0.009569306	0.02343371	7051	TGM1	57.38695693	61.45821259	138.5417874	142.6297332
ENSG00000092330	0.110371962	4.611275891	0.82947808	0.88311784	26277	TINF2	100.3662482	103.1707283	99.63375184	99.49403068
ENSG00000092345	3.935799405	4.846049032	0.000550655	0.002060984	1618	DAZL	17.07486022	12.65180891	238.1269926	182.9251398
ENSG00000092377	-3.6280082	4.566750705	0.000291714	0.001242149	90665	TBL1Y	175.734604	207.566497	24.265396	1.694569816
ENSG00000092421	0.713672387	4.613168162	0.136683588	0.221976096	57556	SEMA6A	79.30066647	81.30107565	118.6989244	120.1426267
ENSG00000092439	-1.013012016	4.574437048	0.06735206	0.124754812	54822	TRPM7	134.5625742	141.4821764	58.86283829	65.43742584
ENSG00000092445	2.324595395	4.664026359	0.00020383	0.000929135	7301	TYRO3	36.81219132	36.08942499	168.7366521	163.1878087
ENSG00000092470	-2.427669619	4.574585197	3.44E-05	0.000196359	79968	WDR76	175.553841	169.792926	28.3729267	30.20707404
ENSG00000092529	1.809240494	4.716216488	0.002656471	0.007462316	825	CAPN3	50.70264943	50.24369456	149.2973506	174.6638464
ENSG00000092531	-1.292291059	4.599525518	0.000614683	0.0022127	8773	SNAP23	151.0993641	144.8622131	55.13778691	54.941415
ENSG00000092607	-0.838475841	4.612872694	0.080891632	0.143490236	6913	TBX15	130.9338746	141.8665921	69.06612542	68.5687172
ENSG00000092621	-0.985515156	4.581671663	0.019240604	0.042940015	26227	PHGDH	136.8357776	137.865795	62.78770855	63.16422244
ENSG00000092758	-1.184661589	4.594247375	0.001241756	0.003829379	1299	COL9A3	141.24	149.7788726	57.00751017	58.75999996
ENSG00000092820	-1.177211142	4.57531341	0.028427056	0.060212366	7430	EZR	143.0356748	141.849629	56.55506074	58.15037105
ENSG00000092841	-0.503900215	4.602678109	0.176588162	0.274543656	4637	MYL6	126.1396677	118.5970903	81.4029097	75.60063435
ENSG00000092847	-0.338227879	4.604946098	0.451544521	0.567345122	26523	AGO1	118.4385463	115.7060522	84.29394777	84.27560271
ENSG00000092850	1.820709628	4.648154676	0.00131901	0.004045321	27285	TEKT2	45.79802427	50.76161303	149.238387	158.8774263
ENSG00000092853	-3.836187067	4.545862847	5.18E-06	3.59E-05	63967	CLSPN	188.7288969	186.9680963	13.03190368	10.59803752
ENSG00000092871	0.541762561	4.634881425	0.317206385	0.437973104	117584	RFFL	89.16061257	84.91981227	119.7358729	110.8393874
ENSG00000092929	-1.854913475	4.581593625	1.52E-05	9.48E-05	201294	UNC13D	158.9949653	165.6435136	41.00503473	40.15362381
ENSG00000092931	-0.915758956	4.603907628	0.015007045	0.034685296	79157	MFSD11	132.5054433	143.8763656	64.78528918	67.49455674
ENSG00000092964	3.194272877	4.661107819	5.86E-07	5.10E-06	102723812	DPYSL2	21.49010941	21.70735625	178.2926438	180.7657752
ENSG00000092969	0.733162343	4.623149061	0.146757211	0.235212905	7042	TGFB2	80.85270475	78.80029542	122.2303683	119.1472952
ENSG00000092978	-0.067240292	4.583047311	0.868932676	0.907995999	55105	GPATCH2	104.7456628	107.6117708	88.80154598	95.25433722
ENSG00000093000	-0.73128993	4.583145565	0.074857671	0.136213906	10762	NUP50	129.6589355	128.2533665	71.74663351	69.28416876
ENSG00000093009	-7.228454685	4.557507205	6.21E-12	1.20E-10	8318	CDC45	203.3328059	198.8740364	1.102340082	1.125963586
ENSG00000093010	-0.042511782	4.600344181	0.904593955	0.934327569	1312	COMT	106.0527195	106.795236	93.43923627	93.94728046
ENSG00000093072	0.929308561	4.630620871	0.083191246	0.147047042	51816	CECR1	74.15873615	73.11362081	125.8412639	129.640674
ENSG00000093100	0.014999918	4.564355434	0.991240941	0.996433685	NA	XXbac-B461K10.4	102.3593029	100.310166	87.91109818	99.689834
ENSG00000093134	0.733063468	4.89323325	0.500791221	0.608943987	55350	VNN3	81.74480921	118.2551908	202.3408319	79.61295386
ENSG00000093144	-0.329034617	4.612148755	0.496562344	0.604932789	55862	ECHDC1	120.6964026	113.0633786	86.93662144	82.77784554
ENSG00000093167	0.367815075	4.609005521	0.43505131	0.552680281	102724915	LRRFIP2	90.95038541	93.63898965	106.3610104	109.7283612
ENSG00000093183	0.349387265	4.625460426	0.496012321	0.604444542	9117	SEC22C	93.84526988	93.67391941	110.6091124	106.1547301
ENSG00000093217	-2.527823966	4.576211617	7.41E-06	4.96E-05	9942	XYLB	178.2198884	170.9484383	26.30020032	29.05156173
ENSG00000094631	0.267141491	4.604772787	0.542110627	0.644713685	10013	HDAC6	94.52627367	96.69718722	103.3028128	105.3902803
ENSG00000094755	-0.913610818	4.721255896	0.115791548	0.193291708	2568	GABRP	116.6601505	195.2832959	62.17703152	83.33984955
ENSG00000094796	10.22823205	4.768681566	2.45E-10	3.65E-09	3881	KRT31	0.081424809	0.060332624	227.2142559	199.9185752
ENSG00000094804	-4.811710676	4.567525472	4.85E-09	5.82E-08	990	CDC6	200.1789643	193.1205503	5.778370396	6.879449678
ENSG00000094841	-0.197104173	4.622588908	0.703107791	0.782612132	139596	UPRT	116.5251595	109.4465229	89.64048662	90.55347705
ENSG00000094880	-1.163660822	4.585330203	0.00411928	0.011088685	8697	CDC23	144.1998514	141.727888	57.8348622	58.27211205
ENSG00000094914	-0.921871927	4.595495147	0.013806392	0.032247648	8086	AAAS	138.2154162	134.2180461	65.78195387	65.01273129
ENSG00000094916	-0.47093597	4.590940698	0.239762522	0.35264039	23468	CBX5	123.3819721	117.2046803	82.79531972	74.88723015
ENSG00000094963	5.035869531	4.707497866	8.25E-12	1.56E-10	2327	FMO2	7.555230833	5.598132899	192.4447692	208.0362395
ENSG00000094975	-0.913928403	4.582334778	0.026964809	0.057536397	51430	SUCO	134.0581106	136.3918975	65.94188937	64.0931785
ENSG00000095002	-1.357930492	4.570167703	0.035411125	0.072619538	4436	MSH2	147.115842	147.6109505	52.88415801	51.49777332
ENSG00000095015	-1.815718767	4.566575671	0.00851461	0.021195522	4214	MAP3K1	159.628631	158.2292549	41.77074513	40.21984386
ENSG00000095059	0.414681015	4.616042567	0.40014545	0.523059817	1725	DHPS	90.36724653	91.45021194	111.2053994	108.5497881
ENSG00000095066	-0.543080892	4.603732856	0.130067274	0.213063194	29911	HOOK2	120.9965577	129.5432044	76.35228906	79.00344225
ENSG00000095110	-2.978828254	4.767656504	0.00022404	0.001005602	120400	NXPE1	233.5854053	173.0777221	26.92227795	20.68123988
[truncated: 34,452 more rows]
