# Supplementary material for: A comparison of per sample global scaling and per gene normalization methods for differential expression analysis of RNA-seq data
Source: PLoS One. 2017 May 1;12(5):e0176185. doi: 10.1371/journal.pone.0176185 (PMC5411036; doi:10.1371/journal.pone.0176185)
Supplement: S4 Datasets — DESeq-normalized MAQC2 data using DESeq package are included. (ZIP) [file pone.0176185.s013.zip › S4_Datasets.csv]

ensID	baseMean	log2FoldChange	lfcSE	stat	pvalue	padj	EntrezID	Gene.name	UHR.GSM	UHR.SRX	HBR.GSM	HBR.SRX
ENSG00000000003	329.2343112	-2.562451914	0.228346578	-11.22176621	3.19E-29	2.31E-28	7105	TSPAN6	583.433107	543.404282	99.1164099	90.98344607
ENSG00000000005	6.821696995	-1.753249871	1.240861695	-1.41292932	0.157676507	0.239964263	64102	TNMD	9.293624713	12.3832075	2.643104264	2.966851502
ENSG00000000419	373.4625582	-1.59540691	0.198553227	-8.035159797	9.35E-16	4.58E-15	8813	DPM1	563.8132326	559.4296094	183.6957464	186.9116446
ENSG00000000457	239.8623542	-0.461467925	0.236939346	-1.947620492	0.05146039	0.088521714	57147	SCYL3	288.1023661	268.0600212	203.5190283	199.7680011
ENSG00000000460	309.6506915	-2.045224963	0.226055104	-9.047461993	1.46E-19	8.18E-19	55732	C1orf112	518.377734	479.3029726	124.2259004	116.6961591
ENSG00000000938	90.83726854	5.952556145	0.661025336	9.005034783	2.16E-19	1.20E-18	2268	FGR	3.097874904	2.185271912	177.0879857	180.9779416
ENSG00000000971	227.3088072	0.140566611	0.240351637	0.584837335	0.558657098	0.671936929	3075	CFH	218.9164932	213.4282234	244.4871444	232.4033677
ENSG00000001036	1029.297559	-2.568914374	0.144658983	-17.7584158	1.48E-70	2.15E-69	2519	FUCA2	1822.583069	1700.869971	311.8863032	281.8508927
ENSG00000001084	690.2123855	0.063194001	0.151678827	0.416630339	0.676948814	0.770679755	102724876	GCLC	705.2828532	645.3836379	710.995047	699.188004
ENSG00000001167	725.3995284	-0.956623941	0.149374077	-6.404216586	1.51E-10	5.89E-10	4800	NFYA	982.0263446	933.1111063	508.7975708	477.6630919
ENSG00000001460	482.2339048	1.71027577	0.17584046	9.726292603	2.33E-22	1.42E-21	90529	STPG1	220.9817432	229.4535507	746.6769546	731.8233705
ENSG00000001461	3207.429755	2.823699808	0.091570513	30.83634375	8.54E-209	4.28E-207	57185	NIPAL3	780.6644759	804.9084875	5657.564677	5586.581379
ENSG00000001497	1771.317427	-0.429435857	0.108869322	-3.944507494	8.00E-05	0.000208184	81887	LAS1L	2078.674061	1987.140592	1560.753068	1458.701989
ENSG00000001561	323.0018082	3.294871209	0.237877765	13.85111053	1.25E-43	1.23E-42	22875	ENPP4	62.99012305	56.08864573	605.2708765	567.6575874
ENSG00000001617	740.1882758	-0.787388578	0.14312624	-5.501357242	3.77E-08	1.28E-07	6405	SEMA3F	939.688721	935.2963782	545.8010305	539.9669734
ENSG00000001626	12.61375875	0.302218188	0.927315108	0.32590668	0.744494962	0.822772567	1080	CFTR	9.293624713	13.11163147	13.21552132	14.83425751
ENSG00000001629	1009.305713	-0.115785095	0.12966275	-0.892971149	0.371872623	0.488639125	54467	ANKIB1	1085.288841	1014.694591	981.9132341	955.3261837
ENSG00000001630	315.6496656	-0.196009645	0.209650443	-0.934935514	0.349821533	0.465209208	1595	CYP51A1	325.2768649	348.9150819	286.7768127	301.6299027
ENSG00000001631	496.7081471	-0.22409907	0.181389528	-1.2354576	0.216660247	0.31397779	889	KRIT1	559.6827327	510.6252034	486.3311846	430.1934678
ENSG00000002016	309.5087872	0.043468756	0.210882709	0.206127646	0.836691204	0.888874673	5893	RAD52	313.9179903	295.740132	323.7802724	304.5967542
ENSG00000002079	12.74508483	-1.524501915	0.954869786	-1.596554773	0.110364987	0.175964798	NA	MYH16	21.68512433	16.75375132	6.60776066	5.933703004
ENSG00000002330	837.0682368	1.079922079	0.141371551	7.638892476	2.19E-14	1.02E-13	572	BAD	524.5734838	549.9600978	1096.88827	1176.851096
ENSG00000002549	936.6688694	-0.74131448	0.153575935	-4.827022423	1.39E-06	4.19E-06	51056	LAP3	1255.671961	1088.993836	741.3907461	660.6189345
ENSG00000002586	2498.889533	-1.544724667	0.094422882	-16.35964319	3.71E-60	4.70E-59	4267	CD99	3754.624384	3690.195835	1285.870224	1264.86769
ENSG00000002587	359.1513396	3.992442992	0.25683831	15.54457742	1.73E-54	2.03E-53	9957	HS3ST1	34.07662395	48.80440603	671.3484831	682.3758455
ENSG00000002726	30.27203481	-0.694650023	1.145484216	-0.606424788	0.544232712	0.659198889	26	AOC1	16.52199949	59.73076559	1.321552132	43.51382203
ENSG00000002745	9.395861874	1.453705866	1.059562631	1.371986727	0.17006757	0.255958012	51384	WNT16	5.16312484	4.370543823	13.21552132	14.83425751
ENSG00000002746	789.2814214	4.788662584	0.190027006	25.19990546	4.02E-140	1.15E-138	102724911	HECW1	55.76174828	53.90337382	1554.145307	1493.315256
ENSG00000002822	977.414392	-0.801167047	0.131106191	-6.110825459	9.91E-10	3.70E-09	8379	MAD1L1	1279.422335	1205.541671	713.6381513	711.05541
ENSG00000002834	4777.565637	-0.958403383	0.089590959	-10.69754578	1.05E-26	7.12E-26	3927	LASP1	6514.830924	6102.736025	3352.777759	3139.91784
ENSG00000002919	407.7176918	0.291439462	0.19199744	1.517934099	0.129031013	0.201748862	29916	SNX11	382.0712382	351.1003538	470.472559	427.2266163
ENSG00000002933	156.8448687	4.625172204	0.393868317	11.74294047	7.68E-32	5.94E-31	55365	TMEM176A	10.32624968	13.11163147	305.2785425	298.6630512
ENSG00000003056	2080.322307	-1.261024344	0.106181321	-11.876141	1.57E-32	1.24E-31	4074	M6PR	3040.047906	2832.112398	1251.509869	1197.619056
ENSG00000003096	183.3555649	-0.812689402	0.270868808	-3.000306346	0.002697082	0.005909716	90293	KLHL13	242.6668675	225.0830069	136.1198696	129.5525156
ENSG00000003137	899.853668	3.96446699	0.159782962	24.81157535	6.72E-136	1.86E-134	56603	CYP26B1	111.5234966	104.8930518	1681.014312	1701.983812
ENSG00000003147	409.4523646	1.938220121	0.190903397	10.15288438	3.22E-24	2.06E-23	3382	ICA1	165.2199949	172.636481	654.1683054	645.784677
ENSG00000003249	1472.735764	0.90896854	0.109395137	8.30903973	9.65E-17	4.89E-16	79007	DBNDD1	1033.657593	1013.237743	1917.572144	1926.475575
ENSG00000003393	1467.079096	2.08122565	0.117521377	17.70933683	3.55E-70	5.11E-69	57679	ALS2	574.1394823	547.0464019	2436.942132	2310.18837
ENSG00000003400	209.9890763	-2.097365542	0.27336461	-7.672410637	1.69E-14	7.89E-14	843	CASP10	350.0598642	332.1613306	72.68536726	85.04974306
ENSG00000003402	1124.532292	0.520869766	0.16151572	3.224885886	0.001260229	0.002891912	8837	CFLAR	992.3525943	854.4413175	1457.672002	1193.663254
ENSG00000003436	620.0178142	-3.144233289	0.235926609	-13.32716686	1.61E-40	1.49E-39	7035	TFPI	1108.006591	1123.958187	93.83020138	154.2762781
ENSG00000003509	329.1438097	-1.054719066	0.218887096	-4.818552968	1.45E-06	4.37E-06	55471	NDUFAF7	473.9748603	415.2016632	224.6638624	202.7348526
ENSG00000003756	2267.619364	0.409368848	0.095157129	4.302030236	1.69E-05	4.68E-05	10181	RBM5	1966.117939	1929.595098	2619.316326	2555.448094
ENSG00000003987	245.9599395	4.214962412	0.296467474	14.21728449	7.16E-46	7.29E-45	9108	MTMR7	24.78299923	24.766415	470.472559	463.8177848
ENSG00000003989	1460.5869	-2.048267027	0.122638811	-16.70162174	1.28E-62	1.67E-61	6542	SLC7A2	2448.353799	2257.385885	578.8398338	557.7680824
ENSG00000004059	2545.019837	0.345960434	0.093677474	3.693101638	0.000221535	0.000553009	381	ARF5	2198.458557	2283.609148	2808.298281	2889.713363
ENSG00000004139	1158.105465	0.960949616	0.119193648	8.062087479	7.50E-16	3.69E-15	23098	SARM1	784.7949757	786.6978882	1533.000473	1527.928524
ENSG00000004142	2397.225708	-0.394717541	0.094200523	-4.190184166	2.79E-05	7.57E-05	26073	POLDIP2	2757.108665	2689.341299	2097.303234	2045.149636
ENSG00000004399	3194.675109	-0.695909825	0.086224943	-8.070864442	6.98E-16	3.44E-15	23129	PLXND1	3952.888378	3949.514768	2411.832641	2464.464648
ENSG00000004455	2038.12873	-2.232676083	0.135189071	-16.51521136	2.85E-61	3.67E-60	204	AK2	3594.567514	3127.85253	770.464893	659.629984
ENSG00000004468	213.2004871	-2.202811531	0.270698802	-8.137500101	4.04E-16	2.00E-15	952	CD38	366.5818637	335.0750265	74.00691939	77.13813906
ENSG00000004478	5868.202507	-0.656536145	0.089357254	-7.347317788	2.02E-13	9.06E-13	2288	FKBP4	7483.433144	6879.235978	4691.510069	4418.630837
ENSG00000004487	2534.145253	-1.560054299	0.09406112	-16.58553816	8.87E-62	1.15E-60	23028	KDM1A	3819.679757	3750.655024	1292.477985	1273.768245
ENSG00000004534	1545.819255	-0.295156575	0.10761775	-2.742638403	0.006094776	0.012624068	10180	RBM6	1724.483697	1682.659372	1395.559051	1380.574899
ENSG00000004660	2543.333851	3.375058866	0.111820699	30.1827737	3.99E-200	1.88E-198	84254	CAMKK1	475.0074853	420.300631	4733.799737	4544.227551
ENSG00000004700	510.9395301	-1.879048208	0.179334979	-10.47786785	1.09E-25	7.25E-25	5965	RECQL	830.2304743	777.2283766	224.6638624	211.6354072
ENSG00000004766	353.8317056	0.801572572	0.200585838	3.99615735	6.44E-05	0.000168847	55610	CCDC132	270.5477416	245.4788781	449.3277249	449.9724778
ENSG00000004776	843.7029723	-0.347805258	0.13729088	-2.533345674	0.011297948	0.022419583	126393	HSPB6	924.1993464	965.890185	728.1752248	756.5471331
ENSG00000004777	1740.34605	1.336868153	0.107026222	12.49103375	8.36E-36	7.07E-35	115703	ARHGAP33	959.3085953	1013.237743	2469.980935	2518.856925
ENSG00000004779	1250.862401	-0.348002715	0.116464152	-2.988067226	0.002807478	0.006132932	4706	NDUFAB1	1378.554332	1423.340438	1100.852926	1100.701907
ENSG00000004799	534.8304752	0.543214317	0.167423432	3.244553699	0.001176348	0.002708226	5166	PDK4	453.322361	417.3869351	643.5958883	625.0167165
ENSG00000004809	0.622368227	-1.760662017	2.043124619	-0.861749695	0.388825273	NA	85413	SLC22A16	1.032624968	1.456847941	0	0
ENSG00000004838	88.68650114	0.401135912	0.374323421	1.071629209	0.283886609	0.392831705	51364	ZMYND10	78.47949757	74.299245	99.1164099	102.8508521
ENSG00000004846	52.7409148	-2.569006993	0.538298053	-4.772461982	1.82E-06	5.45E-06	340273	ABCB5	96.03412203	85.22560455	15.85862558	13.84530701
ENSG00000004848	152.2704503	6.182854018	0.5451965	11.34059741	8.26E-30	6.10E-29	170302	ARX	3.097874904	4.370543823	296.0276776	305.5857047
ENSG00000004864	599.7844975	-2.254758949	0.168720926	-13.36383697	9.84E-41	9.14E-40	10165	SLC25A13	1014.037719	970.2607288	210.126789	204.7127537
ENSG00000004866	530.6501132	-0.238113958	0.165234471	-1.441067088	0.149565731	0.229357051	102466616	ST7	583.433107	565.2570011	498.2251538	475.6851909
ENSG00000004897	686.2868873	-0.575219616	0.15031548	-3.826749012	0.000129847	0.000331765	996	CDC27	841.589349	801.2663676	564.3027604	537.9890724
ENSG00000004939	25.58744299	-1.258854849	0.720023842	-1.748351619	0.08040316	0.132370348	6521	SLC4A1	35.10924891	37.87804647	10.57241706	18.79005951
ENSG00000004948	7.774453255	-1.653839163	1.176746438	-1.405433754	0.159892335	0.242822829	799	CALCR	10.32624968	13.84005544	3.964656396	2.966851502
ENSG00000004961	421.209729	-0.964345286	0.18449073	-5.227066347	1.72E-07	5.58E-07	3052	HCCS	568.9763574	545.5895539	285.4552605	284.8177442
ENSG00000004975	1339.986498	-0.817702328	0.11425547	-7.156789313	8.26E-13	3.61E-12	1856	DVL2	1708.994322	1711.796331	954.1606393	984.9946987
ENSG00000005001	62.41534665	-0.123552153	0.44275563	-0.279052698	0.780204383	0.849338929	64063	PRSS22	66.08799796	64.10130941	62.11295021	57.35912904
ENSG00000005007	4745.991694	0.226989422	0.077968526	2.911295524	0.003599334	0.007728795	5976	UPF1	4343.220616	4403.322902	5080.046396	5157.376861
ENSG00000005020	360.7116253	-0.193159075	0.203522388	-0.949080229	0.342579809	0.457386258	8935	SKAP2	407.8868624	362.0267134	347.5682107	325.3647147
ENSG00000005022	6024.977508	-1.529742175	0.124654433	-12.27186336	1.28E-34	1.06E-33	292	SLC25A5	9694.2832	8208.609724	3360.707072	2836.310036
ENSG00000005059	127.6791148	-2.143318332	0.342829056	-6.251857288	4.06E-10	1.54E-09	55013	CCDC109B	213.7533684	203.2302878	50.21898102	43.51382203
ENSG00000005073	97.79712864	-7.65619287	1.088809159	-7.031712403	2.04E-12	8.73E-12	3207	HOXA11	192.0682441	198.13132	0	0.988950501
ENSG00000005075	474.9091842	-0.734637972	0.177632786	-4.135711599	3.54E-05	9.53E-05	5439	POLR2J	611.3139811	575.4549367	368.7130448	344.1547743
ENSG00000005100	984.9873069	-1.188776307	0.135144141	-8.796358435	1.41E-18	7.62E-18	56919	DHX33	1414.696206	1324.274778	618.4863978	582.4918449
ENSG00000005102	11.27998053	-3.792793853	1.226845544	-3.091500697	0.001991475	0.0044463	4222	MEOX1	21.68512433	21.12429515	1.321552132	0.988950501
ENSG00000005108	140.2669442	2.465076911	0.326073906	7.55987176	4.03E-14	1.86E-13	221981	THSD7A	45.4354986	40.06331838	243.1655923	232.4033677
ENSG00000005156	805.2246994	-0.891063145	0.138873046	-6.416386542	1.40E-10	5.45E-10	3980	LIG3	1057.407967	1035.818886	562.9812083	564.6907359
ENSG00000005175	279.2193612	-1.084718834	0.223310979	-4.857436204	1.19E-06	3.61E-06	79657	RPAP3	387.234363	372.224649	182.3741942	175.0442386
ENSG00000005187	511.3149204	-5.645504344	0.304239802	-18.55610049	7.28E-77	1.15E-75	6296	ACSM3	1037.788093	969.5323048	13.21552132	24.72376252
ENSG00000005189	168.8805326	-1.665314785	0.288926737	-5.763796057	8.22E-09	2.91E-08	81691	AC004381.6	259.188867	254.9483897	83.25778432	78.12708956
ENSG00000005194	905.1807152	-0.692346654	0.150138661	-4.611381572	4.00E-06	1.17E-05	57019	CIAPIN1	1186.486088	1050.387366	728.1752248	655.674182
ENSG00000005206	2569.66864	0.036582723	0.090862981	0.402614165	0.687232087	0.778690237	56928	SPPL2B	2543.355296	2530.544874	2624.602534	2580.171856
ENSG00000005238	697.6757868	1.104011674	0.152601623	7.234599819	4.67E-13	2.06E-12	80256	FAM214B	463.6486107	422.4859029	966.0546085	938.5140252
ENSG00000005243	170.4186148	-1.954967052	0.291915473	-6.697031268	2.13E-11	8.69E-11	51226	COPZ2	274.6782415	268.0600212	68.72071087	70.21548555
ENSG00000005249	699.9888088	0.814153597	0.146988686	5.538886153	3.04E-08	1.04E-07	5577	PRKAR2B	517.345109	497.5135719	903.9416583	881.1548961
ENSG00000005302	448.6816312	0.067693054	0.180922677	0.374154611	0.708289291	0.795821179	10943	MSL3	458.4854858	418.1153591	465.1863505	452.9393293
ENSG00000005339	3318.429575	0.590230312	0.08618837	6.848143363	7.48E-12	3.12E-11	1387	CREBBP	2689.988042	2607.757815	4024.126242	3951.846201
ENSG00000005379	2524.278104	4.160119081	0.108902803	38.20029401	0	0	9256	BZRAP1	266.4172418	267.3315972	4818.379073	4744.984502
ENSG00000005381	26.12975261	4.60738686	0.915799642	5.030998756	4.88E-07	1.53E-06	4353	MPO	2.065249936	1.456847941	55.50518955	45.49172303
ENSG00000005421	6.271414574	0.425010609	1.21939224	0.348542983	0.727432439	0.809590086	5444	PON1	6.195749808	4.370543823	6.60776066	7.911604006
ENSG00000005436	222.6829045	-1.073597857	0.248010119	-4.328846988	1.50E-05	4.17E-05	6936	GCFC2	306.6896155	297.925404	138.7629739	147.3536246
ENSG00000005448	900.0357326	-1.36659314	0.136182805	-10.0349904	1.07E-23	6.76E-23	84058	WDR54	1280.45496	1314.805267	491.6173931	513.2653099
ENSG00000005469	166.6192459	-0.905924222	0.281653645	-3.216447716	0.001297882	0.002974498	54677	CROT	220.9817432	214.1566473	113.6534834	117.6851096
ENSG00000005471	43.78570052	-3.46697698	0.646019371	-5.366676506	8.02E-08	2.66E-07	5244	ABCB4	82.60999745	78.66978882	7.929312792	5.933703004
ENSG00000005483	2055.238445	0.445579849	0.104695387	4.255964484	2.08E-05	5.72E-05	55904	KMT2E	1798.832694	1681.930948	2429.012819	2311.17732
ENSG00000005486	3949.203874	2.079905193	0.084265881	24.68264937	1.64E-134	4.51E-133	57414	RHBDD2	1531.382828	1489.62702	6442.566644	6333.239007
ENSG00000005513	1691.408279	3.41421588	0.117608931	29.03024321	2.73E-185	1.14E-183	30812	SOX8	286.0371162	292.8264362	3052.785425	3133.984137
ENSG00000005700	614.6905428	-0.313565708	0.157685758	-1.988548055	0.04675111	0.081218059	102725056	IBTK	704.2502282	658.4952694	559.0165519	537.0001219
ENSG00000005801	303.9776986	-0.879874045	0.219194919	-4.014116966	5.97E-05	0.000157005	7748	ZNF195	413.0499872	375.1383448	222.0207582	205.7017042
ENSG00000005810	2825.468306	1.589372189	0.094126232	16.88553933	5.75E-64	7.66E-63	23077	MYCBP2	1448.77283	1370.165489	4301.65219	4181.282717
ENSG00000005812	686.6487238	0.963323307	0.152503265	6.3167389	2.67E-10	1.03E-09	26224	FBXL3	485.333735	445.79547	922.4433882	893.0223022
ENSG00000005844	394.2384998	-2.770136391	0.22035206	-12.57141138	3.03E-36	2.60E-35	3683	ITGAL	720.7722277	654.8531495	108.3672748	92.96134707
ENSG00000005882	3110.375809	2.882139551	0.095709703	30.11334761	3.24E-199	1.50E-197	5164	PDK2	764.1424764	721.8681548	5563.734476	5391.75813
ENSG00000005884	3557.708506	-1.95614529	0.087646225	-22.31864864	2.44E-110	5.48E-109	102725477	ITGA3	5746.557947	5569.529679	1466.922867	1447.823533
ENSG00000005889	475.1702284	-0.433990678	0.186986942	-2.320967826	0.02028858	0.038345627	7543	ZFX	580.3352321	512.0820513	425.5397865	382.7238438
ENSG00000005893	2399.267151	0.640649949	0.11310525	5.664192831	1.48E-08	5.14E-08	3920	LAMP2	1976.444189	1773.712368	3058.071634	2788.840412
ENSG00000005961	190.7322764	0.162527271	0.261942824	0.620468497	0.534949388	0.650941428	3674	ITGA2B	185.8724943	174.093329	206.1621326	196.8011496
ENSG00000005981	43.47915932	-0.88675463	0.535713906	-1.655276484	0.097868427	0.157891238	51666	ASB4	57.82699821	55.36022176	33.0388033	27.69061402
ENSG00000006007	1432.953388	0.2658478	0.112647816	2.35999071	0.018275393	0.034900179	51573	GDE1	1337.249334	1266.000861	1558.109964	1570.453395
ENSG00000006015	1599.185654	1.010199746	0.106106886	9.520586108	1.72E-21	1.02E-20	55049	C19orf60	1062.571092	1059.128453	2129.020485	2146.022587
ENSG00000006016	1038.499163	-1.315304022	0.12822469	-10.25780623	1.09E-24	7.06E-24	9244	CRLF1	1453.935955	1510.022891	590.733803	599.3040034
ENSG00000006025	802.0698445	-0.186016755	0.144791962	-1.28471741	0.198891052	0.292117894	114881	OSBPL7	879.7964728	827.4896305	781.03731	719.9559645
ENSG00000006042	754.4673791	0.17696021	0.154408229	1.146054267	0.251772699	0.35620026	26022	TMEM98	737.2942272	678.8911406	847.1149166	754.5692321
ENSG00000006047	135.2729842	-2.427612909	0.345625059	-7.023833624	2.16E-12	9.22E-12	51087	YBX2	235.4384927	222.169311	37.0034597	46.48067353
ENSG00000006059	0.824863283	2.242205663	2.068610333	1.083918816	0.278400796	NA	3883	KRT33A	0	0	1.321552132	1.977901001
ENSG00000006062	478.1173702	0.086035139	0.174100733	0.494168738	0.621187016	0.725940295	9020	MAP3K14	476.0401103	451.6228617	506.1544666	478.6520424
ENSG00000006071	1188.987445	7.589471563	0.295805729	25.65694584	3.54E-145	1.08E-143	6833	ABCC8	11.35887465	12.3832075	2397.295568	2334.912132
ENSG00000006116	558.5448697	9.08504658	0.66347304	13.69316617	1.12E-42	1.08E-41	10368	CACNG3	1.032624968	2.185271912	1131.248625	1099.712957
ENSG00000006118	4411.865288	1.384132271	0.080498103	17.19459487	2.91E-66	4.01E-65	54972	TMEM132A	2478.299923	2409.626495	6389.704558	6369.830175
ENSG00000006125	5989.639989	0.470097067	0.098882548	4.754095408	1.99E-06	5.95E-06	163	AP2B1	5325.24696	4719.458905	7223.603954	6690.250137
ENSG00000006128	57.25480898	8.441592957	1.484218622	5.687567069	1.29E-08	4.50E-08	6863	TAC1	0	0	108.3672748	120.6519611
ENSG00000006194	874.5465064	-0.110015611	0.140414511	-0.783505994	0.433330035	0.552178025	283876	ZNF263	938.656096	877.0224605	873.5459593	808.9615096
ENSG00000006210	1436.994002	2.296861624	0.115237291	19.93158296	2.17E-88	3.88E-87	6376	CX3CL1	490.4968598	480.7598206	2401.260224	2375.459103
ENSG00000006282	2167.205699	0.280316806	0.095351904	2.939813397	0.0032841	0.007104289	64847	SPATA20	1954.759065	1959.460481	2388.044703	2366.558548
ENSG00000006283	1466.928456	6.322639994	0.194036021	32.58487759	6.72E-233	4.02E-231	8913	CACNA1G	35.10924891	36.42119853	2927.237972	2868.945403
ENSG00000006327	1217.108774	-4.673017172	0.165016248	-28.31852755	2.04E-176	7.94E-175	51330	TNFRSF12A	2338.895553	2347.710457	85.90088858	95.92819857
ENSG00000006377	48.28402143	-0.794162765	0.504379138	-1.574535316	0.115363744	0.182878893	1750	DLX6	60.92487312	61.9160375	35.68190757	34.61326753
ENSG00000006432	1433.921047	2.135644586	0.117851731	18.12145288	2.16E-73	3.23E-72	4293	MAP3K9	544.1933582	518.637867	2389.366255	2283.486706
ENSG00000006451	717.641502	-0.609835863	0.149581322	-4.076951966	4.56E-05	0.000121563	5898	RALA	898.3837222	836.2307182	580.161386	555.7901814
ENSG00000006453	491.1993868	-4.31000515	0.233411178	-18.46529022	3.93E-76	6.12E-75	55971	BAIAP2L1	939.688721	932.3826823	42.28966823	50.43647554
ENSG00000006459	498.5034353	-0.522746256	0.175711623	-2.97502377	0.002929658	0.006383004	80853	KDM7A	617.5097309	558.7011854	416.2889216	401.5139033
ENSG00000006468	1852.470585	3.040656784	0.113422554	26.80821996	2.59E-158	8.77E-157	2115	ETV1	413.0499872	389.7068242	3371.279489	3235.846038
ENSG00000006530	727.7072238	0.051854904	0.144443699	0.358997339	0.71959708	0.804317119	55750	AGK	730.0658524	699.2870117	750.641611	730.83442
ENSG00000006534	618.8841968	-2.616793886	0.177596109	-14.7345226	3.87E-49	4.16E-48	221	ALDH3B1	1114.202341	1016.151439	165.1940165	179.9889911
ENSG00000006555	27.41362885	-0.266881293	0.734509178	-0.363346437	0.716346108	0.801841887	55001	TTC22	23.75037427	36.42119853	15.85862558	33.62431702
ENSG00000006576	286.6606376	-0.783387946	0.222708134	-3.517554257	0.000435543	0.001053838	102724664	PHTF2	375.8754884	349.6435059	219.3776539	201.7459021
ENSG00000006606	8.355897371	-1.55033126	1.129800949	-1.372216285	0.169996117	0.255891285	10344	CCL26	12.39149962	13.11163147	3.964656396	3.955802003
ENSG00000006607	1310.936357	-0.384559772	0.118459666	-3.246335105	0.001169011	0.002692696	102724304	FARP2	1527.252328	1442.279462	1161.644324	1112.569313
ENSG00000006611	148.4368978	1.580506251	0.299988166	5.268562	1.37E-07	4.49E-07	10083	USH1C	75.38162267	72.84239706	222.0207582	223.5028132
ENSG00000006625	460.7383722	-1.471940548	0.1816502	-8.103159512	5.35E-16	2.65E-15	79017	GGCT	697.0218535	658.4952694	243.1655923	244.2707737
ENSG00000006634	196.0376192	-1.989256353	0.304980202	-6.522575362	6.91E-11	2.74E-10	10926	DBF4	353.1577391	273.8874129	85.90088858	71.20443605
ENSG00000006638	104.1433164	-0.414405784	0.424949955	-0.975187264	0.329467378	0.443387623	6915	TBXA2R	135.2738708	102.7077798	112.3319312	66.25968355
ENSG00000006652	594.9431094	-0.920473362	0.158311332	-5.814323901	6.09E-09	2.17E-08	3475	IFRD1	783.7623508	773.5862567	418.9320259	403.4918043
ENSG00000006659	0.429343618	0.175857637	2.030258389	0.086618353	0.930974877	NA	56891	LGALS14	0	0.728423971	0	0.988950501
ENSG00000006695	271.4570655	-0.918945044	0.228775611	-4.016796369	5.90E-05	0.000155291	1352	COX10	369.6797386	340.9024182	194.2681634	180.9779416
ENSG00000006704	780.7604956	-1.182744383	0.141711935	-8.346116967	7.05E-17	3.60E-16	9569	GTF2IRD1	1075.995217	1092.635956	475.7587675	478.6520424
ENSG00000006712	1691.459675	0.26211923	0.105334456	2.488447171	0.01283023	0.025193252	54623	PAF1	1566.492077	1510.022891	1864.710058	1824.613674
ENSG00000006715	1215.615421	0.730994785	0.123789033	5.905165969	3.52E-09	1.27E-08	27072	VPS41	948.9823457	879.2077325	1552.823755	1481.44785
ENSG00000006740	1563.651036	4.169298437	0.130807492	31.87354466	6.21E-223	3.47E-221	102725515	ARHGAP44	166.2526199	162.4385454	3006.5311	2919.381878
ENSG00000006744	2135.594957	-0.833001126	0.099599141	-8.363537254	6.09E-17	3.11E-16	60528	ELAC2	2796.348414	2675.501244	1551.502203	1519.027969
ENSG00000006747	51.472953	1.982349152	0.524880862	3.776760207	0.000158882	0.000403012	85477	SCIN	16.52199949	24.03799103	79.29312792	86.03869356
ENSG00000006756	386.1061841	-0.879547981	0.1937276	-4.540127371	5.62E-06	1.62E-05	414	ARSD	514.2472341	487.3156363	262.9888743	279.8729917
ENSG00000006757	200.7635064	-0.365756942	0.259276054	-1.410685389	0.158337401	0.240809202	8228	PNPLA4	214.7859934	237.4662144	171.8017772	179.0000406
ENSG00000006788	4.054980966	-1.136100365	1.453785235	-0.781477441	0.43452174	0.553379133	8735	MYH13	7.228374777	4.370543823	2.643104264	1.977901001
ENSG00000006831	2138.596023	0.109185772	0.099761739	1.094465405	0.273750912	0.381455876	79602	ADIPOR2	2106.554935	2008.993311	2257.211042	2181.624805
ENSG00000006837	20.60727767	0.106758771	0.761141423	0.140261412	0.888453451	0.926440953	51265	CDKL3	15.48937452	24.03799103	21.14483411	21.75691102
ENSG00000007001	24.61517587	5.358924805	1.065803419	5.028061186	4.95E-07	1.55E-06	151531	UPP2	1.032624968	0.728423971	50.21898102	46.48067353
ENSG00000007038	686.9419264	-7.356925192	0.404194976	-18.2014266	5.03E-74	7.61E-73	10942	PRSS21	1410.565706	1321.361083	7.929312792	7.911604006
ENSG00000007047	1769.145156	0.976126855	0.104628793	9.329428606	1.06E-20	6.15E-20	57787	MARK4	1219.530087	1165.478353	2357.649004	2333.923182
ENSG00000007062	128.9732078	-1.332201775	0.329407301	-4.044238758	5.25E-05	0.000138967	8842	PROM1	194.133494	175.5501769	77.97157579	68.23758455
ENSG00000007080	2143.041535	-0.23762683	0.096761532	-2.455798537	0.014057194	0.027444806	115098	CCDC124	2291.394804	2346.982033	1951.932499	1981.856803
ENSG00000007129	13.30897822	1.832433065	0.931358148	1.967484871	0.049127338	0.084925217	90273	CEACAM21	5.16312484	5.827391764	22.46638624	19.77901001
ENSG00000007168	4326.898575	1.536952133	0.08854386	17.3580882	1.71E-67	2.39E-66	5048	PAFAH1B1	2279.003305	2156.134953	6618.333077	6254.122967
ENSG00000007171	72.54664145	3.326065754	0.476893489	6.974441529	3.07E-12	1.30E-11	4843	NOS2	12.39149962	13.11163147	136.1198696	128.5635651
ENSG00000007174	102.6156888	2.60804997	0.378798959	6.885050513	5.78E-12	2.42E-11	1770	DNAH9	27.88087414	29.13695882	174.4448814	179.0000406
ENSG00000007202	5042.021692	-0.414318238	0.084093783	-4.926859295	8.36E-07	2.57E-06	9703	KIAA0100	5926.234692	5596.481366	4412.662569	4232.708143
ENSG00000007216	2.162220592	2.358303295	1.853712099	1.272205806	0.203300005	NA	9058	SLC13A2	0	0.728423971	3.964656396	3.955802003
ENSG00000007237	11264.05334	3.840007448	0.073741514	52.07388918	0	0	8522	GAS7	1494.208329	1445.921582	21245.27207	20870.81137
ENSG00000007255	373.8058961	-0.558129308	0.19240944	-2.900737658	0.003722854	0.007973295	79090	TRAPPC6A	449.1918611	441.4249262	307.9216468	296.6851502
ENSG00000007264	996.2220538	1.041062438	0.128119175	8.1257348	4.45E-16	2.20E-15	4145	MATK	643.3253551	659.2236933	1317.587476	1364.751691
ENSG00000007312	16.84451098	0.322048012	0.808948612	0.398106885	0.690551399	0.781220918	974	CD79B	14.45674955	15.29690338	19.82328198	17.80110901
ENSG00000007314	39.49443063	-0.766902789	0.561526939	-1.365745319	0.172018914	0.258425382	6329	SCN4A	54.72912331	45.16228617	30.39569904	27.69061402
ENSG00000007341	264.0613872	-0.187530409	0.223777301	-0.838022482	0.402018077	0.519762559	54879	ST7L	285.0044912	277.5295328	248.4518008	245.2597242
ENSG00000007350	11.03374771	0.534315092	0.974409706	0.548347465	0.583453342	0.69442886	8277	TKTL1	8.260999745	9.469511617	14.53707345	11.86740601
ENSG00000007372	915.2556206	3.279768824	0.147766579	22.19560639	3.79E-109	8.44E-108	5080	PAX6	166.2526199	174.093329	1673.084999	1647.591534
ENSG00000007376	1002.57784	-0.71791161	0.126393778	-5.679960033	1.35E-08	4.70E-08	113000	RPUSD1	1252.574086	1241.96287	757.2493717	758.5250341
ENSG00000007384	732.2989554	-1.643070951	0.148695876	-11.04987576	2.20E-28	1.56E-27	64285	RHBDF1	1125.561215	1094.092804	355.4975235	354.0442793
ENSG00000007392	1413.932163	-0.119000166	0.110749824	-1.0744953	0.28260075	0.391444801	55692	LUC7L	1485.947329	1459.033213	1344.018518	1366.729592
ENSG00000007402	1169.225161	2.328048627	0.126743659	18.36816646	2.36E-75	3.64E-74	9254	CACNA2D2	397.5606127	378.7804647	1981.006646	1919.552922
ENSG00000007516	2588.524289	2.659223746	0.096615206	27.52386359	9.10E-167	3.30E-165	8938	BAIAP3	716.6417278	697.8301638	4505.171218	4434.454045
ENSG00000007520	1542.440416	0.231546663	0.108676672	2.130601341	0.033121999	0.059577757	115939	TSR3	1390.945832	1445.921582	1682.335864	1650.558386
ENSG00000007541	2029.821113	0.080242096	0.097630469	0.821896035	0.41113607	0.529342046	9091	PIGQ	1988.835689	1958.003633	2094.660129	2077.785002
ENSG00000007545	625.7660864	0.572482237	0.155069197	3.691785646	0.000222685	0.000555676	57585	CRAMP1L	512.1819842	493.871452	769.1433409	727.8675685
ENSG00000007866	450.6393984	-2.712834233	0.201221113	-13.4818568	2.00E-41	1.88E-40	7005	TEAD3	804.4148501	761.2030492	112.3319312	124.6077631
ENSG00000007908	5.308505125	2.971535319	1.441169445	2.061891702	0.039218048	0.069289273	6401	SELE	1.032624968	0.728423971	10.57241706	8.900554507
ENSG00000007923	2009.266381	-0.374040766	0.10443875	-3.581436627	0.00034171	0.000836049	55735	DNAJC11	2334.765053	2202.025663	1793.346243	1706.928564
ENSG00000007933	17.01608372	1.454601562	0.912461111	1.594151843	0.11090203	0.17662534	2328	FMO3	4.130499872	13.11163147	25.10949051	25.71271302
ENSG00000007944	511.6937878	-1.025248729	0.168677148	-6.078172072	1.22E-09	4.51E-09	29116	MYLIP	686.6956038	686.1753803	339.6388979	334.2652692
ENSG00000007952	2.840250006	-0.456319056	1.584616863	-0.287968068	0.773371182	0.844382809	27035	NOX1	3.097874904	3.642119853	2.643104264	1.977901001
ENSG00000007968	420.5576127	-4.796280057	0.315206667	-15.21630272	2.76E-52	3.12E-51	1870	E2F2	816.8063498	810.0074553	15.85862558	39.55802003
ENSG00000008018	1957.169023	-1.319786787	0.104633414	-12.61343526	1.78E-36	1.53E-35	5689	PSMB1	2847.979662	2741.787825	1147.107251	1091.801353
ENSG00000008056	7684.279869	7.600901628	0.13236534	57.42365516	0	0	6853	SYN1	83.64262241	74.299245	15426.47804	15152.69957
ENSG00000008083	1505.083536	-0.67123098	0.108439803	-6.189894872	6.02E-10	2.27E-09	3720	JARID2	1853.561818	1845.097917	1157.679668	1163.994739
ENSG00000008086	130.7176077	2.416524229	0.335552126	7.201635874	5.95E-13	2.61E-12	6792	CDKL5	43.37024866	38.60647044	215.4129975	225.4807142
ENSG00000008118	566.1508665	4.966759795	0.227500539	21.83185942	1.16E-105	2.48E-104	57172	CAMK1G	37.17449885	32.77907867	1108.782239	1085.86765
ENSG00000008128	168.7588252	-0.168255044	0.275525527	-0.610669529	0.541418382	0.656710331	728642	CDK11A	176.5788695	180.6491447	158.5862558	159.2210306
ENSG00000008130	1776.923917	-1.087934819	0.105588942	-10.30349202	6.79E-25	4.42E-24	65220	NADK	2439.060175	2396.514863	1110.103791	1162.016838
ENSG00000008196	72.86440393	1.429771528	0.419108303	3.411460755	0.000646158	0.001534646	7021	TFAP2B	38.20712382	40.06331838	104.4026184	108.7845551
ENSG00000008226	548.3156944	0.3281515	0.166328855	1.97290783	0.048506064	0.083909599	9940	DLEC1	480.1706102	492.4146041	582.8044902	637.873073
ENSG00000008256	1131.228802	0.880579566	0.120334187	7.317783821	2.52E-13	1.13E-12	9265	CYTH3	801.3169752	791.068432	1458.993554	1473.536246
ENSG00000008277	1950.466245	4.130235037	0.121891394	33.88455006	1.13E-251	7.38E-250	53616	ADAM22	210.6554935	209.7861035	3791.533067	3589.890318
ENSG00000008282	695.4143161	-1.066875875	0.149051677	-7.157758305	8.20E-13	3.58E-12	6856	SYPL1	959.3085953	924.3700186	448.0061728	449.9724778
ENSG00000008283	1157.746083	-0.371947642	0.121660317	-3.057263467	0.002233679	0.004951475	1534	CYB561	1340.347209	1272.556677	1016.27359	1001.806857
ENSG00000008294	2809.033152	0.887304271	0.091801931	9.665420505	4.23E-22	2.55E-21	9043	SPAG9	2017.749188	1925.224554	3680.522688	3612.636179
ENSG00000008300	2530.636098	1.717734774	0.094178923	18.23905726	2.53E-74	3.84E-73	1951	CELSR3	1200.942838	1158.922537	3872.147747	3890.53127
ENSG00000008311	212.6440321	-0.52551611	0.253599613	-2.072227567	0.038244224	0.067735089	10157	AASS	260.221492	241.8367582	182.3741942	166.1436841
ENSG00000008323	113.3026002	-5.072173109	0.541411631	-9.368422883	7.36E-21	4.28E-20	55200	PLEKHG6	227.177493	214.1566473	3.964656396	7.911604006
ENSG00000008324	234.8655655	0.025239781	0.235734994	0.107068454	0.914734674	0.944110265	51188	SS18L2	230.2753679	235.2809425	236.5578316	237.3481202
ENSG00000008382	776.3359732	0.507222333	0.141166201	3.593086236	0.000326784	0.000801539	84954	MPND	653.6516048	628.6298866	929.0511488	894.0112527
ENSG00000008394	785.010831	-1.500430931	0.146750823	-10.22434421	1.54E-24	9.94E-24	4257	MGST1	1193.714463	1126.871882	418.9320259	400.5249528
ENSG00000008405	495.8972979	0.116810133	0.168596744	0.69283742	0.488411586	0.606086167	1407	CRY1	470.8769854	480.7598206	508.7975708	523.1548149
ENSG00000008438	17.44421325	2.168524115	0.84039579	2.580360518	0.009869722	0.019740166	8993	PGLYRP1	6.195749808	5.827391764	29.07414691	28.67956452
ENSG00000008441	8302.684753	2.468184591	0.07164194	34.45167174	4.25E-260	2.97E-258	4784	NFIX	2540.257421	2540.742809	14036.20519	14093.53359
ENSG00000008513	999.7046847	-0.988036121	0.132025796	-7.483659638	7.23E-14	3.30E-13	6482	ST3GAL1	1356.869208	1301.693635	692.4933172	647.762578
ENSG00000008516	163.9531677	-0.92753821	0.288128858	-3.219178451	0.001285585	0.002948045	64386	MMP25	227.177493	203.2302878	113.6534834	111.7514066
ENSG00000008517	539.6699491	-2.782967419	0.185480572	-15.0040912	6.90E-51	7.67E-50	9235	IL32	973.7653449	911.9868111	137.4414217	135.4862186
ENSG00000008710	16419.03924	2.850713001	0.096400882	29.57144094	3.48E-192	1.54E-190	102723646	PKD1	4201.750995	3789.261495	30550.32064	27134.82384
ENSG00000008735	6939.32456	5.618638458	0.09511346	59.07301068	0	0	23542	MAPK8IP2	269.5151167	281.9000766	13662.20594	13543.67711
ENSG00000008838	2731.261181	-0.255959691	0.091506606	-2.797171726	0.005155212	0.010809814	102466757	MED24	3035.917406	2910.782186	2495.090425	2483.254707
ENSG00000008853	2301.33477	1.875335404	0.101430247	18.48891682	2.54E-76	3.96E-75	23221	RHOBTB2	1008.874594	962.2480651	3709.596835	3524.619585
ENSG00000008869	680.0984998	0.841066309	0.148834739	5.651008033	1.60E-08	5.54E-08	54497	HEATR5B	495.6599847	478.5745487	886.7614806	859.3979851
ENSG00000008952	1878.650116	1.161931118	0.104825017	11.08448302	1.49E-28	1.06E-27	7095	SEC62	1192.681838	1128.32873	2635.174951	2558.414945
ENSG00000008988	4767.060262	-1.920488812	0.110468682	-17.38491651	1.07E-67	1.50E-66	26795	RPS20	8077.1925	7008.167021	2088.052369	1894.829159
ENSG00000009307	9229.736573	-0.951691922	0.087085159	-10.9282906	8.44E-28	5.93E-27	7812	CSDE1	12714.71123	11623.4613	6496.750281	6084.02348
ENSG00000009335	1953.168956	-0.575287205	0.101232167	-5.682849854	1.32E-08	4.62E-08	9690	UBE3C	2386.396301	2289.436539	1575.290141	1561.552841
ENSG00000009413	733.8184633	0.370725091	0.151908949	2.440442733	0.014669272	0.028537908	5980	REV3L	671.2062293	608.9624394	855.0442294	800.0609551
ENSG00000009694	740.6663882	3.071926053	0.163790947	18.7551639	1.76E-78	2.82E-77	10178	TENM1	166.2526199	148.59849	1357.23404	1290.580403
ENSG00000009709	34.01906002	5.843487511	1.015739796	5.752937452	8.77E-09	3.10E-08	5081	PAX7	1.032624968	0.728423971	66.0776066	68.23758455
ENSG00000009724	154.410942	0.7678922	0.291187416	2.637106404	0.00836166	0.016955898	10747	MASP2	108.4256216	119.4615312	196.9112677	192.8453476
ENSG00000009765	19.95352978	-0.232780349	0.91549054	-0.254268437	0.799288182	0.863523625	389434	IYD	21.68512433	21.85271912	6.60776066	29.66851502
ENSG00000009780	196.785616	0.154112018	0.257205521	0.599178498	0.54905386	0.663333929	199870	FAM76A	186.9051192	185.7481125	200.8759241	213.6133082
ENSG00000009790	111.1264627	-1.414604298	0.349163911	-4.051404662	5.09E-05	0.000134909	80342	TRAF3IP3	164.1873699	159.5248496	63.43450234	57.35912904
ENSG00000009830	813.81757	0.324831699	0.141174245	2.300927469	0.021395731	0.040260024	29954	POMT2	735.2289773	709.4849473	938.3020138	872.2543416
ENSG00000009844	625.9215855	-0.249551845	0.157296909	-1.586501895	0.112625503	0.179078086	51534	VTA1	685.6629788	673.7921728	597.3415637	546.8896269
ENSG00000009950	1294.71259	0.647141654	0.116481227	5.555759262	2.76E-08	9.46E-08	51085	MLXIPL	991.3199694	1026.349375	1550.180651	1611.000366
ENSG00000009954	2988.977682	-0.688612843	0.095686561	-7.196547068	6.18E-13	2.71E-12	9031	BAZ1B	3825.875507	3553.252128	2325.931752	2250.85134
ENSG00000010017	1263.482737	-0.096511318	0.118513598	-0.814348058	0.415445586	0.533931221	10048	RANBP9	1341.379834	1270.371405	1239.6159	1202.563809
ENSG00000010030	9.148624249	1.40265689	1.068230751	1.313065448	0.189160895	0.280220521	51513	ETV7	5.16312484	4.370543823	13.21552132	13.84530701
ENSG00000010072	235.7327024	-0.28949653	0.238203137	-1.215334664	0.224238476	0.32338744	83932	SPRTN	259.188867	259.3189335	220.6992061	203.7238032
ENSG00000010165	1175.56185	-0.832542915	0.122927791	-6.772617549	1.26E-11	5.22E-11	51603	METTL13	1525.187078	1485.9849	872.2244072	818.8510146
ENSG00000010219	172.5661939	-0.200618795	0.276093033	-0.726634761	0.467449728	0.585978638	8798	DYRK4	191.0356191	178.4638728	154.6215994	166.1436841
ENSG00000010244	2304.25655	-0.915242966	0.110142926	-8.309593706	9.60E-17	4.87E-16	7756	ZNF207	3153.636653	2869.990444	1658.547926	1534.851177
ENSG00000010256	5802.52089	-0.22401091	0.075661693	-2.960691199	0.003069495	0.006668542	7384	UQCRC1	6341.349929	6163.923639	5349.643031	5355.166961
ENSG00000010270	393.6629745	0.004199811	0.195324942	0.021501663	0.982845477	0.989687385	83930	STARD3NL	376.9081133	409.3742714	373.9992534	414.3702598
ENSG00000010278	2231.769932	-0.225944242	0.10062473	-2.245414635	0.024741527	0.045908009	928	CD9	2463.843174	2348.438881	2113.161859	2001.635813
ENSG00000010282	1083.231175	7.674342097	0.316626161	24.23786481	8.88E-130	2.33E-128	57467	HHATL	8.260999745	11.65478353	2154.129975	2158.878943
ENSG00000010292	3920.586748	-3.419388416	0.100657498	-33.97052871	6.07E-253	4.05E-251	9918	NCAPD2	7449.35652	6893.076033	687.2071087	652.7073305
ENSG00000010295	1352.13383	0.827608423	0.11256284	7.352412427	1.95E-13	8.73E-13	25900	IFFO1	983.0589696	965.890185	1729.911741	1729.674426
ENSG00000010310	202.411438	-1.002811555	0.264630304	-3.789481171	0.000150962	0.000383493	2696	GIPR	266.4172418	274.6158369	124.2259004	144.3867731
ENSG00000010318	156.1046684	-0.33343381	0.287629002	-1.159249613	0.246354454	0.349947231	51533	PHF7	175.5462446	172.636481	142.7276303	133.5083176
ENSG00000010319	618.2264471	2.004554738	0.160095841	12.520967	5.73E-36	4.89E-35	56920	SEMA3G	250.9278672	241.8367582	1003.058068	977.0830947
ENSG00000010322	8657.003395	2.344719961	0.071018907	33.0154331	4.88E-239	2.96E-237	11188	NISCH	2860.371162	2833.569245	14473.63895	14460.43422
ENSG00000010327	846.7594043	0.841470222	0.144052577	5.841410401	5.18E-09	1.85E-08	23166	STAB1	640.2274802	573.2696648	1103.49603	1070.044442
ENSG00000010361	909.8605424	1.004754528	0.131463746	7.642825967	2.13E-14	9.90E-14	80199	FUZ	609.2487312	600.9497757	1203.933992	1225.30967
ENSG00000010379	82.77799854	7.140488643	0.921720587	7.746912398	9.42E-15	4.45E-14	6540	SLC6A13	1.032624968	0.728423971	161.2293601	168.1215851
ENSG00000010404	6140.143276	3.976730042	0.107357279	37.04201595	2.41E-300	2.15E-298	3423	IDS	781.6971008	685.4469563	12155.63651	10937.79254
ENSG00000010438	338.7245302	2.531774015	0.292583945	8.653154264	5.01E-18	2.65E-17	102725325	PRSS3	74.3489977	122.3752271	640.952784	517.2211119
ENSG00000010539	182.1539521	-0.979393323	0.270937514	-3.614830994	0.000300544	0.000740031	102725415	ZNF200	243.6994925	240.3799103	118.9396919	125.5967136
ENSG00000010610	201.6283213	0.879418318	0.257612766	3.41372181	0.00064082	0.001523291	920	CD4	136.3064958	147.1416421	255.0595615	268.0055857
ENSG00000010626	316.5471733	1.378603844	0.214430002	6.429155594	1.28E-10	5.01E-10	10233	LRRC23	183.8072443	167.5375132	471.7941111	443.0498243
ENSG00000010671	117.7383004	-3.235329416	0.392952489	-8.233385724	1.82E-16	9.13E-16	695	BTK	220.9817432	205.4155597	23.78793838	20.76796052
ENSG00000010704	163.0507706	-1.645728266	0.299600775	-5.493070796	3.95E-08	1.34E-07	3077	HFE	260.221492	234.5525185	83.25778432	74.17128755
ENSG00000010803	873.5877983	-0.545831564	0.134807494	-4.048970473	5.14E-05	0.000136241	22955	SCMH1	1051.212218	1022.707255	724.2105684	696.2211525
ENSG00000010810	1975.595737	1.466093436	0.099981454	14.66365387	1.10E-48	1.17E-47	102724705	FYN	1059.473217	1040.18943	2902.128482	2900.591819
ENSG00000010818	2074.679923	2.425865593	0.106699472	22.73549764	2.00E-114	4.65E-113	3097	HIVEP2	674.3041042	627.9014626	3551.010579	3445.503545
ENSG00000010932	4.42156324	-0.049297148	1.417499498	-0.034777542	0.972257129	0.982027474	2326	FMO1	6.195749808	2.913695882	2.643104264	5.933703004
ENSG00000011007	1029.092266	-0.695897351	0.128887076	-5.399279507	6.69E-08	2.23E-07	6924	TCEB3	1304.205335	1241.234446	803.5036963	767.4255886
ENSG00000011009	1071.313027	-0.983908951	0.139920127	-7.031932922	2.04E-12	8.71E-12	11313	LYPLA2	1492.143079	1354.140161	758.5709238	680.3979445
ENSG00000011021	1626.334952	1.616006974	0.109436274	14.76664836	2.40E-49	2.59E-48	1185	CLCN6	816.8063498	783.0557683	2488.482665	2416.995024
ENSG00000011028	1774.782826	-2.778032083	0.112811073	-24.62552665	6.73E-134	1.83E-132	9902	MRC2	3130.918903	3065.936492	453.2923813	448.9835273
ENSG00000011083	1708.827581	8.583243792	0.333844804	25.71028121	8.97E-146	2.76E-144	6534	SLC6A7	8.260999745	8.741087647	3463.788138	3354.520098
ENSG00000011105	2820.491754	2.336573335	0.096666391	24.17151722	4.44E-129	1.16E-127	10867	TSPAN9	964.4717202	900.3320276	4744.372154	4672.791116
ENSG00000011114	460.5286984	-0.348550731	0.176222956	-1.977896291	0.047940407	0.08310988	102724915	BTBD7	512.1819842	520.094715	392.5009832	417.3371113
ENSG00000011132	663.0539914	-0.202794886	0.149727653	-1.354425063	0.175600806	0.262948305	9546	APBA3	709.4133531	710.2133713	602.6277722	629.961469
ENSG00000011143	409.1728778	-1.245354113	0.190661877	-6.531741589	6.50E-11	2.58E-10	54903	MKS1	590.6614817	560.8864573	249.773353	235.3702192
ENSG00000011198	207.6801013	-0.73858641	0.25220074	-2.928565588	0.0034053	0.007345549	51099	ABHD5	261.2541169	258.5905095	154.6215994	156.2541791
ENSG00000011201	185.2653328	1.41981256	0.269852053	5.261448058	1.43E-07	4.66E-07	3730	KAL1	98.09937197	102.7077798	276.2043956	264.0497837
ENSG00000011243	3190.213143	0.399432199	0.086883778	4.597316192	4.28E-06	1.24E-05	26993	AKAP8L	2798.413663	2704.638203	3642.197676	3615.603031
ENSG00000011258	364.8267383	-1.033281437	0.200639234	-5.149947083	2.61E-07	8.32E-07	54799	MBTD1	502.8883595	478.5745487	228.6285188	249.2155262
ENSG00000011260	587.3659287	-1.206711547	0.164969753	-7.314744242	2.58E-13	1.15E-12	51096	UTP18	855.0134736	785.2410403	354.1759714	355.0332298
ENSG00000011275	1513.06311	-0.56524734	0.11273221	-5.014071296	5.33E-07	1.66E-06	54476	RNF216	1864.920692	1747.489105	1226.400379	1213.442264
ENSG00000011295	1043.811833	0.38070983	0.128329832	2.966651034	0.003010625	0.006550013	54902	TTC19	937.623471	876.2940366	1201.290888	1160.038937
ENSG00000011304	6702.454604	-2.846829662	0.077911448	-36.53929851	2.64E-292	2.23E-290	100616459	PTBP1	11904.10063	11636.57293	1625.509122	1643.635732
ENSG00000011332	592.3344058	2.746292099	0.169733573	16.18001705	6.98E-59	8.71E-58	8193	DPF1	155.9263702	150.7837619	1036.096872	1026.53062
ENSG00000011347	3097.167686	3.252068919	0.094157194	34.53871957	2.11E-261	1.49E-259	9066	SYT7	584.4657319	590.7518401	5641.706052	5571.747121
ENSG00000011376	981.9219793	-0.597281586	0.127952964	-4.667977723	3.04E-06	8.95E-06	23395	LARS2	1199.910213	1165.478353	777.0726536	785.2266976
ENSG00000011405	745.8254702	-0.067456513	0.153919604	-0.438258098	0.661199197	0.757480928	5286	PIK3C2A	800.2843503	726.2386986	762.5355802	694.2432515
ENSG00000011422	477.8625715	-2.725919936	0.201632164	-13.51927134	1.20E-41	1.14E-40	5329	PLAUR	839.524099	823.1190867	112.3319312	136.4751691
ENSG00000011426	1749.191101	-0.657324662	0.106871501	-6.150607565	7.72E-10	2.90E-09	54443	ANLN	2201.556432	2081.107284	1369.128009	1344.972681
ENSG00000011451	2053.585177	-0.27086839	0.097481007	-2.778678632	0.005458049	0.01140023	58525	WIZ	2258.350805	2233.347894	1875.282475	1847.359535
ENSG00000011454	1302.924251	0.753040999	0.114938013	6.551714072	5.69E-11	2.27E-10	23637	RABGAP1	984.0915946	956.4206733	1653.261717	1617.923019
ENSG00000011465	659.8324695	-0.381904645	0.15011179	-2.544134913	0.010954876	0.021781481	1634	DCN	761.0446015	732.7945144	570.910521	574.5802409
ENSG00000011478	555.0662511	-0.888632496	0.189923058	-4.678907893	2.88E-06	8.51E-06	54814	QPCTL	755.8814766	685.4469563	430.825995	348.1105763
ENSG00000011485	2128.342148	0.095432044	0.098027521	0.973522978	0.330293446	0.444172659	5536	PPP5C	2096.228685	2019.91967	2221.529134	2175.691102
ENSG00000011523	793.2191358	1.116719355	0.142833412	7.818334265	5.35E-15	2.55E-14	23177	CEP68	518.377734	482.9450925	1099.531374	1072.022343
ENSG00000011566	470.0223902	0.140202696	0.1775704	0.78956119	0.429784081	0.548520937	8491	MAP4K3	467.7791105	426.8564467	500.868258	484.5857454
ENSG00000011590	21.71840586	1.319946147	0.743807508	1.774580294	0.075967213	0.125977657	27033	ZBTB32	10.32624968	13.84005544	33.0388033	29.66851502
ENSG00000011600	138.5674005	7.436141502	0.786644171	9.452992573	3.29E-21	1.94E-20	7305	TYROBP	1.032624968	1.456847941	270.9181871	280.8619422
ENSG00000011638	332.0701	0.266770757	0.2109107	1.264851699	0.205924495	0.300831985	57146	TMEM159	318.0484902	284.8137725	379.2854619	346.1326753
ENSG00000011677	337.4503504	2.486598893	0.216187923	11.502025	1.29E-30	9.70E-30	2556	GABRA3	106.3603717	97.60881205	576.1967296	569.6354884
ENSG00000012048	512.427328	-3.196274635	0.205623149	-15.54433268	1.74E-54	2.04E-53	672	BRCA1	942.7865959	907.6162673	88.54399285	110.7624561
ENSG00000012061	1487.290889	0.008741298	0.108749808	0.080379896	0.935935116	0.958693523	2067	ERCC1	1465.29483	1499.824955	1498.640118	1485.403652
ENSG00000012124	486.1586496	3.835627018	0.211069142	18.17237228	8.54E-74	1.29E-72	933	CD22	68.15324789	59.00234161	938.3020138	879.1769951
ENSG00000012171	4416.248431	0.630974381	0.078749902	8.012383087	1.13E-15	5.49E-15	102465526	SEMA3B	3480.978767	3449.815925	5372.109417	5362.089615
ENSG00000012174	422.5961122	-0.322137996	0.180884744	-1.780901969	0.074928467	0.124390901	51360	MBTPS2	470.8769854	468.3766131	379.2854619	371.8453883
ENSG00000012211	718.0953144	-3.341026648	0.172234628	-19.39811226	8.01E-84	1.36E-82	4007	PRICKLE3	1293.879085	1322.089507	122.9043483	133.5083176
ENSG00000012223	53.79646978	-0.53219453	0.47814345	-1.113043649	0.265689683	0.372439638	4057	LTF	64.02274802	63.37288544	46.25432462	41.53592103
ENSG00000012232	2167.333333	0.725887508	0.095629064	7.590657879	3.18E-14	1.47E-13	2137	EXTL3	1641.873699	1624.385454	2705.217214	2697.856966
ENSG00000012504	33.47389607	-7.396588701	1.561684739	-4.736288008	2.18E-06	6.48E-06	9971	NR1H4	71.2511228	62.64446147	0	0
ENSG00000012660	1752.241918	-0.568814335	0.107457459	-5.2933909	1.20E-07	3.93E-07	60481	ELOVL5	2157.153558	2030.117606	1427.276303	1394.420206
ENSG00000012779	358.9595925	3.235717343	0.221798571	14.58854009	3.32E-48	3.51E-47	240	ALOX5	70.21849783	67.01500529	640.952784	657.652083
ENSG00000012817	843.5126439	1.252199814	0.136915028	9.145817172	5.92E-20	3.34E-19	8284	KDM5D	500.8231095	496.0567239	1209.220201	1167.950541
ENSG00000012822	2671.703094	1.88127891	0.096205446	19.55480686	3.75E-85	6.46E-84	57658	CALCOCO1	1172.029339	1109.389707	4268.613387	4136.779945
ENSG00000012963	779.7188342	-0.493348053	0.140707125	-3.506205204	0.000454545	0.001097677	55148	UBR7	929.3624713	894.5046358	654.1683054	640.8399245
ENSG00000012983	534.4521713	-0.061209857	0.167054067	-0.366407462	0.714061053	0.800371199	11183	MAP4K5	562.7806076	528.8358026	537.8717177	508.3205574
ENSG00000013016	2493.582186	3.879831543	0.10814858	35.87501159	7.49E-282	5.94E-280	30845	EHD3	322.17899	311.7654594	4757.587675	4582.79662
ENSG00000013275	2109.956002	-0.577223712	0.097551607	-5.917111254	3.28E-09	1.19E-08	5704	PSMC4	2498.952423	2554.582865	1678.371208	1707.917515
ENSG00000013288	1543.898461	0.247156753	0.107218354	2.30517206	0.021156939	0.039854583	23324	MAN2B2	1426.055081	1397.845599	1686.30052	1665.392643
ENSG00000013293	766.7829862	6.044749191	0.247481885	24.42501675	9.28E-132	2.49E-130	57709	SLC7A14	19.61987439	24.766415	1558.109964	1464.635692
ENSG00000013297	2602.61107	6.086605542	0.144448101	42.13697164	0	0	5010	CLDN11	73.31637273	76.48451691	5144.80245	5115.84094
ENSG00000013306	3621.488316	-1.895003847	0.0864294	-21.9254541	1.49E-106	3.22E-105	51629	SLC25A39	5777.536696	5640.915228	1523.749608	1543.751732
ENSG00000013364	2205.610747	-0.760023368	0.095670838	-7.944148759	1.96E-15	9.47E-15	9961	MVP	2789.120039	2758.541576	1640.046196	1634.735178
ENSG00000013374	1118.297435	-0.064419741	0.125392231	-0.513745875	0.607429674	0.714689269	51667	NUB1	1180.290339	1106.476011	1115.389999	1071.033392
ENSG00000013375	785.5302751	-0.597323992	0.14562202	-4.101879592	4.10E-05	0.000109668	5238	PGM3	986.1568445	906.1594194	635.6665755	614.138261
ENSG00000013392	175.7290599	1.387162391	0.279508259	4.962867278	6.95E-07	2.15E-06	112611	RWDD2A	102.2298718	91.78142029	261.6673221	247.2376252
ENSG00000013441	956.1882569	0.831148028	0.135052927	6.154239266	7.54E-10	2.84E-09	1195	CLK1	709.4133531	666.5079331	1266.046943	1182.784799
ENSG00000013503	296.1014974	-0.463193193	0.215521883	-2.149170131	0.031620916	0.057110671	55703	POLR3B	354.1903641	332.8897545	243.1655923	254.1602787
ENSG00000013523	817.7055251	0.228008312	0.135916523	1.677561393	0.093432755	0.151432184	23357	ANGEL1	748.6531019	757.5609294	881.4752721	883.1327972
ENSG00000013561	553.4310361	0.707458144	0.175377464	4.033917065	5.49E-05	0.000144882	9604	RNF14	448.1592361	392.6205201	716.2812556	656.6631325
ENSG00000013563	668.5395639	-0.961756026	0.158788337	-6.056842992	1.39E-09	5.14E-09	1774	DNASE1L1	920.0688466	847.1570778	471.7941111	435.1382203
ENSG00000013573	1064.428607	-2.782293191	0.183406445	-15.17009495	5.58E-52	6.28E-51	1663	DDX11	2064.217311	1653.522413	298.6707818	241.3039222
ENSG00000013583	650.6369224	-0.209806632	0.150583277	-1.393293042	0.163531194	0.247633727	50865	HEBP1	702.1849783	693.45962	614.5217414	592.3813499
ENSG00000013588	1658.213159	-5.592022062	0.181047569	-30.88703195	1.78E-209	8.96E-208	9052	GPRC5A	3377.716271	3123.481986	55.50518955	76.14918856
ENSG00000013619	472.6301577	0.75900879	0.173317413	4.379299092	1.19E-05	3.34E-05	10046	MAMLD1	358.3208639	343.8161141	588.0906988	600.2929539
ENSG00000013725	178.8375922	-1.652584925	0.310780354	-5.317533443	1.05E-07	3.47E-07	923	CD6	270.5477416	273.8874129	70.042263	100.8729511
ENSG00000013810	1446.359791	-4.520517941	0.150622928	-30.0121502	6.81E-198	3.11E-196	10460	TACC3	2810.805163	2733.046738	126.8690047	114.7182581
ENSG00000014123	401.201707	-0.261115675	0.185682591	-1.406247478	0.15965065	0.242508089	23376	UFL1	446.0939862	429.0417187	364.7483884	364.9227348
ENSG00000014138	827.8352333	-2.29409937	0.148391736	-15.45975154	6.48E-54	7.54E-53	23649	POLA2	1409.533081	1341.756954	284.1337084	275.9171897
ENSG00000014164	975.7794873	-0.240174024	0.128403358	-1.870465291	0.061419233	0.103875063	23144	ZC3H3	1061.538467	1051.844213	914.5140754	875.2211931
ENSG00000014216	4171.932044	-0.374737027	0.08160244	-4.592228206	4.39E-06	1.27E-05	823	CAPN1	4778.988352	4642.974388	3665.985614	3599.779823
ENSG00000014257	11.66878539	-0.813637921	0.974352799	-0.835054738	0.403686889	0.521618105	55	ACPP	13.42412459	16.75375132	6.60776066	9.889505007
ENSG00000014641	3622.372784	1.313653389	0.088068274	14.91630669	2.58E-50	2.84E-49	4190	MDH1	2141.664184	2015.549127	5189.735223	5142.542604
ENSG00000014824	913.8997229	0.730091029	0.136353452	5.354400774	8.58E-08	2.84E-07	10463	SLC30A9	710.445978	664.3226611	1172.216741	1108.613511
ENSG00000014914	234.8003213	-0.556994548	0.239859776	-2.322167382	0.020223925	0.038236644	10903	MTMR11	290.167616	269.5168691	187.6604028	191.8563971
ENSG00000014919	709.7084816	-0.529207309	0.155586283	-3.401375111	0.000670478	0.001589506	1355	COX15	878.7638478	798.3526717	603.9493243	557.7680824
ENSG00000015133	621.4317729	-2.362600638	0.16628696	-14.20797298	8.18E-46	8.31E-45	440193	CCDC88C	1054.310092	1027.806222	200.8759241	202.7348526
ENSG00000015153	222.9578556	0.937464665	0.252070048	3.719064095	0.000199962	0.000501907	10138	YAF2	146.6327455	158.7964256	274.8828435	311.5194077
ENSG00000015171	1523.401551	1.569050354	0.115856174	13.54308792	8.71E-42	8.27E-41	10771	ZMYND11	788.9254756	746.6345698	2349.719691	2208.326468
ENSG00000015285	268.8076017	-1.121390409	0.226599058	-4.948786712	7.47E-07	2.30E-06	7454	WAS	373.8102384	363.4835613	167.8371208	170.0994861
ENSG00000015413	53.76955052	-4.61009487	0.76490694	-6.027000973	1.67E-09	6.15E-09	1800	DPEP1	103.2624968	104.8930518	0	6.922653505
ENSG00000015475	793.8446492	0.348697501	0.138132338	2.524372689	0.011590498	0.022936853	102724071	BID	705.2828532	691.2743481	898.6554498	880.1659456
ENSG00000015479	4776.610637	0.380799094	0.098819771	3.853470721	0.000116455	0.000298889	724102	MATR3	4377.29724	3922.563081	5604.702592	5201.879634
ENSG00000015520	109.4376209	-2.53485833	0.378374961	-6.699328953	2.09E-11	8.56E-11	29881	NPC1L1	194.133494	179.9207207	33.0388033	30.65746552
ENSG00000015532	1367.482765	-0.797092036	0.113574667	-7.018220306	2.25E-12	9.59E-12	64132	XYLT2	1750.299321	1722.72269	983.2347862	1013.674263
ENSG00000015568	37.37124262	0.386184534	0.563490294	0.68534372	0.493127049	0.610607382	729540	RGPD5	34.07662395	30.59380676	42.28966823	42.52487153
ENSG00000015592	2737.323817	11.3307642	0.639673289	17.71336147	3.31E-70	4.76E-69	81551	STMN4	1.032624968	2.185271912	5628.49053	5317.586842
ENSG00000015676	4464.470766	1.4074541	0.083082395	16.94046137	2.26E-64	3.03E-63	23386	NUDCD3	2497.919798	2390.687471	6574.721857	6394.553938
ENSG00000016082	2.32775598	-0.674636134	1.681202099	-0.401281996	0.688212517	NA	3670	ISL1	3.097874904	2.913695882	1.321552132	1.977901001
ENSG00000016391	820.9683356	0.160868676	0.140884902	1.14184468	0.253518587	0.358280933	55349	CHDH	806.4801001	744.4492979	873.5459593	859.3979851
ENSG00000016402	60.50278875	3.728715098	0.543333065	6.862669212	6.76E-12	2.82E-11	53832	IL20RA	8.260999745	8.012663676	114.9750355	110.7624561
ENSG00000016490	0.440262235	-1.466137419	2.000949846	-0.732720724	0.463728782	NA	1179	CLCA1	1.032624968	0.728423971	0	0
ENSG00000016602	27.55530358	7.467710617	1.564147661	4.77430028	1.80E-06	5.41E-06	22802	CLCA4	0	0	52.86208528	57.35912904
ENSG00000016864	792.5785565	-0.71126651	0.14218532	-5.002390623	5.66E-07	1.76E-06	55830	GLT8D1	1013.005094	955.6922494	609.2355329	592.3813499
ENSG00000017260	1686.821165	0.327364988	0.106862946	3.06340973	0.002188302	0.004855612	27032	ATP2C1	1537.578577	1455.391093	1887.176445	1867.138545
ENSG00000017427	47.52825951	-0.508791816	0.524080509	-0.970827587	0.331634143	0.445705723	3479	IGF1	48.5333735	63.37288544	35.68190757	42.52487153
ENSG00000017483	1350.278958	-1.854241729	0.127272601	-14.56905664	4.42E-48	4.65E-47	92745	SLC38A5	2112.750685	2121.170602	547.1225827	620.071964
ENSG00000017797	1781.836494	0.363084908	0.104416296	3.477282034	0.000506525	0.001217289	10928	RALBP1	1580.948826	1536.246154	2047.084253	1963.066744
ENSG00000018189	1442.930325	2.395052028	0.118950496	20.13486382	3.65E-90	6.68E-89	22902	RUFY3	472.9422354	448.7091659	2476.588695	2373.481202
ENSG00000018236	2638.473245	5.762731437	0.135565643	42.50878977	0	0	1272	CNTN1	99.13199694	91.78142029	5209.558505	5153.421059
ENSG00000018280	291.7656233	2.340370458	0.231389514	10.11441882	4.77E-24	3.05E-23	6556	SLC11A1	93.9688721	97.60881205	465.1863505	510.2984584
ENSG00000018408	852.2108867	-1.355488104	0.140488086	-9.648420305	4.99E-22	3.01E-21	25937	WWTR1	1255.671961	1196.800584	467.8294547	488.5415474
ENSG00000018510	748.8686893	-1.228004688	0.148862913	-8.249231865	1.59E-16	8.02E-16	8540	AGPS	1089.419341	1011.052471	444.0415164	450.9614283
ENSG00000018607	3.151171093	2.932577097	1.750630922	1.675154403	0.093903941	0.152150765	NA	ZNF806	0	0.728423971	3.964656396	7.911604006
ENSG00000018610	352.7506634	-0.192350967	0.30271953	-0.635409838	0.525161153	0.641469966	63932	CXorf56	445.0613612	307.3949156	400.430296	258.1160807
ENSG00000018625	10443.6469	6.509692102	0.099384235	65.50024867	0	0	477	ATP1A2	235.4384927	218.5271912	21090.65048	20229.97144
ENSG00000018699	297.8353749	-2.182916605	0.231323495	-9.436640251	3.85E-21	2.27E-20	55622	TTC27	508.0514843	469.105037	108.3672748	105.8177036
ENSG00000018869	46.16941183	1.743901415	0.525942415	3.315764927	0.000913927	0.002131534	147948	ZNF582	20.65249936	21.12429515	72.68536726	70.21548555
ENSG00000019102	30.95636926	1.543277712	0.630059531	2.449415709	0.01430882	0.027890262	23584	VSIG2	16.52199949	14.56847941	46.25432462	46.48067353
ENSG00000019144	5129.793724	2.213327296	0.083497024	26.50785838	7.87E-155	2.59E-153	102466719	PHLDB1	1864.920692	1774.440792	8595.375067	8284.438345
ENSG00000019169	40.9396493	6.806222559	1.159895582	5.867961447	4.41E-09	1.58E-08	8685	MARCO	0	0.728423971	81.93623219	81.09394106
ENSG00000019186	168.016436	-4.860288032	0.426199609	-11.40378341	4.00E-30	2.98E-29	1591	CYP24A1	335.6031146	314.6791553	11.89396919	9.889505007
ENSG00000019485	274.2177979	1.195413014	0.228512432	5.231282191	1.68E-07	5.45E-07	101060179	PRDM11	176.5788695	156.6111537	389.857879	373.8232893
ENSG00000019505	1439.094431	5.574058881	0.167956074	33.1875993	1.63E-241	9.96E-240	57586	SYT13	55.76174828	61.18761353	2850.587949	2788.840412
ENSG00000019549	142.590448	-2.563081803	0.333261902	-7.690893528	1.46E-14	6.85E-14	6591	SNAI2	248.8626173	239.6514863	42.28966823	39.55802003
ENSG00000019582	4304.834288	1.353627871	0.080920664	16.7278395	8.22E-63	1.08E-61	972	CD74	2455.582174	2387.045351	6196.757947	6179.951679
ENSG00000019991	129.2664021	-1.437559525	0.32560909	-4.414985846	1.01E-05	2.85E-05	3082	HGF	193.100869	185.0196885	72.68536726	66.25968355
ENSG00000019995	894.0957675	1.298623653	0.135728138	9.567829269	1.09E-21	6.53E-21	54764	ZRANB1	527.6713587	505.5262356	1299.085746	1244.09973
ENSG00000020129	13045.94138	4.069293587	0.073748292	55.17814021	0	0	23154	NCDN	1495.240954	1437.908918	24896.72062	24353.89503
ENSG00000020181	1175.359576	-0.29819335	0.119526523	-2.494788111	0.012603236	0.024779567	25960	GPR124	1314.531584	1278.384068	1069.135675	1039.386976
ENSG00000020256	537.0860989	-0.504184533	0.16729414	-3.013760879	0.002580311	0.005669302	55734	ZFP64	638.1622303	622.8024948	425.5397865	461.8398838
ENSG00000020426	161.9079267	-0.800356274	0.285783464	-2.800568873	0.005101262	0.010709007	4331	MNAT1	211.6881185	200.3165919	114.9750355	120.6519611
ENSG00000020577	1186.372153	1.599042128	0.121174801	13.19616056	9.23E-40	8.45E-39	23034	SAMD4A	598.9224815	578.3686326	1799.954004	1768.243495
ENSG00000020633	344.1441432	-3.451566403	0.368692554	-9.361638473	7.85E-21	4.56E-20	864	RUNX3	629.9012305	635.1857023	30.39569904	81.09394106
ENSG00000020922	222.501972	-2.136207183	0.270790446	-7.888783437	3.05E-15	1.47E-14	4361	MRE11A	386.2017381	339.4455703	87.22244072	77.13813906
ENSG00000021300	7956.894791	5.610758702	0.092489669	60.66362624	0	0	58473	PLEKHB1	322.17899	315.4075792	15857.30403	15332.68856
ENSG00000021355	488.7151324	-1.279401037	0.175556292	-7.287696849	3.15E-13	1.40E-12	1992	SERPINB1	705.2828532	679.6195645	292.0630212	277.8950907
ENSG00000021461	9.284300126	-0.547704101	1.047354637	-0.522940446	0.601015697	0.70955513	64816	CYP3A43	11.35887465	10.92635956	7.929312792	6.922653505
ENSG00000021488	25.758187	0.503914264	0.699162023	0.720740326	0.471069297	0.58940794	11136	SLC7A9	17.55462446	24.766415	25.10949051	35.60221803
ENSG00000021574	340.7916597	0.829321053	0.213040051	3.892794096	9.91E-05	0.000256067	6683	SPAST	264.3519918	226.5398548	451.9708292	420.3039628
ENSG00000021645	1834.070575	8.265035199	0.293262891	28.18302439	9.44E-175	3.63E-173	9369	NRXN3	12.39149962	10.92635956	3692.416657	3620.547783
ENSG00000021762	794.2650342	0.325486151	0.138901434	2.343288634	0.019114589	0.036358016	114879	OSBPL5	689.7934787	719.6828829	885.4399285	882.1438466
ENSG00000021776	551.7450945	-0.955616365	0.165686411	-5.767620657	8.04E-09	2.85E-08	9716	AQR	745.555227	710.9417953	384.5716704	365.9116853
ENSG00000021826	2908.980284	-5.557153407	0.137326432	-40.46674293	0	0	102723962	CPS1	5848.787819	5546.220112	120.261244	120.6519611
ENSG00000021852	13.52603427	-6.174886862	1.681442583	-3.672374499	0.000240307	0.000597849	732	C8B	27.88087414	26.22326294	0	0
ENSG00000022267	2250.955121	1.636052461	0.117883495	13.87855405	8.55E-44	8.44E-43	2273	FHL1	1169.964089	1021.978831	3536.473505	3275.404058
ENSG00000022277	1656.981746	-0.037138557	0.108533678	-0.342184633	0.732211949	0.813638275	51507	RTFDC1	1727.581572	1629.484422	1655.904821	1614.956168
ENSG00000022355	1363.705211	11.07982783	0.8161377	13.57592945	5.56E-42	5.31E-41	2554	GABRA1	0	1.456847941	2787.153446	2666.21055
ENSG00000022556	219.0113823	-2.43620849	0.292509872	-8.328636815	8.18E-17	4.16E-16	55655	NLRP2	377.9407383	363.4835613	55.50518955	79.11604006
ENSG00000022567	1031.313531	1.927531962	0.128358896	15.01673842	5.70E-51	6.34E-50	57210	SLC45A4	432.6698616	425.3995988	1633.438435	1633.746227
ENSG00000022840	3474.137947	0.150342978	0.085904421	1.750119212	0.080097745	0.131970847	9921	RNF10	3357.063771	3229.831885	3687.130448	3622.525684
ENSG00000022976	484.5519251	-0.030440879	0.170892827	-0.178128474	0.85862208	0.904371592	55778	ZNF839	492.5621098	486.5872123	490.295841	468.7625373
ENSG00000023041	416.6658616	-0.957156924	0.1902454	-5.031169867	4.87E-07	1.52E-06	64429	ZDHHC6	576.2047322	524.4652588	288.0983648	277.8950907
ENSG00000023171	3677.266675	2.206508066	0.087695587	25.16099327	1.07E-139	3.07E-138	57476	GRAMD1B	1323.825209	1294.409396	6165.040696	5925.7914
ENSG00000023191	4365.206486	-0.150635278	0.079997197	-1.883006953	0.059699426	0.101226767	6050	RNH1	4655.073356	4531.525521	4136.458173	4137.768895
ENSG00000023228	2395.129626	0.470841547	0.108554476	4.337375728	1.44E-05	4.01E-05	4719	NDUFS1	2092.098185	1923.039282	2906.093138	2659.287896
ENSG00000023287	980.151541	0.710079802	0.135139491	5.254421171	1.48E-07	4.83E-07	9821	RB1CC1	773.4361011	713.8554911	1255.474525	1177.840046
ENSG00000023318	627.0840667	-1.119124574	0.155593424	-7.192621294	6.36E-13	2.79E-12	23071	ERP44	872.568098	845.7002298	396.4656396	393.6022993
ENSG00000023330	1467.86936	0.41508485	0.115406703	3.596713536	0.000322263	0.000790946	211	ALAS1	1302.140085	1214.282759	1715.374667	1639.67993
ENSG00000023445	109.9306533	-1.932680551	0.368411955	-5.245976757	1.55E-07	5.05E-07	330	BIRC3	175.5462446	174.093329	39.64656396	50.43647554
ENSG00000023516	1775.962653	2.088597609	0.109540589	19.06688314	4.76E-81	7.87E-80	11215	AKAP11	691.8587286	659.9521173	2940.453494	2811.586274
ENSG00000023572	123.2207454	-0.157113051	0.319769144	-0.491332745	0.623191124	0.727296609	51022	GLRX2	128.045496	131.8447387	116.2965876	116.6961591
ENSG00000023608	129.7152867	-1.684127907	0.331899423	-5.074211608	3.89E-07	1.23E-06	6617	SNAPC1	204.4597437	192.3039282	56.82674168	65.27073305
ENSG00000023697	385.0726102	-1.862178634	0.201291002	-9.251176724	2.22E-20	1.27E-19	51071	DERA	618.5423559	590.7518401	159.907808	171.0884366
ENSG00000023734	2273.520138	-0.797742468	0.097703271	-8.164951476	3.22E-16	1.60E-15	11171	STRAP	2954.340034	2819.72919	1670.441895	1649.569435
ENSG00000023839	754.9167439	-6.681310507	0.318984603	-20.94555801	2.06E-97	4.05E-96	1244	ABCC2	1515.893453	1475.05854	15.85862558	12.85635651
ENSG00000023892	456.5803474	-2.44969305	0.208435923	-11.75273923	6.84E-32	5.29E-31	50619	DEF6	775.501351	770.6725608	122.9043483	157.2431296
ENSG00000023902	1201.945112	1.143666911	0.11869537	9.63531186	5.67E-22	3.42E-21	51177	PLEKHO1	744.522602	752.4619616	1677.049656	1633.746227
ENSG00000023909	350.3552521	-0.471788712	0.200780732	-2.349770852	0.018784972	0.03580079	2730	GCLM	415.1152372	399.1763359	305.2785425	281.8508927
ENSG00000024048	885.104653	-0.064665603	0.136470189	-0.473844162	0.63561104	0.736607882	23304	UBR2	934.5255961	875.5656126	882.7968242	847.5305791
ENSG00000024422	2051.561137	-1.40948584	0.103633552	-13.60067096	3.97E-42	3.81E-41	30846	EHD2	3060.700405	2902.041099	1137.856386	1105.64666
ENSG00000024526	164.2615458	-6.417411393	0.623442483	-10.29350994	7.54E-25	4.90E-24	55635	DEPDC1	357.288239	292.8264362	3.964656396	2.966851502
ENSG00000024862	260.7440829	0.765903804	0.226931062	3.375050548	0.000738021	0.001740577	25901	CCDC28A	197.2313689	188.6618084	335.6742415	321.4089127
ENSG00000025039	676.455488	1.361585919	0.15673271	8.687311803	3.71E-18	1.97E-17	58528	RRAGD	393.4301128	364.2119853	1009.665829	938.5140252
ENSG00000025156	284.3335471	-0.28490168	0.221926634	-1.283765158	0.199224138	0.292387197	3298	HSF2	329.4073648	295.740132	255.0595615	257.1271302
ENSG00000025293	1148.234796	-0.015570963	0.129790911	-0.119969594	0.904507234	0.937424591	51230	PHF20	1215.399587	1094.092804	1162.965876	1120.480917
ENSG00000025423	124.1347052	1.551588339	0.334478803	4.638824128	3.50E-06	1.03E-05	8630	HSD17B6	56.79437324	68.47185323	186.3388506	184.9337436
ENSG00000025434	330.8562306	-0.720226234	0.204520712	-3.521532012	0.000429061	0.001039073	10062	NR1H3	408.9194874	415.2016632	243.1655923	256.1381797
ENSG00000025708	344.9621416	0.218901472	0.205010403	1.067757872	0.285629746	0.394903996	1890	TYMP	301.5264907	335.8034504	360.783732	381.7348933
ENSG00000025770	1770.915623	-0.231100753	0.104575314	-2.209897764	0.027112258	0.049843456	29781	NCAPH2	1954.759065	1870.592756	1645.332404	1612.978267
ENSG00000025772	1278.631069	-0.900230843	0.123445417	-7.292541636	3.04E-13	1.35E-12	10953	TOMM34	1729.646822	1601.075887	914.5140754	869.2874901
ENSG00000025796	1133.287836	-0.455330363	0.128038743	-3.556192086	0.000376269	0.00091691	11231	SEC63	1372.358583	1249.975533	959.4468479	951.3703817
ENSG00000025800	1837.178962	-0.272565251	0.114891948	-2.372361655	0.017674781	0.033831186	23633	KPNA6	2103.45706	1917.21189	1725.947084	1602.099811
ENSG00000026025	29233.95436	-3.328229371	0.068255377	-48.76142398	0	0	7431	VIM	54406.94432	51946.09861	5320.568884	5262.205614
ENSG00000026036	290.2621789	0.355762089	0.214562639	1.658080322	0.097301255	0.157059634	8771	RTEL1-TNFRSF6B	255.0583671	254.2199657	318.4940638	333.2763187
ENSG00000026103	98.14026571	-0.953447718	0.36471854	-2.614201401	0.00894363	0.018037024	355	FAS	133.2086209	126.0173469	70.042263	63.29283205
ENSG00000026297	1133.303093	-1.529143654	0.125878285	-12.14779543	5.89E-34	4.80E-33	8635	RNASET2	1653.232574	1714.710027	570.910521	594.3592509
ENSG00000026508	4277.197795	-2.874734739	0.089005563	-32.29837159	7.37E-229	4.30E-227	960	CD44	7701.317012	7357.082103	1018.916694	1031.475372
ENSG00000026559	473.1269776	-0.275594689	0.174204806	-1.582015421	0.11364605	0.180365109	101927137	KCNG1	528.7039837	507.7115075	438.7553078	417.3371113
ENSG00000026652	1077.690776	2.209702939	0.131056045	16.86074797	8.75E-64	1.16E-62	56895	AGPAT4	394.4627378	371.496225	1805.240212	1739.563931
ENSG00000026751	44.97492177	-4.075845471	0.706541717	-5.768725859	7.99E-09	2.83E-08	57823	SLAMF7	83.64262241	86.6824525	6.60776066	2.966851502
ENSG00000026950	453.095622	-1.073105484	0.187899591	-5.711058129	1.12E-08	3.94E-08	11119	BTN3A1	651.5863549	577.6402086	297.3492297	285.8066947
ENSG00000027001	206.6826305	-1.720196873	0.26861282	-6.404001391	1.51E-10	5.89E-10	4285	MIPEP	335.6031146	299.3822519	97.79485777	93.95029757
ENSG00000027075	167.9475729	0.146775165	0.27584968	0.532083868	0.59466791	0.704128632	5583	PRKCH	156.9589951	161.7101215	177.0879857	176.0331891
ENSG00000027644	31.19421913	2.364285931	0.658039949	3.592921577	0.000326991	0.000801974	3645	INSRR	9.293624713	10.19793559	56.82674168	48.45857454
ENSG00000027697	385.0717085	0.117578223	0.190381893	0.617591418	0.536844703	0.652708233	3459	IFNGR1	382.0712382	356.9277456	401.7518481	399.5360023
ENSG00000027847	663.2996857	-0.33235366	0.151904525	-2.187911509	0.028676049	0.052331253	11285	B4GALT7	760.0119765	718.9544589	598.6631158	575.5691914
ENSG00000027869	93.53258255	-2.884585886	0.421931694	-6.836618173	8.11E-12	3.37E-11	9047	SH2D2A	165.2199949	165.3522413	19.82328198	23.73481202
ENSG00000028116	226.4196248	-1.28077058	0.247383923	-5.17725875	2.25E-07	7.22E-07	7444	VRK2	328.3747398	313.9507313	130.8336611	132.5193671
ENSG00000028137	495.0344543	-0.150458271	0.170345092	-0.883255687	0.37709814	0.494175345	7133	TNFRSF1B	534.8997335	506.9830835	474.4372154	463.8177848
ENSG00000028203	520.3910511	0.035089368	0.168288269	0.208507508	0.834832721	0.887706472	55591	VEZT	533.8671085	494.599876	529.942405	523.1548149
ENSG00000028277	187.5583255	2.535759696	0.282655487	8.971202801	2.93E-19	1.62E-18	5452	POU2F2	55.76174828	53.90337382	321.1371681	319.4310117
ENSG00000028310	1437.1097	-0.584110332	0.114128433	-5.118008851	3.09E-07	9.81E-07	65980	BRD9	1752.364571	1695.771003	1182.789158	1117.514066
ENSG00000028528	1990.545359	-0.154163247	0.099917368	-1.542907408	0.122853243	0.193238871	6642	SNX1	2135.468434	2058.526141	1899.070414	1869.116446
ENSG00000028839	334.3143448	0.460416116	0.209689679	2.195702328	0.028113256	0.051446557	9519	TBPL1	295.3307409	267.3315972	405.7165045	368.8785368
ENSG00000029153	221.760928	-1.032548269	0.260615451	-3.961961063	7.43E-05	0.000194087	56938	ARNTL2	311.8527404	284.0853485	158.5862558	132.5193671
ENSG00000029363	1537.52244	-0.173802989	0.134790851	-1.289427195	0.197249612	0.290143503	9774	BCLAF1	1745.136196	1515.121859	1529.035817	1360.795889
ENSG00000029364	1178.447206	-0.534967736	0.126875778	-4.216468631	2.48E-05	6.77E-05	55334	SLC39A9	1430.185581	1358.510705	1004.37962	920.7129162
ENSG00000029534	3217.438631	2.058894084	0.090061031	22.86109821	1.13E-115	2.67E-114	286	ANK1	1275.291836	1215.739607	5173.876597	5204.846485
ENSG00000029559	4.647729059	2.762166187	1.482841772	1.862751804	0.062497194	0.105554505	3381	IBSP	1.032624968	0.728423971	7.929312792	8.900554507
ENSG00000029639	230.6087702	-1.160941672	0.244989954	-4.738731742	2.15E-06	6.40E-06	51106	TFB1M	328.3747398	309.5801875	144.0491824	140.4309711
ENSG00000029725	1401.996809	0.757332748	0.114253815	6.62851167	3.39E-11	1.37E-10	9135	RABEP1	1072.897342	1011.780895	1774.844513	1748.464485
ENSG00000029993	604.4777339	-2.068964698	0.185904711	-11.12916768	9.05E-29	6.48E-28	3149	HMGB3	1061.538467	893.0477879	222.0207582	241.3039222
ENSG00000030066	1213.086952	-2.605354559	0.132101535	-19.72236404	1.39E-86	2.43E-85	23279	NUP160	2146.827309	2021.376518	348.8897629	335.2542197
ENSG00000030110	326.1756809	-1.081967127	0.246987379	-4.380657543	1.18E-05	3.32E-05	578	BAK1	494.6273597	391.8920962	231.2716231	186.9116446
ENSG00000030304	3.674583736	1.908788171	1.523784834	1.252662534	0.210328546	0.30586022	4593	MUSK	1.032624968	1.456847941	5.286208528	6.922653505
ENSG00000030419	128.5765673	-0.602477448	0.315293054	-1.910849099	0.056023976	0.095590057	22807	IKZF2	155.9263702	154.4258818	103.0810663	100.8729511
ENSG00000030582	5356.818443	-2.193319041	0.079377795	-27.63139302	4.67E-168	1.71E-166	2896	GRN	8892.966225	8691.554817	1928.144561	1914.608169
ENSG00000031003	632.7445194	1.139240695	0.159878141	7.125681399	1.04E-12	4.50E-12	51306	FAM13B	412.0173623	378.0520407	897.3338977	843.5747771
ENSG00000031081	410.5463887	1.181271797	0.195372298	6.046260438	1.48E-09	5.47E-09	57514	ARHGAP31	269.5151167	233.0956706	578.8398338	560.7349339
ENSG00000031691	74.74044553	-1.7249117	0.426839249	-4.041127197	5.32E-05	0.000140729	55166	CENPQ	116.6866214	113.6341394	33.0388033	35.60221803
ENSG00000031698	3603.531437	0.409245994	0.087642792	4.669476885	3.02E-06	8.89E-06	6301	SARS	3178.419652	3013.489966	4169.496977	4052.719152
ENSG00000031823	2111.617992	-0.040443075	0.096343616	-0.419779502	0.674646541	0.768987358	8498	RANBP3	2145.794684	2136.467506	2097.303234	2066.906547
ENSG00000032219	320.4320435	0.671042107	0.207958964	3.226800592	0.001251827	0.002873767	5926	ARID4A	256.0909921	238.1946384	401.7518481	385.6906953
ENSG00000032389	828.506621	0.207725448	0.135297796	1.535320263	0.124705179	0.195735153	7260	TSSC1	774.4687261	763.3883211	892.0476891	884.1217477
ENSG00000032444	3554.456921	0.989942157	0.083203222	11.89788243	1.21E-32	9.56E-32	10908	PNPLA6	2384.331051	2376.118992	4743.050602	4714.327037
ENSG00000032742	141.6916396	0.174169156	0.302744053	0.575301657	0.565087301	0.678066717	8100	IFT88	140.4369957	126.0173469	148.0138388	152.2983771
ENSG00000033011	456.4636485	-0.988442839	0.192881779	-5.124604532	2.98E-07	9.48E-07	100507589	ALG1	645.3906051	568.899121	323.7802724	287.7845957
ENSG00000033030	437.3722053	-1.094426919	0.182698182	-5.990354727	2.09E-09	7.67E-09	55596	ZCCHC8	600.9877314	590.7518401	286.7768127	270.9724372
ENSG00000033050	1716.396613	-0.649441907	0.114974109	-5.648592631	1.62E-08	5.61E-08	10061	ABCF2	2184.001807	2008.993311	1381.021978	1291.569354
ENSG00000033100	954.0721575	-0.950971842	0.129824971	-7.325030249	2.39E-13	1.07E-12	54480	CHPF2	1258.769836	1257.259773	643.5958883	656.6631325
ENSG00000033122	196.8378411	3.187922327	0.294331114	10.83107484	2.45E-27	1.70E-26	57554	LRRC7	39.23974879	37.87804647	370.034597	340.1989723
ENSG00000033170	692.1830597	0.223902768	0.147972072	1.513142074	0.130243574	0.203412115	2530	FUT8	656.7494797	620.6172229	750.641611	740.723925
ENSG00000033178	564.2705491	-0.79515902	0.167722431	-4.740922328	2.13E-06	6.34E-06	55236	UBA6	747.6204769	684.7185323	424.2182344	400.5249528
ENSG00000033327	1867.899824	1.336702229	0.112116384	11.92245216	9.04E-33	7.14E-32	9846	GAB2	1105.941341	1013.237743	2755.436195	2596.984015
ENSG00000033627	5117.308744	2.470418749	0.085494227	28.89573747	1.35E-183	5.54E-182	102723826	ATP6V0A1	1619.15595	1510.022891	8765.855292	8574.200841
ENSG00000033800	450.4802676	-0.21734457	0.17612246	-1.234053682	0.217182901	0.314656245	101930097	PIAS1	492.5621098	476.3892767	417.6104737	415.3592103
ENSG00000033867	320.5567361	-2.433124215	0.227902956	-10.67614153	1.32E-26	8.95E-26	9497	SLC4A7	556.5848578	526.6505307	95.15175351	103.8398026
ENSG00000034053	4383.91521	3.383777047	0.089951295	37.61788044	0	0	321	APBA2	792.0233505	741.535602	8070.71887	7931.383016
ENSG00000034152	892.2513819	-1.049957174	0.133564241	-7.861064953	3.81E-15	1.82E-14	100996792	MAP2K3	1211.269088	1196.07216	580.161386	581.5028944
ENSG00000034239	25.02650072	5.385057873	1.062608135	5.067773993	4.02E-07	1.27E-06	79645	EFCAB1	1.032624968	0.728423971	48.89742889	49.44752504
ENSG00000034510	9340.185125	-0.924278783	0.072200039	-12.80163822	1.61E-37	1.41E-36	9168	TMSB10	12449.32662	12019.72394	6521.859772	6369.830175
ENSG00000034533	206.1857011	0.567384469	0.250782574	2.262455723	0.023669261	0.044094987	28990	ASTE1	165.2199949	166.8090893	244.4871444	248.2265757
ENSG00000034677	902.1331912	-0.20472225	0.13096701	-1.563158913	0.118015222	0.186508939	25897	RNF19A	973.7653449	958.6059452	836.5424996	839.6189751
ENSG00000034693	138.6951185	-0.703409495	0.306278616	-2.296632733	0.02163973	0.040668768	8504	PEX3	174.5136196	169.7227851	101.7595142	108.7845551
ENSG00000034713	1846.98667	1.398051736	0.102130476	13.68887903	1.18E-42	1.15E-41	11345	GABARAPL2	1024.363968	1007.410351	2664.249098	2691.923263
ENSG00000034971	1.595513551	1.019042862	1.835704069	0.555123715	0.578810043	NA	4653	MYOC	1.032624968	0.728423971	2.643104264	1.977901001
ENSG00000035115	415.7216741	0.835816233	0.185032603	4.517129533	6.27E-06	1.80E-05	26751	SH3YL1	307.7222405	289.1843163	541.8363741	524.1437654
ENSG00000035141	697.6039035	-2.072732066	0.155685174	-13.3136124	1.93E-40	1.79E-39	100287852	FAM136A	1142.083215	1113.031827	272.2397392	263.0608332
ENSG00000035403	2009.534718	-1.969836779	0.105533064	-18.6655889	9.43E-78	1.50E-76	7414	VCL	3273.421149	3130.766225	829.9347389	804.0167571
ENSG00000035499	208.3274489	-5.726390077	0.463905683	-12.34386705	5.26E-35	4.37E-34	55789	DEPDC1B	425.4414868	393.3489441	6.60776066	7.911604006
ENSG00000035664	209.8557942	0.957236214	0.268000684	3.571767808	0.00035458	0.000866451	23604	DAPK2	127.0128711	157.3395776	268.2750828	286.7956452
ENSG00000035681	635.9332884	-1.098089715	0.153910155	-7.134615108	9.71E-13	4.22E-12	8439	NSMAF	868.4375982	866.096101	401.7518481	407.4476063
ENSG00000035687	595.9484181	-0.500095151	0.15861483	-3.152890248	0.001616626	0.003660505	159	ADSS	715.6091029	681.0764125	503.5113623	483.5967949
ENSG00000035720	1.761048939	-3.197901758	2.027056201	-1.577608828	0.114655503	NA	26228	STAP1	4.130499872	2.913695882	0	0
ENSG00000035862	5714.052474	-0.561232788	0.076018966	-7.382799513	1.55E-13	6.97E-13	7077	TIMP2	6897.934787	6726.266944	4645.255744	4586.752422
ENSG00000035928	1077.412677	-1.00427941	0.126336066	-7.949269275	1.88E-15	9.10E-15	5981	RFC1	1464.262205	1413.142503	700.42263	731.8233705
ENSG00000036054	381.6039816	-0.347997962	0.194445427	-1.789694766	0.073502994	0.122343403	55773	TBC1D23	438.8656114	415.9300872	350.211315	321.4089127
ENSG00000036257	1308.135702	0.026394354	0.117162972	0.225278975	0.821762255	0.879401287	8452	CUL3	1337.249334	1255.802925	1320.23058	1319.259968
ENSG00000036448	295.5289956	3.876274767	0.261723972	14.81054537	1.25E-49	1.36E-48	9172	MYOM2	39.23974879	35.69277456	540.514822	566.6686369
ENSG00000036530	1244.81188	6.569261558	0.221499529	29.65812879	2.66E-193	1.19E-191	10858	CYP46A1	24.78299923	26.22326294	2496.411977	2431.829281
ENSG00000036549	520.5253677	-0.645044608	0.165760063	-3.891435587	9.97E-05	0.000257335	26009	ZZZ3	635.0643554	635.1857023	408.3596088	403.4918043
ENSG00000036565	13.73234778	-4.134624184	1.222228122	-3.382858002	0.000717357	0.001695205	6570	SLC18A1	28.91349911	24.03799103	0	1.977901001
ENSG00000036672	700.3603917	2.831654439	0.161690301	17.51282803	1.14E-68	1.62E-67	9099	USP2	178.6441195	166.0806653	1254.152973	1202.563809
ENSG00000036828	0.824863283	2.242205663	2.068610333	1.083918816	0.278400796	NA	846	CASR	0	0	1.321552132	1.977901001
ENSG00000037042	1688.275865	1.792395887	0.12336134	14.52964022	7.86E-48	8.24E-47	27175	TUBG2	792.0233505	720.4113069	2755.436195	2485.232608
ENSG00000037241	236.4237712	-1.202363104	0.314296377	-3.825571	0.000130469	0.000333262	51121	RPL26L1	390.3322379	269.5168691	165.1940165	120.6519611
ENSG00000037280	116.5588986	0.735162503	0.335363449	2.192136634	0.028369642	0.051817053	2324	FLT4	93.9688721	80.85506073	148.0138388	143.3978226
ENSG00000037474	1800.538928	-1.970313242	0.107962499	-18.2499781	2.07E-74	3.15E-73	54888	NSUN2	2921.296035	2817.543918	737.4260897	725.8896675
ENSG00000037637	770.8156677	0.285509635	0.139271365	2.050023956	0.040362093	0.071099179	54455	FBXO42	692.8913536	696.3733158	852.4011252	841.5968761
ENSG00000037749	394.6434523	-0.118512204	0.18885664	-0.627524686	0.530315359	0.646638937	101927169	MFAP3	423.3762369	398.4479119	385.8932226	370.8564378
ENSG00000037757	833.2595712	-0.244919213	0.1409082	-1.738147342	0.082184855	0.135067733	84245	MRI1	894.2532224	914.172083	729.4967769	795.1162026
ENSG00000037897	209.9520426	-2.062140302	0.268639285	-7.676242509	1.64E-14	7.66E-14	4234	METTL1	345.9293643	332.1613306	84.57933645	77.13813906
ENSG00000037965	30.63547959	-5.30780988	1.033094335	-5.137778516	2.78E-07	8.85E-07	3224	HOXC8	61.95749808	58.27391764	1.321552132	0.988950501
ENSG00000038002	181.89108	-0.772468514	0.272439894	-2.835372246	0.004577232	0.009676534	175	AGA	238.5363676	220.7124631	138.7629739	129.5525156
ENSG00000038210	208.6572881	-1.953388609	0.28450702	-6.865871391	6.61E-12	2.76E-11	285540	PI4K2B	326.3094899	338.7171463	72.68536726	96.91714907
ENSG00000038219	1586.875758	0.210597192	0.116873035	1.801931409	0.071556198	0.119401544	259282	BOD1L1	1521.056578	1421.155167	1773.522961	1631.768326
ENSG00000038274	949.7549227	0.508147986	0.130230304	3.901918137	9.54E-05	0.000247023	27430	MAT2B	773.4361011	794.7105519	1091.602061	1139.270977
ENSG00000038295	106.5328823	8.149887675	1.075780286	7.575791994	3.57E-14	1.65E-13	7092	TLL1	0	0.728423971	216.7345497	208.6685557
ENSG00000038358	2313.577637	-0.318989066	0.093640357	-3.406534079	0.000657933	0.001560986	23644	EDC4	2579.49717	2557.496561	2060.299774	2057.017042
ENSG00000038382	4161.884338	0.565995206	0.079821039	7.090802284	1.33E-12	5.75E-12	7204	TRIO	3371.520521	3339.823905	4963.749808	4972.443118
ENSG00000038427	1085.836177	-0.976530427	0.129065501	-7.566161526	3.84E-14	1.77E-13	1462	VCAN	1489.045204	1391.289784	747.9985067	715.011212
ENSG00000038532	1409.419411	0.573040574	0.112300763	5.102730925	3.35E-07	1.06E-06	23274	CLEC16A	1158.605214	1107.932859	1684.978968	1686.160604
ENSG00000038945	39.00395521	1.566243375	0.567335589	2.760700023	0.005767763	0.011999457	4481	MSR1	20.65249936	18.21059926	56.82674168	60.32598054
ENSG00000039068	676.4025734	-4.100660509	0.203854844	-20.1155902	5.39E-90	9.83E-89	999	CDH1	1313.498959	1245.60499	63.43450234	83.07184206
ENSG00000039123	1079.582579	-0.70364707	0.128614331	-5.470984973	4.48E-08	1.51E-07	23517	SKIV2L2	1386.815332	1289.310428	835.2209475	806.9836086
ENSG00000039139	39.79519853	-0.283301439	0.552428246	-0.512829388	0.608070671	0.715197215	1767	DNAH5	47.50074853	40.06331838	37.0034597	34.61326753
ENSG00000039319	612.9476328	0.297680669	0.153878616	1.934516161	0.053049697	0.091023008	9765	ZFYVE16	555.5522328	544.132706	684.5640044	667.541588
ENSG00000039523	3010.808966	0.715264675	0.088206708	8.108960114	5.11E-16	2.53E-15	79567	FAM65A	2315.145178	2243.545829	3765.102024	3719.442833
ENSG00000039537	1.254206901	1.540213005	1.998647211	0.770627751	0.440927608	NA	729	C6	0	0.728423971	1.321552132	2.966851502
ENSG00000039560	663.0578378	-2.595559885	0.166758797	-15.56475536	1.26E-54	1.48E-53	26064	RAI14	1160.670464	1116.673947	181.0526421	193.8342981
ENSG00000039600	2.32775598	-0.674636134	1.681202099	-0.401281996	0.688212517	NA	11063	SOX30	3.097874904	2.913695882	1.321552132	1.977901001
ENSG00000039650	773.502037	-0.604677997	0.141306384	-4.279198017	1.88E-05	5.17E-05	11284	PNKP	920.0688466	946.9511617	603.9493243	623.0388155
ENSG00000039987	4.128280859	-0.199899453	1.436304148	-0.13917627	0.88931086	0.926910774	54831	BEST2	3.097874904	5.827391764	2.643104264	4.944752504
ENSG00000040199	626.9775345	1.394858585	0.156023137	8.940075259	3.89E-19	2.14E-18	23035	PHLPP2	338.7009895	351.1003538	925.0864924	893.0223022
ENSG00000040275	300.5291516	-2.37903372	0.231271766	-10.28674516	8.09E-25	5.25E-24	54908	SPDL1	511.1493592	498.2419959	93.83020138	98.89505007
ENSG00000040341	647.2838457	1.432401979	0.152844491	9.37162976	7.14E-21	4.16E-20	27067	STAU2	347.9946142	351.1003538	955.4821915	934.5582232
ENSG00000040487	501.0699543	-0.385343843	0.168675194	-2.284531785	0.022340297	0.041847302	54896	PQLC2	568.9763574	566.7138491	425.5397865	443.0498243
ENSG00000040531	390.0800663	-0.981245425	0.194045022	-5.056792576	4.26E-07	1.34E-06	1497	CTNS	537.9976084	498.2419959	266.9535307	257.1271302
ENSG00000040608	1387.954693	2.859755659	0.12139349	23.55773499	1.05E-122	2.62E-121	65078	RTN4R	331.4726148	339.4455703	2406.546432	2474.354153
ENSG00000040633	786.1769493	-0.406798292	0.138758241	-2.931705457	0.003371063	0.007280889	79142	PHF23	903.5468471	889.405668	675.3131395	676.4421425
ENSG00000040731	272.3345595	4.155456253	0.280878691	14.7944874	1.59E-49	1.72E-48	1008	CDH10	27.88087414	29.13695882	525.9777486	506.3426564
ENSG00000040933	2075.87199	1.262581654	0.098368918	12.83516866	1.04E-37	9.17E-37	3631	INPP4A	1236.052087	1206.270095	2945.739702	2915.426076
ENSG00000041353	144.9656218	1.007685176	0.30284222	3.327426326	0.000876522	0.002050417	5874	RAB27B	98.09937197	93.9666922	204.8405805	182.9558426
ENSG00000041357	1038.704555	-1.563999917	0.132200128	-11.83054768	2.71E-32	2.12E-31	5685	PSMA4	1603.666575	1502.010227	529.942405	519.1990129
ENSG00000041515	136.980942	3.013627107	0.341733133	8.818656488	1.16E-18	6.27E-18	23026	MYO16	28.91349911	30.59380676	239.2009359	249.2155262
ENSG00000041802	803.4511413	-0.948078711	0.147304936	-6.436163898	1.23E-10	4.79E-10	55341	LSG1	1103.876091	1013.237743	565.6243125	531.0664189
ENSG00000041880	516.4612106	-0.357703095	0.166737215	-2.14531048	0.031928031	0.057638698	10039	PARP3	591.6941067	568.899121	457.2570377	447.9945768
ENSG00000041982	5875.956379	-4.519205107	0.096797165	-46.68737028	0	0	3371	TNC	11636.65077	10887.02466	487.6527367	492.4973494
ENSG00000041988	1274.097666	0.044228875	0.119497071	0.370125186	0.711289217	0.798109416	90326	THAP3	1292.84646	1216.468031	1320.23058	1266.845591
ENSG00000042062	281.9487409	-2.398418102	0.242768024	-9.879464602	5.11E-23	3.17E-22	140876	FAM65C	498.7578596	450.1660138	89.86554498	89.00554507
ENSG00000042088	365.0080683	-1.234797165	0.203160868	-6.077928195	1.22E-09	4.52E-09	55775	TDP1	536.9649834	488.7724842	212.7698933	221.5249122
ENSG00000042286	519.1424754	-1.202638363	0.169327756	-7.102428977	1.23E-12	5.30E-12	84883	AIFM2	712.511228	735.7082103	311.8863032	316.4641602
ENSG00000042304	10.32609287	0.279150698	1.097157084	0.254430931	0.799162658	0.863523625	56918	C2orf83	13.42412459	5.098967794	15.85862558	6.922653505
ENSG00000042317	125.1726601	1.08904235	0.322107521	3.380990133	0.000722251	0.001705739	55812	SPATA7	76.41424764	83.04033264	169.1586729	172.0773871
ENSG00000042429	425.8400307	-0.445970945	0.180621197	-2.469095278	0.013545515	0.026510189	9440	MED17	489.4642349	493.1430281	356.8190757	363.9337843
ENSG00000042445	1389.014382	-0.102315494	0.123018303	-0.83170952	0.405572926	0.523510775	54884	RETSAT	1498.338829	1378.178152	1392.915947	1286.624601
ENSG00000042493	647.9138428	-1.447178299	0.160727564	-9.003921047	2.18E-19	1.21E-18	822	CAPG	951.0475956	946.9511617	327.7449287	365.9116853
ENSG00000042753	2422.188047	-0.31674889	0.095257056	-3.325201347	0.000883547	0.002065261	1175	AP2S1	2641.454668	2733.046738	2119.76962	2194.481161
ENSG00000042781	10.15635895	2.602407153	1.098625735	2.368784082	0.017846669	0.034138685	7399	USH2A	2.065249936	2.913695882	19.82328198	15.82320801
ENSG00000042813	0.577625658	1.7631545	2.033710261	0.866964451	0.385961488	NA	11055	ZPBP	0	0	1.321552132	0.988950501
ENSG00000042832	7.632442647	1.706271257	1.187460485	1.43690782	0.150744188	0.230853425	7038	TG	2.065249936	4.370543823	13.21552132	10.87845551
ENSG00000042980	46.31021364	2.087502173	0.54010315	3.865006475	0.000111086	0.000285538	10863	ADAM28	15.48937452	18.93902323	72.68536726	78.12708956
ENSG00000043039	42.70049207	-0.554959787	0.537343725	-1.032783601	0.30170518	0.413038672	102725415	BARX2	46.46812356	55.36022176	34.36035543	34.61326753
ENSG00000043093	371.2076913	-0.050630997	0.198031225	-0.255671787	0.798204282	0.863040523	54165	DCUN1D1	393.4301128	362.0267134	379.2854619	350.0884773
ENSG00000043143	2377.670973	0.9471559	0.098476232	9.618116743	6.70E-22	4.03E-21	23338	JADE2	1671.819823	1576.309472	3184.940638	3077.613958
ENSG00000043355	2628.517817	2.333135884	0.094599965	24.66317918	2.66E-134	7.27E-133	7546	ZIC2	875.6659729	864.639253	4337.334097	4436.431946
ENSG00000043462	221.7351702	-1.431206314	0.253561163	-5.644422431	1.66E-08	5.75E-08	3937	LCP2	336.6357396	311.0370354	121.5827961	117.6851096
ENSG00000043514	343.4467846	-1.385223716	0.204533932	-6.772586361	1.27E-11	5.22E-11	54802	TRIT1	501.8557345	492.4146041	187.6604028	191.8563971
ENSG00000043591	186.1852493	3.025430019	0.301347052	10.03968678	1.02E-23	6.45E-23	153	ADRB1	38.20712382	42.24859029	313.2078553	351.0774278
ENSG00000044090	1852.781537	-0.825260271	0.10431359	-7.911339921	2.55E-15	1.23E-14	9820	CUL7	2408.081426	2329.499858	1365.163352	1308.381512
ENSG00000044115	5034.736869	-0.551853076	0.080885383	-6.822655177	8.94E-12	3.71E-11	1495	CTNNA1	6127.596561	5845.602364	4125.885756	4039.862795
ENSG00000044446	1029.504194	-1.178214582	0.128936453	-9.137947859	6.36E-20	3.59E-19	5256	PHKA2	1458.066455	1399.302447	619.8079499	640.8399245
ENSG00000044459	140.592672	-1.07698694	0.307194005	-3.50588528	0.000455091	0.0010989	54875	CNTLN	192.0682441	190.1186563	87.22244072	92.96134707
ENSG00000044524	174.017085	-1.571862896	0.282996421	-5.554356097	2.79E-08	9.53E-08	2042	EPHA3	264.3519918	257.1336616	88.54399285	86.03869356
ENSG00000044574	7354.557112	-1.565667029	0.110586286	-14.15787695	1.67E-45	1.69E-44	3309	HSPA5	11849.37151	10143.30379	3919.723624	3505.829525
ENSG00000046604	652.1193413	-5.232334706	0.244998812	-21.35657176	3.39E-101	6.94E-100	1829	DSG2	1328.988334	1212.825911	33.0388033	33.62431702
ENSG00000046647	265.1775621	-0.022082218	0.228761254	-0.096529537	0.923100016	0.949387982	54960	GEMIN8	275.7108665	258.5905095	276.2043956	250.2044767
ENSG00000046651	416.1796706	-1.297400965	0.195302841	-6.643021465	3.07E-11	1.24E-10	8481	OFD1	623.7054807	560.1580334	248.4518008	232.4033677
ENSG00000046653	5432.639068	5.014052293	0.103325997	48.52653179	0	0	2824	GPM6B	342.8314894	310.3086115	10884.30336	10193.11281
ENSG00000046774	173.0198867	-8.442399805	1.055145597	-8.001170478	1.23E-15	6.01E-15	51438	MAGEC2	360.3861139	330.7044826	0	0.988950501
ENSG00000046889	383.3965648	2.291529826	0.201230497	11.3875872	4.82E-30	3.58E-29	80243	PREX2	131.1433709	128.2026188	654.1683054	620.071964
ENSG00000047056	926.9209222	1.292634677	0.13158011	9.823936756	8.88E-23	5.46E-22	22884	WDR37	544.1933582	530.2926506	1307.015059	1326.182621
ENSG00000047188	504.9319336	-0.328327142	0.173846824	-1.888600174	0.058945424	0.100106158	64848	YTHDC2	582.400482	541.9474341	465.1863505	430.1934678
ENSG00000047230	410.7803202	-1.164711812	0.192059568	-6.064325888	1.33E-09	4.91E-09	56474	CTPS2	592.7267317	544.132706	259.0242179	247.2376252
ENSG00000047249	1543.744866	1.530386701	0.108832635	14.06183639	6.52E-45	6.54E-44	51606	ATP6V1H	799.2517253	788.1547361	2286.285188	2301.287815
ENSG00000047315	1658.901702	-0.507779026	0.105627594	-4.807257355	1.53E-06	4.62E-06	5431	POLR2B	1978.509439	1917.940314	1370.449561	1368.707493
ENSG00000047346	509.5881434	1.061841081	0.17233868	6.161362507	7.21E-10	2.71E-09	56204	FAM214A	340.7662395	319.0496991	710.995047	667.541588
ENSG00000047365	431.4019325	3.260884757	0.205557676	15.86360008	1.13E-56	1.37E-55	116984	ARAP2	84.67524738	77.94136485	791.6097271	771.3813906
ENSG00000047410	2825.972833	-1.592047346	0.102243926	-15.57107019	1.14E-54	1.35E-53	7175	TPR	4405.178114	4083.544779	1456.35045	1358.817988
ENSG00000047457	783.4893424	-1.849493856	0.162582821	-11.37570282	5.53E-30	4.10E-29	1356	CP	1295.944335	1157.465689	362.1052842	318.4420612
ENSG00000047578	782.7640012	-0.044234583	0.141903029	-0.311724022	0.75525027	0.830346072	23247	KIAA0556	819.9042247	769.9441369	779.7157579	761.4918856
ENSG00000047579	595.3411733	0.673145643	0.155564724	4.327109814	1.51E-05	4.20E-05	84062	DTNBP1	458.4854858	458.9071014	736.1045376	727.8675685
ENSG00000047597	257.7219115	0.267028195	0.227134914	1.175636941	0.239739987	0.342222823	7504	XK	240.6016176	227.2682788	284.1337084	278.8840412
ENSG00000047617	35.67691946	0.059995771	0.57572447	0.104209174	0.917003354	0.94514438	57101	ANO2	34.07662395	35.69277456	38.32501183	34.61326753
ENSG00000047621	238.4374	0.257941537	0.235594165	1.094855371	0.273580004	0.381310411	57102	C12orf4	223.0469931	211.2429515	264.3104264	255.1492292
ENSG00000047634	194.4317482	-0.970768092	0.263433176	-3.685063921	0.000228645	0.000569873	6322	SCML1	263.3193669	252.0346938	134.7983175	127.5746146
ENSG00000047644	892.251209	-0.08859725	0.131714433	-0.672646486	0.50117222	0.618775565	55841	WWC3	912.8404718	926.5552905	856.3657816	873.2432921
ENSG00000047648	171.2898696	-0.923054137	0.278418851	-3.315343537	0.000915306	0.002134094	395	ARHGAP6	223.0469931	225.8114309	121.5827961	114.7182581
ENSG00000047662	384.5019612	0.840230786	0.189332239	4.437864312	9.09E-06	2.58E-05	27146	FAM184B	277.7761164	273.158989	487.6527367	499.4200029
ENSG00000047849	10715.64666	1.100976425	0.070100784	15.70562224	1.38E-55	1.65E-54	4134	MAP4	6933.044036	6694.944713	14716.80454	14517.79335
ENSG00000047932	643.301615	0.533731811	0.154095638	3.463639975	0.000532919	0.001277688	57120	GOPC	545.2259831	506.2546595	765.1786845	756.5471331
ENSG00000047936	29.18516714	2.405792179	0.678327957	3.546650487	0.000390162	0.000949411	6098	ROS1	8.260999745	9.469511617	51.54053315	47.46962403
ENSG00000048028	532.4948964	-0.857600424	0.166947583	-5.13694424	2.79E-07	8.89E-07	57646	USP28	705.2828532	667.964781	377.9639098	378.7680418
ENSG00000048052	364.3964932	1.659579681	0.202083384	8.212351014	2.17E-16	1.09E-15	9734	HDAC9	181.7419944	168.2659372	569.5889689	537.9890724
ENSG00000048140	915.1983426	0.188941119	0.131744093	1.434152482	0.151528754	0.231925014	26262	TSPAN17	871.5354731	839.1444141	989.8425469	960.2709362
ENSG00000048162	866.6361751	-1.276941595	0.138849285	-9.196601877	3.69E-20	2.10E-19	51491	NOP16	1254.639336	1199.714279	516.7268836	495.4642009
ENSG00000048342	232.4918122	-0.470087489	0.244616852	-1.921729778	0.054639768	0.093432363	57545	CC2D2A	280.8739913	259.3189335	204.8405805	184.9337436
ENSG00000048392	352.0885713	0.646588778	0.198328855	3.260185097	0.001113395	0.002572716	50484	RRM2B	279.8413663	268.7884451	441.3984121	418.3260618
ENSG00000048405	292.6310116	-0.406948552	0.217564096	-1.870476602	0.061417663	0.103875063	168850	ZNF800	338.7009895	328.5192107	262.9888743	240.3149717
ENSG00000048462	23.86509927	-3.00390539	0.893807713	-3.360796002	0.000777182	0.001829305	608	TNFRSF17	45.4354986	40.79174235	1.321552132	7.911604006
ENSG00000048471	643.9516554	0.679118008	0.164109517	4.13820002	3.50E-05	9.43E-05	101929304	SNX29	519.4103589	470.561885	835.2209475	750.6134301
ENSG00000048540	833.8698682	5.839630619	0.229979263	25.39198771	3.09E-142	9.10E-141	55885	LMO3	29.94612407	26.95168691	1718.017772	1560.56389
ENSG00000048544	477.3476715	-0.755492262	0.202175038	-3.736822649	0.00018636	0.000469448	55173	MRPS10	643.3253551	555.7874895	389.857879	320.4199622
ENSG00000048545	18.76499995	1.676624616	0.795014286	2.108923883	0.034951152	0.062493758	102723903	GUCA1A	9.293624713	8.012663676	29.07414691	28.67956452
ENSG00000048649	959.2447244	0.064411964	0.133686157	0.481814762	0.629937542	0.732315451	51773	RSF1	966.5369701	909.0731152	1010.987381	950.3814312
ENSG00000048707	2118.830109	1.193487851	0.10321271	11.56338067	6.32E-31	4.80E-30	55187	VPS13D	1332.086209	1246.333414	3005.209548	2891.691264
ENSG00000048740	1698.711425	2.868383908	0.112784454	25.43244051	1.10E-142	3.26E-141	10659	CELF2	410.9847373	406.4605756	3034.283695	2943.11669
ENSG00000048828	2644.0782	-1.043828473	0.094312629	-11.06774867	1.80E-28	1.28E-27	23196	FAM120A	3646.198762	3476.767611	1740.484158	1712.862267
ENSG00000048991	1582.400113	0.749870128	0.109353064	6.85733076	7.02E-12	2.93E-11	23518	R3HDM1	1204.040713	1156.008841	2023.296314	1946.254585
ENSG00000049089	1175.381386	2.140115009	0.123829755	17.28272017	6.35E-67	8.81E-66	1298	COL9A2	438.8656114	429.7701426	1940.03853	1892.851258
ENSG00000049130	183.2120064	1.4587792	0.28134275	5.185060563	2.16E-07	6.94E-07	4254	KITLG	106.3603717	88.86772441	277.5259477	260.0939817
ENSG00000049167	109.4653796	-1.11034047	0.350928547	-3.164007258	0.001556129	0.003530834	1161	ERCC8	160.0568701	139.8574023	68.72071087	69.22653505
ENSG00000049192	39.47425085	-2.442304196	0.605471153	-4.033725116	5.49E-05	0.000144986	11174	ADAMTS6	67.12062293	67.01500529	11.89396919	11.86740601
ENSG00000049239	1156.290762	-0.764293912	0.124908625	-6.118824168	9.43E-10	3.53E-09	9563	H6PD	1501.436704	1410.228807	874.8675114	838.6300246
ENSG00000049245	1093.954558	-0.248780636	0.122354505	-2.033277287	0.042024516	0.073756709	9341	VAMP3	1208.171213	1168.392049	1000.414964	998.8400057
ENSG00000049246	1279.283973	1.686608814	0.122171634	13.80524069	2.37E-43	2.32E-42	8863	PER3	624.7381057	587.8381442	2000.829928	1903.729714
ENSG00000049247	142.0471713	0.782353012	0.300152634	2.606517233	0.009146822	0.018406078	10911	UTS2	104.2951218	104.1646278	183.6957464	176.0331891
ENSG00000049249	6.196047067	-1.991624961	1.451811361	-1.371820758	0.170119244	0.255993505	3604	TNFRSF9	11.35887465	9.469511617	0	3.955802003
ENSG00000049283	155.9116985	0.699580545	0.287883037	2.430086029	0.015095239	0.029289478	55040	EPN3	117.7192464	119.4615312	199.5543719	186.9116446
ENSG00000049323	1559.330452	-3.217889646	0.127186671	-25.30052569	3.15E-141	9.18E-140	4052	LTBP1	2885.154161	2746.886793	314.5294074	290.7514472
ENSG00000049449	1022.935343	-1.644678165	0.174560504	-9.421822953	4.43E-21	2.60E-20	440034	RCN1	1697.635448	1402.944567	547.1225827	444.0387748
ENSG00000049540	663.493802	2.65474444	0.166535452	15.9410168	3.29E-57	4.00E-56	2006	ELN	169.3504948	192.3039282	1151.071907	1141.248878
ENSG00000049541	891.6127312	-1.915958301	0.146225267	-13.10278547	3.17E-39	2.88E-38	5982	RFC2	1469.42533	1350.498041	384.5716704	361.9558833
ENSG00000049618	2301.050155	0.383792351	0.095130201	4.034390214	5.47E-05	0.000144618	57492	ARID1B	2032.205937	1961.645753	2611.387013	2598.961916
ENSG00000049656	3171.095679	-1.836075336	0.088604702	-20.7220981	2.19E-95	4.24E-94	81037	CLPTM1L	4931.816848	4978.777839	1378.378874	1395.409157
ENSG00000049759	2064.248832	-0.030237496	0.103525419	-0.292077985	0.770226999	0.84201999	23327	NEDD4L	2158.186183	2014.092279	2076.158399	2008.558467
ENSG00000049768	75.99233692	0.496067425	0.403424818	1.229640327	0.218831822	0.316709538	50943	FOXP3	60.92487312	64.82973338	91.18709711	87.02764406
ENSG00000049769	1251.749085	2.974646404	0.126770667	23.46478473	9.34E-122	2.32E-120	89801	PPP1R3F	287.0697411	277.5295328	2228.136895	2214.260171
ENSG00000049860	1700.055901	-1.04495863	0.104843935	-9.966800983	2.13E-23	1.33E-22	3074	HEXB	2285.199054	2295.992355	1103.49603	1115.536165
ENSG00000049883	159.2241483	-0.306715687	0.306854859	-0.999546457	0.317530046	0.430688327	79810	PTCD2	171.4157447	181.3775687	122.9043483	161.1989316
ENSG00000050030	152.7088329	2.381202664	0.309124134	7.703062945	1.33E-14	6.24E-14	340533	KIAA2022	49.56599847	48.07598206	262.9888743	250.2044767
ENSG00000050130	437.9985092	0.117540378	0.180610536	0.650794692	0.515179027	0.632441824	51528	JKAMP	434.7351116	405.7321516	462.5432462	448.9835273
ENSG00000050165	9250.044357	3.037637837	0.076297732	39.81295086	0	0	27122	DKK3	2059.054186	1957.275209	16697.81119	16286.03685
ENSG00000050327	44.53436757	-2.574030619	0.581094711	-4.429623212	9.44E-06	2.67E-05	102725117	ARHGEF5	80.54474751	72.84239706	11.89396919	12.85635651
ENSG00000050344	384.0147571	-2.579477304	0.225068839	-11.46083713	2.07E-30	1.55E-29	9603	NFE2L3	702.1849783	614.0614072	118.9396919	100.8729511
ENSG00000050393	768.1680177	-0.260534788	0.154483722	-1.686486991	0.091702039	0.148942146	63933	MCUR1	877.7312229	796.8958238	737.4260897	660.6189345
ENSG00000050405	790.349785	-0.016370582	0.138671379	-0.118053073	0.906025606	0.93839347	51474	LIMA1	807.512725	782.3273444	790.288175	781.2708956
ENSG00000050426	1266.735527	-0.289392366	0.122545736	-2.361504978	0.018200928	0.034774978	25875	LETMD1	1438.446581	1348.312769	1177.50295	1102.679808
ENSG00000050438	549.033358	3.046135612	0.179441661	16.97563207	1.24E-64	1.68E-63	9498	SLC4A8	116.6866214	119.4615312	981.9132341	978.0720452
ENSG00000050555	306.2521796	-0.554339693	0.21133842	-2.622995343	0.008716046	0.017605319	10319	LAMC3	366.5818637	362.7551373	240.522488	255.1492292
ENSG00000050628	65.19219648	-1.284716898	0.467708492	-2.746832523	0.006017385	0.012483632	5733	PTGER3	91.90362216	93.9666922	30.39569904	44.50277253
ENSG00000050730	8.554047917	1.729495675	1.173973619	1.473198075	0.140697634	0.21771183	79931	TNIP3	2.065249936	5.098967794	9.250864924	17.80110901
ENSG00000050748	2308.50588	2.185190442	0.103184607	21.17748485	1.54E-99	3.08E-98	5601	MAPK9	850.8829737	812.9211511	3897.257237	3672.96216
ENSG00000050767	205.8123708	1.207030607	0.254070538	4.750769671	2.03E-06	6.05E-06	91522	COL23A1	125.9802461	122.3752271	288.0983648	286.7956452
ENSG00000050820	3640.841917	0.735101277	0.084876529	8.660831016	4.68E-18	2.48E-17	9564	BCAR1	2789.120039	2676.958092	4546.139334	4551.150204
ENSG00000051009	835.6405874	0.350004389	0.135457986	2.583859385	0.009770162	0.019563939	84067	FAM160A2	743.489977	726.2386986	926.4080446	946.4256292
ENSG00000051108	1460.75641	-0.350896078	0.113139037	-3.101458941	0.001925696	0.004311407	9709	HERPUD1	1671.819823	1603.261159	1314.944371	1253.000284
ENSG00000051128	1267.733364	0.939849412	0.121364495	7.744022793	9.63E-15	4.55E-14	9454	HOMER3	834.3609742	901.7888755	1642.6893	1692.094307
ENSG00000051180	324.3808192	-4.449935234	0.299846947	-14.84068882	7.99E-50	8.72E-49	5888	RAD51	638.1622303	604.5918956	21.14483411	33.62431702
ENSG00000051341	249.8583328	-4.317591837	0.329026694	-13.12231475	2.45E-39	2.23E-38	10721	POLQ	503.9209844	447.9807419	27.75259477	19.77901001
ENSG00000051382	838.9006173	0.573040927	0.135139146	4.240377013	2.23E-05	6.11E-05	5291	PIK3CB	675.3367291	673.0637488	1016.27359	990.9284017
ENSG00000051523	2296.674295	-3.142380555	0.12289022	-25.57063173	3.24E-144	9.74E-143	1535	CYBA	3894.028755	4361.074312	444.0415164	487.5525969
ENSG00000051596	115.5713751	-0.316945722	0.429249914	-0.73837108	0.460288984	0.579046592	84321	THOC3	159.0242451	97.60881205	125.5474525	80.10499056
ENSG00000051620	546.6262904	-0.348084322	0.16371601	-2.126147119	0.033491012	0.06018212	23593	HEBP2	620.6076058	603.8634716	494.2604974	467.7735868
ENSG00000051825	448.5872429	-0.901417798	0.186008028	-4.846123073	1.26E-06	3.82E-06	10198	MPHOSPH9	586.5309819	583.4676004	292.0630212	332.2873682
ENSG00000052126	656.0101454	-0.662971899	0.157922191	-4.198092075	2.69E-05	7.32E-05	54477	PLEKHA5	805.4474751	804.1800635	478.4018718	536.0111714
ENSG00000052344	273.0089688	-3.448251489	0.269059507	-12.81594367	1.34E-37	1.17E-36	5652	PRSS8	499.7904846	501.1556917	47.57587675	43.51382203
ENSG00000052723	550.3126002	-1.044758789	0.171443115	-6.093909295	1.10E-09	4.11E-09	80143	SIKE1	776.533976	706.5712514	370.034597	348.1105763
ENSG00000052749	1504.876214	-0.9426336	0.114643394	-8.222310671	2.00E-16	1.00E-15	23223	RRP12	2035.303812	1924.49613	1055.920154	1003.784758
ENSG00000052795	605.6422653	0.887146944	0.154962933	5.724897731	1.03E-08	3.64E-08	57600	FNIP2	426.4741118	423.2143269	791.6097271	781.2708956
ENSG00000052802	768.4193119	-0.143066351	0.202780626	-0.70552278	0.480484961	0.598613668	6307	MSMO1	913.8730968	699.2870117	812.7545612	647.762578
ENSG00000052841	1109.160444	-1.007526544	0.124978975	-8.061568324	7.53E-16	3.70E-15	55761	TTC17	1520.023953	1443.73631	740.0691939	732.812321
ENSG00000052850	55.38257618	-1.261971294	0.480434571	-2.626728739	0.008621003	0.017428795	60529	ALX4	77.44687261	79.39821279	33.0388033	31.64641602
ENSG00000053108	493.4948468	4.096038316	0.211539745	19.36297273	1.58E-83	2.68E-82	23105	FSTL4	52.66387337	55.36022176	946.2313265	919.7239657
ENSG00000053254	1779.349248	0.863811101	0.114677753	7.532508085	4.98E-14	2.29E-13	1112	FOXN3	1309.36846	1214.282759	2393.330911	2200.414864
ENSG00000053328	18.28801743	4.060635594	0.987867984	4.110504297	3.95E-05	0.000105858	728464	METTL24	2.065249936	1.456847941	33.0388033	36.59116853
ENSG00000053371	888.2775173	-1.003049617	0.13716291	-7.312834207	2.62E-13	1.17E-12	8574	AKR7A2	1210.236463	1160.379385	607.9139807	574.5802409
ENSG00000053372	1005.336925	-1.223801673	0.16075885	-7.612655073	2.69E-14	1.25E-13	51154	MRTO4	1517.958703	1298.051516	651.5252011	553.8122804
ENSG00000053438	933.7445098	5.176187161	0.187612518	27.58977507	1.48E-167	5.39E-166	4826	NNAT	48.5333735	50.98967794	1803.91866	1831.536327
ENSG00000053501	594.9783741	0.485692373	0.155923445	3.114941266	0.001839815	0.004133008	55850	USE1	498.7578596	492.4146041	704.3872864	684.3537465
ENSG00000053524	890.0211771	3.649518489	0.161765337	22.56057177	1.06E-112	2.43E-111	23101	MCF2L2	141.4696206	121.6468031	1684.978968	1611.989316
ENSG00000053702	677.7152902	4.566629895	0.200045418	22.82796553	2.42E-115	5.66E-114	83714	NRIP2	57.82699821	51.71810191	1349.304727	1252.011334
ENSG00000053747	141.066125	-0.02676797	0.301169825	-0.088879985	0.92917729	0.954130782	3909	LAMA3	145.6001205	139.1289784	144.0491824	135.4862186
ENSG00000053770	352.5016804	0.191100971	0.199895907	0.956002422	0.339071011	0.45386664	55745	AP5M1	343.8641144	314.6791553	380.607014	370.8564378
ENSG00000053900	303.9265686	-0.532229399	0.212201848	-2.508128004	0.012137269	0.023932261	29945	ANAPC4	368.6471136	350.3719298	252.4164572	244.2707737
ENSG00000053918	70.30791108	-0.93132614	0.432253952	-2.154580973	0.031194639	0.056516252	3784	KCNQ1	97.066747	88.13930044	43.61122036	52.41437654
ENSG00000054116	955.9222054	-0.124998745	0.127690816	-0.978917274	0.327620856	0.441440443	27095	TRAPPC3	997.5157192	997.2124157	913.1925232	915.7681637
ENSG00000054118	2370.318093	-0.537780455	0.099284872	-5.416539753	6.08E-08	2.03E-07	9967	THRAP3	2901.67616	2713.37929	1954.575603	1911.641318
ENSG00000054148	1964.648209	-0.4989819	0.111663501	-4.468621326	7.87E-06	2.24E-05	29085	PHPT1	2253.18768	2350.624153	1540.929786	1713.851218
ENSG00000054179	253.9680258	0.684517996	0.228353181	2.997628462	0.002720892	0.005958543	954	ENTPD2	191.0356191	198.13132	313.2078553	313.4973087
ENSG00000054219	19.48845468	0.191094568	0.760375033	0.251316205	0.801569647	0.865007996	4065	LY75	19.61987439	16.75375132	19.82328198	21.75691102
ENSG00000054267	666.8634334	0.48571791	0.150749071	3.222029207	0.001272862	0.002919604	51742	ARID4B	566.9111075	544.132706	796.8959356	759.5139846
ENSG00000054277	571.9522128	-0.431225778	0.15924779	-2.707891753	0.00677121	0.013936469	23596	OPN3	667.0757294	646.8404858	490.295841	483.5967949
ENSG00000054282	434.0034448	1.06667867	0.180338519	5.914868741	3.32E-09	1.20E-08	10806	SDCCAG8	282.9392413	277.5295328	596.0200116	579.5249934
ENSG00000054356	4350.097064	5.280111854	0.106500871	49.57810944	0	0	5798	PTPRN	228.2101179	209.0576795	8553.085399	8410.035058
ENSG00000054392	91.80708918	-0.463425069	0.379874929	-1.219941179	0.222487174	0.321319432	55733	HHAT	99.13199694	113.6341394	83.25778432	71.20443605
ENSG00000054523	6520.370642	3.096664593	0.085196793	36.34719684	2.91E-289	2.40E-287	23095	KIF1B	1410.565706	1319.175811	11948.15283	11403.58822
ENSG00000054598	308.0038106	-0.762752835	0.210420782	-3.624893068	0.000289081	0.000713027	2296	FOXC1	385.1691131	390.4352482	225.9854146	230.4254667
ENSG00000054611	659.7874228	0.045943246	0.15237522	0.301513897	0.763022654	0.836586178	25771	TBC1D22A	635.0643554	663.5942372	650.203649	690.2874495
ENSG00000054654	1573.187984	-0.470408697	0.108316424	-4.342911994	1.41E-05	3.92E-05	102725415	SYNE2	1861.822817	1794.108239	1305.693506	1331.127374
ENSG00000054690	2850.547548	2.915972666	0.100703168	28.95611663	2.35E-184	9.74E-183	57475	PLEKHH1	684.6303538	649.0257578	5179.162806	4889.371276
ENSG00000054793	6014.098717	2.64158221	0.078614716	33.60162497	1.59E-247	1.01E-245	10079	ATP9A	1684.211323	1637.497086	10489.15927	10245.52719
ENSG00000054803	210.473435	7.180022199	0.602623991	11.91459735	9.93E-33	7.84E-32	140689	CBLN4	3.097874904	2.185271912	424.2182344	412.3923588
ENSG00000054938	5.931556095	-0.650264723	1.252237659	-0.519282197	0.603563966	0.711764451	25884	CHRDL2	8.260999745	6.555815735	3.964656396	4.944752504
ENSG00000054965	3872.824197	1.770350441	0.088104329	20.09379626	8.36E-90	1.52E-88	23201	FAM168A	1810.191569	1701.598395	6060.638078	5918.868747
ENSG00000054967	711.0899038	-0.357352707	0.146447585	-2.440140667	0.014681544	0.02855975	84957	RELT	800.2843503	796.8958238	640.952784	606.2266569
ENSG00000054983	458.4135075	1.485277404	0.188916693	7.862076038	3.78E-15	1.81E-14	2581	GALC	258.156242	224.3545829	696.4579736	654.6852315
ENSG00000055044	767.2950105	-1.59742983	0.15125547	-10.56113757	4.51E-26	3.04E-25	51602	NOP58	1174.094589	1132.699274	400.430296	361.9558833
ENSG00000055070	2682.85682	-1.43336005	0.097267666	-14.73624393	3.77E-49	4.06E-48	26099	SZRD1	4040.6615	3792.175191	1465.601314	1432.989276
ENSG00000055118	2181.397208	0.579504418	0.096998615	5.974357639	2.31E-09	8.44E-09	3757	KCNH2	1762.690821	1735.834322	2567.775793	2659.287896
ENSG00000055130	1484.465631	-0.319818153	0.11202771	-2.854812917	0.004306219	0.00914106	8454	CUL1	1689.374448	1607.631703	1341.375414	1299.480958
ENSG00000055147	145.8493344	-0.914235288	0.300439016	-3.042997876	0.00234234	0.00517598	10827	FAM114A2	193.100869	188.6618084	97.79485777	103.8398026
ENSG00000055163	6515.297268	2.377913446	0.079735139	29.82265367	1.99E-195	8.93E-194	26999	CYFIP2	2162.316683	2042.500813	11028.35254	10828.01903
ENSG00000055208	904.7742418	-0.433738054	0.131946069	-3.28723741	0.001011755	0.002349076	23118	TAB2	1055.342717	1024.892527	762.5355802	776.3261431
ENSG00000055211	346.1206784	-0.061346631	0.214483526	-0.286020247	0.774862614	0.845499732	116254	GINM1	383.1038632	324.1486669	352.8544193	324.3757642
ENSG00000055332	936.9855505	-0.037859662	0.133620499	-0.283337233	0.776918339	0.84669419	5610	EIF2AK2	980.9937197	917.8142029	942.2666702	906.8676092
ENSG00000055483	1868.139354	-0.422343655	0.100733442	-4.192685626	2.76E-05	7.49E-05	57602	USP36	2160.251433	2119.713754	1592.470319	1600.12191
ENSG00000055609	1848.743206	0.357656665	0.101339446	3.529293678	0.00041667	0.001010678	58508	KMT2C	1644.971574	1596.705343	2081.444608	2071.851299
ENSG00000055732	46.1821725	-3.26564136	0.63485566	-5.143911546	2.69E-07	8.58E-07	55283	MCOLN3	82.60999745	85.95402852	5.286208528	10.87845551
ENSG00000055813	310.478422	6.182565136	0.388292593	15.92243902	4.43E-57	5.37E-56	114800	CCDC85A	8.260999745	8.012663676	590.733803	634.9062215
ENSG00000055917	2081.365477	0.07297504	0.10567497	0.690561256	0.489841303	0.607474319	23369	PUM2	2108.620185	1949.262545	2181.88257	2085.696606
ENSG00000055950	1199.171047	0.024230247	0.117997204	0.205345942	0.837301852	0.889316058	84545	MRPL43	1170.996714	1206.998519	1201.290888	1217.398066
ENSG00000055955	8.642464953	0.558236752	1.088095514	0.513040211	0.607923193	0.715085284	3700	ITIH4	7.228374777	6.555815735	7.929312792	12.85635651
ENSG00000055957	25.92851026	-3.100160208	0.790415984	-3.922188153	8.77E-05	0.000227799	3697	ITIH1	46.46812356	47.34755809	3.964656396	5.933703004
ENSG00000056050	138.1848768	0.116334929	0.313389371	0.371215299	0.710477179	0.797591081	54969	C4orf27	135.2738708	129.6594668	157.2647037	130.5414661
ENSG00000056097	2279.745359	0.250390358	0.102100186	2.452398644	0.014190735	0.027673907	51663	ZFR	2153.023058	2011.907007	2540.023198	2414.028172
ENSG00000056277	55.75427381	-1.749320095	0.505978922	-3.457298354	0.00054562	0.001307108	55609	ZNF280C	96.03412203	76.48451691	27.75259477	22.74586152
ENSG00000056291	7.963513422	-0.183742446	1.107805108	-0.165861707	0.868265784	0.911404041	10886	NPFFR2	8.260999745	8.741087647	7.929312792	6.922653505
ENSG00000056487	126.9398925	0.825087464	0.320408638	2.575109929	0.010020823	0.020027728	112885	PHF21B	97.066747	85.95402852	162.5509122	162.1878821
ENSG00000056558	541.369614	-0.507788132	0.164564077	-3.085656011	0.002031036	0.00452834	7185	TRAF1	652.6189798	619.160375	450.649277	443.0498243
ENSG00000056586	1015.172832	0.16165014	0.125159822	1.291549773	0.196513108	0.289379836	54542	RC3H2	970.66747	946.2227377	1071.778779	1072.022343
ENSG00000056736	431.1449152	0.266596024	0.182843141	1.458058653	0.144824377	0.223074744	55540	IL17RB	407.8868624	375.1383448	475.7587675	465.7956858
ENSG00000056972	362.9236028	-0.944900441	0.212840798	-4.439470483	9.02E-06	2.56E-05	10758	TRAF3IP2	495.6599847	459.6355254	270.9181871	225.4807142
ENSG00000056998	443.3262867	-1.064249683	0.179988704	-5.912869305	3.36E-09	1.22E-08	8908	GYG2	602.0203564	598.0360798	289.4199169	283.8287937
ENSG00000057019	1002.111493	-2.049365599	0.139490485	-14.69179491	7.28E-49	7.77E-48	131566	DCBLD2	1657.363074	1571.210504	407.0380567	372.8343388
ENSG00000057149	3.081835643	-4.032454495	1.939183235	-2.079460271	0.037575066	0.066649239	6317	SERPINB3	7.228374777	5.098967794	0	0
ENSG00000057252	593.1448894	-1.946120053	0.170729302	-11.39886374	4.24E-30	3.15E-29	6646	SOAT1	984.0915946	901.0604516	239.2009359	248.2265757
ENSG00000057294	240.7209514	-1.931253623	0.260335315	-7.418331341	1.19E-13	5.36E-13	5318	PKP2	410.9847373	352.5572017	104.4026184	94.93924807
ENSG00000057468	12.3924162	2.677844959	1.011594109	2.647153571	0.008117248	0.016492081	4438	MSH4	3.097874904	2.913695882	19.82328198	23.73481202
ENSG00000057593	146.4203613	-1.786564533	0.313195728	-5.704306831	1.17E-08	4.09E-08	2155	F7	236.4711177	218.5271912	63.43450234	67.24863405
ENSG00000057608	2585.671796	-0.988710238	0.109532632	-9.026627183	1.77E-19	9.87E-19	2665	GDI2	3630.709388	3247.314061	1789.381587	1675.282148
ENSG00000057657	121.6996525	-0.876120691	0.326596689	-2.68257677	0.007305738	0.014940519	639	PRDM1	161.089495	154.4258818	87.22244072	84.06079256
ENSG00000057663	363.6707518	-0.190483798	0.195576062	-0.973962743	0.330075039	0.443991397	9474	ATG5	399.6258626	375.8667688	344.9251065	334.2652692
ENSG00000057704	351.5057241	2.909669699	0.217061702	13.40480459	5.67E-41	5.29E-40	57458	TMCC3	83.64262241	80.85506073	618.4863978	623.0388155
ENSG00000057757	1873.364654	1.583400648	0.10678142	14.8284284	9.60E-50	1.04E-48	57095	PITHD1	923.1667215	950.5932816	2725.040496	2894.658116
ENSG00000057935	1582.646024	0.538756208	0.108612953	4.960331085	7.04E-07	2.17E-06	57504	MTA3	1321.759959	1259.445045	1891.141101	1858.237991
ENSG00000058056	630.9564491	-0.929676195	0.158220175	-5.875838493	4.21E-09	1.51E-08	8975	USP13	848.8177238	806.3653354	449.3277249	419.3150123
ENSG00000058063	655.7612959	-0.794983454	0.15442429	-5.148046672	2.63E-07	8.40E-07	23200	ATP11B	861.2092234	803.4516395	483.6880803	474.6962403
ENSG00000058085	114.0770624	1.152056867	0.341094895	3.377525971	0.00073141	0.001725879	3918	LAMC2	65.05537299	75.75609294	157.2647037	158.2320801
ENSG00000058091	1013.336675	2.334262603	0.137095306	17.02656841	5.22E-65	7.07E-64	5218	CDK14	343.8641144	326.3339388	1748.413471	1634.735178
ENSG00000058262	5193.53559	-1.760577429	0.079507318	-22.14358969	1.20E-108	2.67E-107	29927	SEC61A1	8136.052124	7905.585352	2382.758494	2349.74639
ENSG00000058272	872.1667581	-0.061753727	0.134102987	-0.46049479	0.645161111	0.744127731	4659	PPP1R12A	907.6773469	874.1087647	864.2950944	842.5858266
ENSG00000058335	3116.874472	6.586805946	0.150128892	43.87433929	0	0	5923	RASGRF1	68.15324789	60.45918956	6235.082959	6103.80249
ENSG00000058404	8838.236353	7.823792774	0.131266652	59.60228763	0	0	816	CAMK2B	75.38162267	78.66978882	17640.07786	17558.81614
ENSG00000058453	1476.636147	0.964308483	0.114393155	8.429774345	3.46E-17	1.78E-16	9696	CROCC	1015.070344	985.5576322	2018.010106	1887.906506
ENSG00000058600	1682.197349	-1.12846334	0.110850203	-10.18007461	2.43E-24	1.56E-23	101060521	POLR3E	2379.167926	2238.446862	1075.743435	1035.431174
ENSG00000058668	2942.469779	0.265626648	0.092878076	2.859949954	0.004237079	0.009000582	493	ATP2B4	2748.847665	2596.103031	3268.198423	3156.729998
ENSG00000058673	1775.120334	-0.567948661	0.155164266	-3.660305785	0.000251914	0.000625303	441155	ZC3H11A	2330.634553	1909.927651	1567.360829	1292.558304
ENSG00000058729	245.6886425	-0.972035482	0.23847661	-4.076020215	4.58E-05	0.000122039	55781	RIOK2	328.3747398	322.691819	174.4448814	157.2431296
ENSG00000058799	284.7615251	-0.042972285	0.215530558	-0.199379081	0.841966223	0.89281338	54432	YIPF1	288.1023661	289.9127403	280.169052	280.8619422
ENSG00000058804	598.2033057	-2.701894138	0.178086959	-15.17176865	5.44E-52	6.13E-51	55706	NDC1	1075.995217	998.6692636	163.8724644	154.2762781
ENSG00000058866	979.0399513	4.663615342	0.169751901	27.47312584	3.68E-166	1.33E-164	1608	DGKG	74.3489977	73.57082103	1922.858352	1845.381634
ENSG00000059122	2887.039873	1.281321696	0.094268455	13.59226373	4.45E-42	4.26E-41	84256	FLYWCH1	1733.777321	1632.398118	4162.889216	4019.094835
ENSG00000059145	1477.905496	0.247494892	0.109065373	2.269234361	0.023254078	0.043398405	64718	UNKL	1366.162833	1336.657986	1617.57981	1591.221356
ENSG00000059377	112.8084739	0.287871336	0.333146342	0.864098746	0.387533648	0.505235212	6916	TBXAS1	103.2624968	99.79408397	125.5474525	122.6298621
ENSG00000059378	376.4515614	-2.128558199	0.204677152	-10.39958871	2.49E-25	1.64E-24	64761	PARP12	602.0203564	624.2593428	140.084526	139.4420206
ENSG00000059573	1613.035637	-2.22364271	0.112315463	-19.79818858	3.09E-87	5.45E-86	5832	ALDH18A1	2677.596542	2637.623197	572.2320732	564.6907359
ENSG00000059588	1079.438379	-0.523488094	0.123126805	-4.251617608	2.12E-05	5.82E-05	6894	TARBP1	1285.618085	1260.901893	896.0123455	875.2211931
ENSG00000059691	648.2088519	0.825557535	0.152218558	5.423501206	5.84E-08	1.96E-07	5188	PET112	479.1379852	455.9934056	837.8640517	819.8399651
ENSG00000059728	386.5354613	0.398457339	0.18980742	2.099271672	0.035792959	0.063811132	4084	MXD1	336.6357396	329.9760587	453.2923813	426.2376658
ENSG00000059758	717.765596	1.438399349	0.149440547	9.625228081	6.26E-22	3.77E-21	5128	CDK17	391.3648629	381.6941606	1082.351196	1015.652164
ENSG00000059769	128.8585457	-0.726701328	0.317995024	-2.285260062	0.022297583	0.041781606	548645	DNAJC25	167.2852448	154.4258818	97.79485777	95.92819857
ENSG00000059804	2453.240103	-1.593214333	0.179910645	-8.855586787	8.32E-19	4.53E-18	102723606	SLC2A3	4229.631869	3143.149433	1377.057322	1063.121788
ENSG00000059915	5110.741561	5.739781412	0.105943223	54.17790048	0	0	5662	PSD	183.8072443	190.1186563	10009.43585	10059.60449
ENSG00000060069	768.4000604	-0.438990542	0.140140178	-3.13251024	0.001733184	0.003904698	9150	CTDP1	889.0900975	879.9361564	656.8114096	647.762578
ENSG00000060138	3296.386324	-2.616892108	0.097303286	-26.89418026	2.57E-159	8.72E-158	8531	YBX3	5806.450196	5530.923208	954.1606393	894.0112527
ENSG00000060140	61.74583766	2.524905191	0.479864465	5.261704872	1.43E-07	4.65E-07	55359	STYK1	17.55462446	18.21059926	108.3672748	102.8508521
ENSG00000060237	6959.737674	0.419804021	0.077956293	5.38512034	7.24E-08	2.41E-07	65125	WNK1	6097.650437	5810.638013	8113.008539	7817.653708
ENSG00000060303	2.562772802	-0.83452437	1.970770416	-0.423450831	0.671966365	NA	NA	RPS17P5	0	7.284239706	0	2.966851502
ENSG00000060339	965.8431804	-1.037297222	0.131036884	-7.916070603	2.45E-15	1.18E-14	55749	CCAR1	1326.923084	1271.828253	627.7372627	636.8841225
ENSG00000060491	2393.078635	-0.349078122	0.096836485	-3.604820235	0.000312369	0.000767559	11054	OGFR	2747.81504	2615.042054	2135.628245	2073.8292
ENSG00000060558	541.4259599	-2.554252142	0.179789239	-14.2069245	8.30E-46	8.43E-45	2769	GNA15	935.5582211	915.628931	161.2293601	153.2873276
ENSG00000060566	43.56787903	-1.257151178	0.537944642	-2.336952688	0.019441644	0.036895399	84699	CREB3L3	62.99012305	60.45918956	25.10949051	25.71271302
ENSG00000060642	276.6218724	-0.833921192	0.227798411	-3.660785822	0.000251443	0.000624246	55650	PIGV	369.6797386	339.4455703	207.4836847	189.8784961
ENSG00000060656	1945.93386	-0.246969307	0.102061522	-2.419808192	0.015528696	0.030034596	10076	PTPRU	2157.153558	2067.267228	1807.883317	1751.431337
ENSG00000060688	908.6162139	-1.75557863	0.13848946	-12.67662265	7.97E-37	6.90E-36	9410	SNRNP40	1435.348706	1369.437065	420.253578	409.4255073
ENSG00000060709	460.4252141	4.967414461	0.249044099	19.94592313	1.63E-88	2.92E-87	102724399	RIMBP2	27.88087414	28.40853485	897.3338977	888.0775497
ENSG00000060718	131.5067834	1.481408244	0.318049822	4.657786737	3.20E-06	9.39E-06	1301	COL11A1	71.2511228	67.01500529	188.9819549	198.7790506
ENSG00000060749	681.5523473	-1.34977573	0.156962328	-8.599361073	8.02E-18	4.23E-17	79832	QSER1	1018.168219	940.395346	393.8225354	373.8232893
ENSG00000060762	622.5874235	1.321659134	0.156355776	8.452896116	2.84E-17	1.47E-16	51660	MPC1	351.0924891	359.8414415	869.5813029	909.8344607
ENSG00000060971	1641.483713	0.309319248	0.10557987	2.92971801	0.003392697	0.007324143	30	ACAA1	1489.045204	1443.73631	1806.561765	1826.591575
ENSG00000060982	1309.623162	-2.448276484	0.127726449	-19.16812462	6.83E-82	1.14E-80	586	BCAT1	2290.362179	2137.924354	409.6811609	400.5249528
ENSG00000061273	2201.24798	-1.096302272	0.097023876	-11.29930407	1.32E-29	9.69E-29	51564	HDAC7	3030.754281	2969.056104	1412.739229	1392.442305
ENSG00000061337	1050.950227	0.762424766	0.126507447	6.026718464	1.67E-09	6.16E-09	11178	LZTS1	793.0559755	765.573593	1354.590935	1290.580403
ENSG00000061455	23.70065137	0.43713868	0.695363237	0.62864796	0.529579554	0.645972223	93166	PRDM6	19.61987439	20.39587118	29.07414691	25.71271302
ENSG00000061492	4.142335192	3.369602035	1.654863056	2.0361818	0.041732103	0.073295257	7478	WNT8A	0	0.728423971	7.929312792	7.911604006
ENSG00000061656	325.8618307	-2.976246222	0.234130867	-12.7118917	5.08E-37	4.41E-36	6676	SPAG4	580.3352321	576.9117847	74.00691939	72.19338655
ENSG00000061676	3079.961572	0.767433262	0.089773299	8.548569252	1.25E-17	6.52E-17	10787	NCKAP1	2328.569303	2230.434198	3935.582249	3825.260537
ENSG00000061794	597.553926	-0.891029075	0.161329218	-5.523048378	3.33E-08	1.13E-07	60488	MRPS35	790.9907255	761.9314732	434.7906514	402.5028538
ENSG00000061918	856.2886707	4.911790901	0.187675989	26.17165326	5.59E-151	1.79E-149	2983	GUCY1B3	54.72912331	54.63179779	1700.837594	1614.956168
ENSG00000061936	1422.047386	-0.09768528	0.110131848	-0.886984845	0.37508706	0.49224775	6433	SFSWAP	1463.22958	1477.243812	1365.163352	1382.5528
ENSG00000061938	5835.202335	2.226931964	0.076674888	29.04382424	1.84E-185	7.72E-184	102723738	TNK2	2048.727937	2057.797717	9529.712424	9704.571264
ENSG00000061987	750.4785106	0.406883727	0.14547061	2.797016704	0.005157687	0.010814173	23041	MON2	671.2062293	619.8887989	856.3657816	854.4532326
ENSG00000062038	263.9197984	-1.347869359	0.230371484	-5.850851567	4.89E-09	1.75E-08	1001	CDH3	382.0712382	376.5951928	146.6922867	150.3204761
ENSG00000062096	11.72782167	2.88097741	1.100190376	2.61861717	0.008828697	0.017817062	416	ARSF	1.032624968	3.642119853	18.50172985	23.73481202
ENSG00000062194	1165.164474	0.320944431	0.120775503	2.657363637	0.007875444	0.016037749	65056	GPBP1	1060.505842	1011.780895	1309.658163	1278.712997
ENSG00000062282	288.9005239	-0.562929681	0.216249271	-2.603151802	0.009237104	0.01857408	84649	DGAT2	347.9946142	341.6308422	228.6285188	237.3481202
ENSG00000062370	85.00566536	0.695260794	0.384049905	1.810339713	0.070243122	0.117449915	7771	ZNF112	66.08799796	63.37288544	109.688827	100.8729511
ENSG00000062485	3706.187846	-0.57097115	0.127005549	-4.495639381	6.94E-06	1.98E-05	102723702	CS	4808.934476	4052.222548	3199.477712	2764.11665
ENSG00000062524	105.6756797	-0.262620296	0.345573881	-0.759954124	0.447282007	0.566463279	4058	LTK	117.7192464	112.9057154	99.1164099	92.96134707
ENSG00000062582	103.6729145	-0.354500436	0.599273967	-0.591549867	0.554152053	0.668105617	64951	MRPS24	59.89224815	173.364905	56.82674168	124.6077631
ENSG00000062598	1764.728312	1.351119189	0.111392539	12.12935082	7.38E-34	5.99E-33	63916	ELMO2	1036.755468	951.3217055	2579.669762	2491.166311
ENSG00000062650	828.7941902	-0.811492696	0.138325729	-5.866534772	4.45E-09	1.60E-08	23063	WAPAL	1074.962592	1037.275734	610.557085	592.3813499
ENSG00000062716	2383.795128	-2.393933972	0.10443559	-22.92258776	2.77E-116	6.57E-115	406991	VMP1	4126.369372	3885.413459	775.7511015	747.6465786
ENSG00000062725	1128.456997	0.066620353	0.123932146	0.537555064	0.59088426	0.700680321	10513	APPBP2	1074.962592	1129.785578	1127.283969	1181.795848
ENSG00000062822	1848.839024	-3.126769745	0.11481358	-27.23344864	2.61E-163	9.20E-162	5424	POLD1	3272.388524	3364.59032	376.6423576	381.7348933
ENSG00000063015	1549.58156	7.829242324	0.27964908	27.99666759	1.78E-172	6.74E-171	124925	SEZ6	12.39149962	13.84005544	3124.14924	3047.945443
ENSG00000063046	5955.735463	-1.151610688	0.149652022	-7.695256451	1.41E-14	6.63E-14	1975	EIF4B	9192.427466	7239.805843	4111.348683	3279.35986
ENSG00000063127	45.56814332	-1.702306501	0.540188619	-3.15131871	0.00162535	0.003679204	28968	SLC6A16	72.28374777	67.74342926	22.46638624	19.77901001
ENSG00000063169	883.6077262	0.600287185	0.138563581	4.33221472	1.48E-05	4.11E-05	29998	GLTSCR1	673.2714792	730.6092425	1042.704632	1087.845551
ENSG00000063176	1385.885668	1.906850247	0.114385829	16.67033643	2.15E-62	2.81E-61	56848	SPHK2	583.433107	582.7391764	2189.811883	2187.558508
ENSG00000063177	12681.28967	-1.464979892	0.069018189	-21.22599717	5.49E-100	1.10E-98	6141	RPL18	18491.2153	18749.633	6628.905494	6855.404871
ENSG00000063180	5161.21815	4.882944414	0.099714815	48.96909655	0	0	770	CA11	354.1903641	323.4202429	10194.45315	9772.808848
ENSG00000063241	904.0159443	-0.175512073	0.13098746	-1.339915087	0.180272952	0.26877255	79763	ISOC2	948.9823457	968.8038808	849.7580209	848.5195296
ENSG00000063244	5851.561227	-0.745454023	0.074881782	-9.955078578	2.40E-23	1.50E-22	11338	U2AF2	7358.485523	7303.178729	4406.054808	4338.525847
ENSG00000063245	6039.21667	0.622092156	0.078317687	7.943188512	1.97E-15	9.54E-15	29924	EPN1	4661.269106	4851.303644	7194.529807	7449.764122
ENSG00000063322	1739.277425	1.18290421	0.116146745	10.1845662	2.32E-24	1.49E-23	55588	MED29	1108.006591	1019.065135	2510.949051	2319.088924
ENSG00000063438	585.349027	-3.372765418	0.187744001	-17.96470402	3.68E-72	5.42E-71	57491	AHRR	1070.832092	1064.955845	105.7241706	99.88400057
ENSG00000063587	756.9327419	0.568160137	0.142135712	3.997307422	6.41E-05	0.000168061	10838	ZNF275	617.5097309	601.6781997	922.4433882	886.0996487
ENSG00000063601	727.9246179	0.099013164	0.143446213	0.690245922	0.490039549	0.607621428	8776	MTMR1	715.6091029	690.5459241	751.9631631	753.5802816
ENSG00000063660	4217.772782	1.467405409	0.080284073	18.27766529	1.25E-74	1.90E-73	2817	GPC1	2241.828806	2237.718438	6196.757947	6194.785937
ENSG00000063761	306.4075585	0.170612554	0.209384154	0.814830304	0.415169452	0.533655444	57143	ADCK1	282.9392413	293.5548601	319.815616	329.3205167
ENSG00000063854	2337.228403	1.405914576	0.094709669	14.84446728	7.56E-50	8.24E-49	3029	HAGH	1272.193961	1287.85358	3417.533813	3371.332257
ENSG00000063978	1514.16287	-0.247950385	0.113688126	-2.180969945	0.02918564	0.053190201	6047	RNF4	1705.896447	1582.865288	1394.237499	1373.652246
ENSG00000064012	258.0973686	-2.880800035	0.275339835	-10.46270706	1.28E-25	8.51E-25	841	CASP8	485.333735	423.9427509	68.72071087	54.39227754
ENSG00000064042	1638.623294	2.012140913	0.11083079	18.15507151	1.17E-73	1.76E-72	22998	LIMCH1	661.9126045	639.5562461	2678.786172	2574.238153
ENSG00000064102	454.7452614	-2.267402413	0.191009081	-11.87065241	1.68E-32	1.32E-31	55726	ASUN	770.3382262	736.4366342	159.907808	152.2983771
ENSG00000064115	954.3889046	-1.149122798	0.130787058	-8.786211865	1.55E-18	8.32E-18	51768	TM7SF3	1328.988334	1303.150483	588.0906988	597.3261024
ENSG00000064195	33.55177985	-4.052860726	0.792584221	-5.113476421	3.16E-07	1.00E-06	1747	DLX3	66.08799796	61.18761353	3.964656396	2.966851502
ENSG00000064199	88.18519302	-0.836663754	0.381358775	-2.193901935	0.02824246	0.051661089	53340	SPA17	116.6866214	109.9920196	60.79139807	65.27073305
ENSG00000064201	35.43587059	0.150333085	0.576830774	0.260619044	0.794386302	0.860312435	10077	TSPAN32	35.10924891	32.0506547	37.0034597	37.58011903
ENSG00000064205	560.5525427	-3.780265693	0.236465713	-15.98652779	1.59E-57	1.94E-56	8839	WISP2	1060.505842	1032.90519	56.82674168	91.97239657
ENSG00000064218	5.802980376	3.1167366	1.412924544	2.205876182	0.02739267	0.050271076	58524	DMRT3	1.032624968	0.728423971	10.57241706	10.87845551
ENSG00000064225	377.0113276	-0.85103375	0.199873749	-4.257856552	2.06E-05	5.67E-05	10402	ST3GAL6	504.9536094	465.4629172	281.4906041	256.1381797
ENSG00000064270	124.8484834	-0.225421371	0.320201869	-0.703997674	0.481434222	0.599495796	9914	ATP2C2	140.4369957	128.9310428	116.2965876	113.7293076
ENSG00000064300	506.1352372	1.676521192	0.178492105	9.392691013	5.85E-21	3.42E-20	4804	NGFR	255.0583671	227.2682788	787.6450707	754.5692321
ENSG00000064309	648.3534541	0.371621352	0.157457146	2.360142816	0.018267901	0.034888309	50937	CDON	591.6941067	539.0337382	750.641611	712.0443605
ENSG00000064313	440.4067983	-1.069608803	0.183723506	-5.821839704	5.82E-09	2.07E-08	6873	TAF2	618.5423559	575.4549367	282.8121563	284.8177442
ENSG00000064393	6746.444117	2.339083053	0.076823087	30.44765768	1.29E-203	6.19E-202	28996	HIPK2	2257.31818	2194.741423	11432.74749	11100.96937
ENSG00000064419	1483.449526	-1.083362451	0.115330153	-9.393575076	5.80E-21	3.39E-20	23534	TNPO3	2086.93506	1945.620425	952.8390872	948.4035302
ENSG00000064489	1.017887893	0.25905495	1.966102326	0.131760665	0.8951736	NA	729991	MEF2BNB-MEF2B	1.032624968	0.728423971	1.321552132	0.988950501
ENSG00000064490	854.1828031	-1.128374864	0.138498958	-8.147172244	3.73E-16	1.85E-15	8625	RFXANK	1196.812338	1147.996178	545.8010305	526.1216664
ENSG00000064545	966.9071792	-1.19987738	0.131255054	-9.14157089	6.16E-20	3.48E-19	54929	TMEM161A	1337.249334	1358.510705	573.5536253	598.3150529
ENSG00000064547	318.5676137	-2.236591416	0.222232521	-10.06419495	7.95E-24	5.05E-23	9170	LPAR2	526.6387337	525.1936828	113.6534834	108.7845551
ENSG00000064601	3466.488114	-0.590151911	0.086231805	-6.843784739	7.71E-12	3.21E-11	5476	CTSA	4248.219119	4084.273203	2783.18879	2750.271343
ENSG00000064607	4177.38524	0.424060928	0.080164587	5.289878498	1.22E-07	4.01E-07	10147	SUGP2	3578.045514	3556.894248	4831.594595	4743.006601
ENSG00000064651	922.337126	1.085526137	0.134284614	8.083771493	6.28E-16	3.10E-15	6558	SLC12A2	608.2161062	573.2696648	1276.61936	1231.243373
ENSG00000064652	197.5428154	-0.039112723	0.257524545	-0.151879594	0.879281903	0.919777039	28966	SNX24	204.4597437	195.9460481	200.8759241	188.8895456
ENSG00000064655	86.52169556	0.949507085	0.386368009	2.457519937	0.013990005	0.027325336	2139	EYA2	54.72912331	62.64446147	118.9396919	109.7735056
ENSG00000064666	2019.217472	-3.613835667	0.11996509	-30.12406074	2.35E-199	1.09E-197	1265	CNN2	3851.691131	3616.625014	303.9569904	304.5967542
ENSG00000064687	1415.394964	-0.29478527	0.111335435	-2.647721909	0.008103616	0.016466831	10347	ABCA7	1579.916201	1539.888274	1258.11763	1283.65775
ENSG00000064692	196.3296066	-0.145649831	0.25773446	-0.565115861	0.571994961	0.684066939	9627	SNCAIP	211.6881185	201.0450159	183.6957464	188.8895456
ENSG00000064703	224.8428075	-1.549811871	0.25414009	-6.098258126	1.07E-09	4.00E-09	11218	DDX20	349.0272392	321.963395	117.6181398	110.7624561
ENSG00000064726	1101.914474	0.30583512	0.122054016	2.50573583	0.012219688	0.024082616	53339	BTBD1	1002.678844	968.8038808	1207.898649	1228.276522
ENSG00000064763	279.6922956	0.390490792	0.218721617	1.78533241	0.074207415	0.123355297	55711	FAR2	248.8626173	235.2809425	317.1725117	317.4531107
ENSG00000064787	2790.112938	4.511048437	0.123837914	36.42703829	1.59E-290	1.32E-288	8537	BCAS1	257.1236171	213.4282234	5463.296514	5226.603396
ENSG00000064835	0.577625658	1.7631545	2.033710261	0.866964451	0.385961488	NA	5449	POU1F1	0	0	1.321552132	0.988950501
ENSG00000064886	218.1410413	-0.648295031	0.248200347	-2.611982768	0.009001879	0.018147787	1117	CHI3L2	273.6456165	259.3189335	174.4448814	165.1547336
ENSG00000064932	1983.686537	-1.612297151	0.102149824	-15.78365084	4.03E-56	4.84E-55	22904	SBNO2	2957.437909	3022.959478	967.3761607	986.9725997
ENSG00000064933	258.8401184	-0.825127717	0.236006684	-3.496204862	0.000471926	0.001137441	5378	PMS1	352.1251141	310.3086115	188.9819549	183.9447931
ENSG00000064961	2810.448757	-3.024991124	0.09915805	-30.50676282	2.12E-204	1.03E-202	10362	HMG20B	5078.449593	4934.343977	619.8079499	609.1935084
ENSG00000064989	71.78613027	2.195685727	0.470631422	4.665404018	3.08E-06	9.06E-06	10203	CALCRL	19.61987439	30.59380676	108.3672748	128.5635651
ENSG00000064995	450.1108394	-0.787247042	0.178037628	-4.421801457	9.79E-06	2.77E-05	6882	TAF11	568.9763574	571.0843929	336.9957937	323.3868137
ENSG00000064999	1382.415273	0.312383095	0.112742634	2.770762782	0.005592515	0.011658821	23294	ANKS1A	1248.443586	1217.924879	1558.109964	1505.182662
ENSG00000065000	6515.208634	0.013952746	0.073202931	0.190603651	0.84883613	0.897658244	8943	AP3D1	6544.777048	6423.242572	6539.039949	6553.774968
ENSG00000065029	1074.910459	0.076071257	0.1229451	0.618741672	0.536086553	0.652047438	7629	ZNF76	1059.473217	1033.633614	1116.711552	1089.823452
ENSG00000065054	1874.566173	1.402675461	0.102615647	13.6692162	1.55E-42	1.50E-41	9351	SLC9A3R2	1042.951218	1014.694591	2689.358589	2751.260293
ENSG00000065057	649.9714409	-0.372695019	0.151636494	-2.457818764	0.01397837	0.027304562	4913	NTHL1	722.8374777	744.4492979	555.0518955	577.5470924
ENSG00000065060	898.677067	-1.070872071	0.142909905	-7.493336956	6.71E-14	3.07E-13	54887	UHRF1BP1	1276.324461	1159.650961	596.0200116	562.7128349
ENSG00000065135	1055.833682	-1.724243633	0.135722195	-12.70421272	5.60E-37	4.86E-36	2773	GNAI3	1694.537573	1548.629361	495.5820495	484.5857454
ENSG00000065150	4137.843247	-1.388465687	0.082971407	-16.73426717	7.38E-63	9.69E-62	3843	IPO5	6070.802187	5906.789977	2310.073127	2263.707696
ENSG00000065154	1640.513187	0.844599917	0.121093651	6.974766307	3.06E-12	1.30E-11	4942	OAT	1237.084712	1110.118131	2188.490331	2026.359576
ENSG00000065183	675.4460941	-2.025376793	0.15639711	-12.95021882	2.34E-38	2.09E-37	10885	WDR3	1087.354091	1082.43802	266.9535307	265.0387342
ENSG00000065243	431.8249112	-0.926289161	0.185854592	-4.983945532	6.23E-07	1.93E-06	5586	PKN2	590.6614817	541.9474341	296.0276776	298.6630512
ENSG00000065268	1328.289449	-0.704338974	0.114270632	-6.163779437	7.10E-10	2.67E-09	57418	WDR18	1662.526199	1630.94127	999.0934118	1020.596917
ENSG00000065308	1102.37211	-3.33018909	0.145518551	-22.88497978	6.56E-116	1.55E-114	9697	TRAM2	2067.315186	1944.163577	202.1974762	195.8121991
ENSG00000065320	298.8592153	1.220110267	0.216562489	5.633987085	1.76E-08	6.10E-08	9423	NTN1	172.4483697	185.7481125	411.0027131	426.2376658
ENSG00000065325	87.99323122	-1.133437561	0.387022264	-2.928610745	0.003404805	0.007345062	9340	GLP2R	128.045496	114.3625634	54.18363741	55.38122804
ENSG00000065328	319.1772084	-7.391814249	0.588525165	-12.55989495	3.51E-36	3.00E-35	55388	MCM10	650.5537299	619.8887989	1.321552132	4.944752504
ENSG00000065357	626.2975137	-0.159625994	0.154120916	-1.035719213	0.300333156	0.411589962	1606	DGKA	677.4019791	644.6552139	598.6631158	584.4697459
ENSG00000065361	1921.861062	-0.940082265	0.102482735	-9.173079397	4.60E-20	2.61E-19	2065	ERBB3	2575.36667	2478.826772	1330.802997	1302.447809
ENSG00000065371	9.27299615	-2.922701408	1.22485445	-2.386162216	0.017025239	0.032697789	54763	ROPN1	19.61987439	13.84005544	2.643104264	0.988950501
ENSG00000065413	142.4405986	0.113624241	0.298823012	0.380239261	0.703767818	0.792419006	91526	ANKRD44	140.4369957	133.3015866	146.6922867	149.3315256
ENSG00000065427	3088.627363	-1.347268229	0.094022066	-14.32927694	1.44E-46	1.47E-45	3735	KARS	4560.071859	4309.35621	1780.130722	1704.950663
ENSG00000065457	366.1214099	-1.029693261	0.196895586	-5.229641154	1.70E-07	5.50E-07	23536	ADAT1	502.8883595	480.7598206	240.522488	240.3149717
ENSG00000065485	349.2114215	-4.030066279	0.264656759	-15.22752073	2.32E-52	2.63E-51	102465667	PDIA5	666.0431044	651.9394536	34.36035543	44.50277253
ENSG00000065491	411.2501714	-0.291826512	0.187081323	-1.559891212	0.118785592	0.187628801	55633	TBC1D22B	470.8769854	434.8691104	375.3208055	363.9337843
ENSG00000065518	1250.953565	0.067205415	0.116179264	0.578463082	0.562951515	0.676328506	4710	NDUFB4	1241.215212	1202.627975	1287.191777	1272.779294
ENSG00000065526	3610.90602	0.063416675	0.08509942	0.745206902	0.456146651	0.575079239	23013	SPEN	3594.567514	3468.754948	3732.063221	3648.238397
ENSG00000065534	1064.070369	1.172462016	0.126550374	9.264785087	1.95E-20	1.12E-19	4638	MYLK	671.2062293	636.6425503	1494.675461	1453.757236
ENSG00000065548	879.067917	-0.444691835	0.13651656	-3.257420454	0.001124298	0.002596045	55854	ZC3H15	1047.081718	980.4586644	751.9631631	736.768123
ENSG00000065559	928.4596448	1.659825012	0.140833378	11.78573601	4.62E-32	3.59E-31	6416	MAP2K4	462.6159857	429.7701426	1465.601314	1355.851136
ENSG00000065600	333.4301799	0.718272047	0.201940762	3.556845279	0.000375335	0.000914798	55248	TMEM206	257.1236171	246.935726	412.3242652	417.3371113
ENSG00000065609	3338.925527	10.24104488	0.408587016	25.06453823	1.21E-138	3.43E-137	9892	SNAP91	5.16312484	5.098967794	6737.272769	6608.167246
ENSG00000065613	993.1059598	0.183642932	0.127835655	1.436554867	0.150844516	0.230981193	9748	SLK	947.9497207	911.9868111	1073.100331	1039.386976
ENSG00000065615	152.9994401	0.604114857	0.297499433	2.030642044	0.042291319	0.074191631	51167	CYB5R4	122.8823712	119.4615312	199.5543719	170.0994861
ENSG00000065618	19.95070013	-0.561548693	0.756255769	-0.742538061	0.4577614	0.576662931	1308	COL17A1	23.75037427	24.03799103	17.18017772	14.83425751
ENSG00000065621	195.5001703	1.130781587	0.261913012	4.317393697	1.58E-05	4.38E-05	119391	GSTO2	125.9802461	118.7331072	276.2043956	261.0829322
ENSG00000065665	565.8389482	1.157415145	0.168713445	6.860242508	6.87E-12	2.87E-11	55176	SEC61A2	370.7123635	329.9760587	794.2528314	768.4145391
ENSG00000065675	196.4429085	-0.20179209	0.256415461	-0.786973178	0.431297568	0.550111704	5588	PRKCQ	210.6554935	209.7861035	182.3741942	182.9558426
ENSG00000065717	2790.281641	2.772766135	0.094099565	29.46630141	7.78E-191	3.41E-189	7089	TLE2	709.4133531	713.8554911	4867.276502	4870.581216
ENSG00000065802	1415.54853	0.511750621	0.110585058	4.627665152	3.70E-06	1.08E-05	51665	ASB1	1177.192464	1156.737265	1675.728103	1652.536287
ENSG00000065809	981.9583222	1.191595133	0.132222935	9.012015428	2.02E-19	1.12E-18	83641	FAM107B	617.5097309	578.3686326	1392.915947	1339.038978
ENSG00000065833	400.4512505	0.030546348	0.186063774	0.164171388	0.869596225	0.912447741	4199	ME1	399.6258626	392.6205201	414.9673695	394.5912498
ENSG00000065882	1026.002407	-0.464834695	0.125331052	-3.70885496	0.000208199	0.000521861	23216	TBC1D1	1206.105963	1174.219441	860.330438	863.3537871
ENSG00000065883	1107.256976	-0.394383783	0.121533808	-3.245054105	0.001174283	0.002703927	8621	CDK13	1273.226586	1242.691294	952.8390872	960.2709362
ENSG00000065911	1239.987461	-3.423620342	0.150616255	-22.73074935	2.23E-114	5.18E-113	10797	MTHFD2	2403.950926	2133.55381	220.6992061	201.7459021
ENSG00000065923	257.7993961	0.898409665	0.238303313	3.77002591	0.000163231	0.00041351	84679	SLC9A7	193.100869	166.8090893	348.8897629	322.3978632
ENSG00000065970	888.4238113	0.496952354	0.132680891	3.745470442	0.000180056	0.000454412	55810	FOXJ2	746.5878519	726.9671226	1054.598601	1025.541669
ENSG00000065978	7527.30923	-2.916935342	0.155319568	-18.78021795	1.10E-78	1.77E-77	4904	YBX1	15067.03091	11528.03776	1962.504916	1551.663336
ENSG00000065989	1477.144256	1.983184192	0.113209411	17.51783857	1.05E-68	1.48E-67	5141	PDE4A	605.1182313	587.1097203	2381.436942	2334.912132
ENSG00000066027	492.1948782	-0.181566146	0.17026611	-1.066366913	0.286257813	0.395692302	5525	PPP2R5A	526.6387337	520.094715	449.3277249	472.7183393
ENSG00000066032	1271.395071	5.357719023	0.169741253	31.56403609	1.15E-218	6.18E-217	1496	CTNNA2	58.85962318	61.18761353	2514.913707	2450.619341
ENSG00000066044	1894.021893	-0.680198412	0.100508254	-6.767587599	1.31E-11	5.39E-11	102724038	ELAVL1	2348.189177	2317.11665	1462.95821	1447.823533
ENSG00000066056	466.5700295	1.326117076	0.19078894	6.950702054	3.63E-12	1.54E-11	102724932	TIE1	285.0044912	246.935726	700.42263	633.917271
ENSG00000066084	2343.08621	1.265144018	0.09499823	13.31755355	1.83E-40	1.70E-39	57609	DIP2B	1397.141582	1356.325433	3319.738956	3299.13887
ENSG00000066117	1514.275817	-1.218135502	0.112314815	-10.84572414	2.09E-27	1.45E-26	6602	SMARCD1	2159.218808	2077.465164	926.4080446	894.0112527
ENSG00000066135	1279.087283	-0.205320138	0.123945741	-1.656532419	0.097614045	0.157545923	9682	KDM4A	1426.055081	1314.076843	1225.078826	1151.138383
ENSG00000066136	1265.511147	0.060490515	0.114724176	0.527269113	0.59800672	0.706989	4802	NFYC	1236.052087	1241.96287	1284.548672	1299.480958
ENSG00000066185	32.56457166	4.945076445	0.874223853	5.656533423	1.54E-08	5.37E-08	84217	ZMYND12	2.065249936	1.456847941	67.39915873	59.33703004
ENSG00000066230	494.435831	0.30064439	0.17144064	1.753635486	0.079492986	0.131116667	6550	SLC9A3	453.322361	432.6838385	561.6596561	530.0774684
ENSG00000066248	2946.729067	3.33973546	0.097724803	34.17490096	5.71E-256	3.85E-254	25791	NGEF	543.1607332	516.4525951	5384.003386	5343.299555
ENSG00000066279	607.6734487	-6.905562491	0.378135545	-18.2621353	1.66E-74	2.52E-73	259266	ASPM	1250.508836	1160.379385	11.89396919	7.911604006
ENSG00000066294	85.12540389	-1.394297342	0.39653839	-3.516172397	0.000437817	0.001059058	8832	CD84	122.8823712	124.560499	43.61122036	49.44752504
ENSG00000066322	1701.500504	0.251895303	0.112093817	2.247182851	0.024628344	0.045716614	102466723	ELOVL1	1598.503451	1507.837619	1917.572144	1782.088802
ENSG00000066336	219.4166689	0.922491967	0.245927567	3.751071823	0.00017608	0.000444739	6688	SPI1	154.8937452	147.870066	292.0630212	282.8398432
ENSG00000066379	333.8574827	-1.848307733	0.211773584	-8.727753929	2.60E-18	1.39E-17	30834	ZNRD1	526.6387337	519.366291	144.0491824	145.3757236
ENSG00000066382	133.8983002	1.473295056	0.322551917	4.567621455	4.93E-06	1.43E-05	744	MPPED2	77.44687261	64.10130941	198.2328198	195.8121991
ENSG00000066405	16.44271988	-1.470153685	0.850872705	-1.727818599	0.084020752	0.137803307	51208	CLDN18	22.7177493	26.22326294	7.929312792	8.900554507
ENSG00000066422	596.5151508	0.330312174	0.157634524	2.095430403	0.036132749	0.064345573	27107	ZBTB11	543.1607332	514.2673232	654.1683054	674.4642415
ENSG00000066427	303.3207624	0.129733343	0.212297173	0.611093126	0.54113793	0.656526576	4287	ATXN3	297.3959908	281.9000766	326.4233766	307.5636057
ENSG00000066455	432.252856	-0.493047967	0.18071834	-2.728267472	0.006366796	0.013154613	9950	GOLGA5	517.345109	493.871452	360.783732	357.0111308
ENSG00000066468	1791.130913	3.541914679	0.118455483	29.90080832	1.92E-196	8.72E-195	2263	FGFR2	294.2981159	272.430565	3326.346716	3271.448256
ENSG00000066557	233.278727	-0.469903316	0.240076332	-1.957307965	0.050311272	0.086752435	55631	LRRC40	280.8739913	261.5042054	192.9466113	197.7901001
ENSG00000066583	301.3258097	-1.737769687	0.221671767	-7.839382115	4.53E-15	2.16E-14	51015	ISOC1	475.0074853	453.0797097	138.7629739	138.4530701
ENSG00000066629	548.1435314	-0.415626343	0.162477107	-2.558060955	0.010525764	0.020967929	2009	EML1	638.1622303	615.5182551	465.1863505	473.7072898
ENSG00000066651	167.2044645	-0.351579198	0.28207472	-1.246404492	0.212615933	0.308775936	60487	TRMT11	195.166119	179.9207207	153.3000473	140.4309711
ENSG00000066654	598.141327	-0.515661856	0.157844193	-3.2669042	0.001087305	0.002516578	55623	THUMPD1	719.7396028	688.3606522	500.868258	483.5967949
ENSG00000066697	320.1213293	-0.906727477	0.210020439	-4.317329694	1.58E-05	4.38E-05	91283	MSANTD3	424.4088619	411.5595434	214.0914454	230.4254667
ENSG00000066735	455.7431014	-2.626330041	0.197755103	-13.28071945	3.00E-40	2.77E-39	26153	KIF26A	788.9254756	781.5989204	118.9396919	133.5083176
ENSG00000066739	1036.437819	1.422193709	0.130415896	10.90506412	1.09E-27	7.62E-27	55102	ATG2B	585.4983569	541.2190101	1519.784952	1499.248959
ENSG00000066777	769.5939838	-0.381147317	0.144034176	-2.646228327	0.008139486	0.016529891	10565	ARFGEF1	900.4489722	841.329686	677.9562437	658.6410335
ENSG00000066813	13.38722268	-3.609791859	1.180793027	-3.057091105	0.002234963	0.004953921	348158	ACSM2B	25.8156242	24.766415	0	2.966851502
ENSG00000066827	232.1754117	-0.161327945	0.239112142	-0.674695745	0.499869089	0.617529192	57623	ZFAT	240.6016176	249.8494219	212.7698933	225.4807142
ENSG00000066855	301.6815455	-1.864244464	0.233184379	-7.994722756	1.30E-15	6.33E-15	9650	MTFR1	494.6273597	452.3512857	140.084526	119.6630106
ENSG00000066923	1011.455243	1.498984843	0.135626515	11.05229934	2.14E-28	1.52E-27	10734	STAG3	543.1607332	513.5388992	1558.109964	1431.011375
ENSG00000066926	546.7234511	-0.589056162	0.163991865	-3.591984049	0.00032817	0.000804505	2235	FECH	672.2388542	641.7415181	442.7199642	430.1934678
ENSG00000066933	867.254056	1.133602402	0.135128353	8.389078817	4.90E-17	2.51E-16	4649	MYO9A	553.4869829	532.4779225	1185.432262	1197.619056
ENSG00000067048	788.0841572	0.116006373	0.143953589	0.805859537	0.420323845	0.538710496	8653	DDX3Y	786.8602257	726.2386986	835.2209475	804.0167571
ENSG00000067057	7690.351295	0.177776933	0.070900391	2.507418244	0.012161671	0.02397519	5214	PFKP	7253.157776	7180.803502	8208.160292	8119.283611
ENSG00000067064	1287.385908	-0.047604009	0.119849459	-0.39719836	0.691221192	0.781881591	3422	IDI1	1353.771333	1263.815589	1289.834881	1242.121829
ENSG00000067066	290.8521916	-1.999684217	0.249712611	-8.007942454	1.17E-15	5.69E-15	6672	SP100	476.0401103	456.7218295	99.1164099	131.5304166
ENSG00000067082	1091.578845	-0.857323303	0.123181443	-6.959841372	3.41E-12	1.44E-11	1316	KLF6	1422.957206	1391.289784	771.7864451	780.2819451
ENSG00000067113	632.2508867	0.801251734	0.154518098	5.185487938	2.15E-07	6.93E-07	8611	PPAP2A	470.8769854	450.8944378	822.0054261	785.2266976
ENSG00000067141	1751.145732	1.355057083	0.105429056	12.85278589	8.30E-38	7.31E-37	4756	NEO1	998.5483441	969.5323048	2557.203376	2479.298905
ENSG00000067167	997.0574549	-1.863674558	0.135555364	-13.74843828	5.20E-43	5.08E-42	23471	TRAM1	1606.76445	1522.406098	438.7553078	420.3039628
ENSG00000067177	428.3293234	-2.033232108	0.193894838	-10.4862622	9.99E-26	6.65E-25	5255	PHKA1	710.445978	667.236357	170.480225	165.1547336
ENSG00000067182	1712.889466	-1.443200563	0.108527393	-13.29803029	2.38E-40	2.20E-39	7132	TNFRSF1A	2545.420546	2464.258292	940.945118	900.9339062
ENSG00000067191	1699.323452	3.370461985	0.1186764	28.40044018	2.00E-177	7.81E-176	782	CACNB1	307.7222405	291.3695882	3153.223387	3044.978592
ENSG00000067208	276.3298664	0.582337739	0.21920609	2.656576466	0.007893855	0.016074042	7813	EVI5	223.0469931	219.2556151	335.6742415	327.3426157
ENSG00000067221	779.5261522	2.238239219	0.14670507	15.2567271	1.49E-52	1.69E-51	9399	STOML1	266.4172418	277.5295328	1292.477985	1281.679849
ENSG00000067225	46175.6604	-1.109089529	0.095350732	-11.63168345	2.84E-31	2.17E-30	5315	PKM	67102.03568	59111.60521	30773.66295	27715.33778
ENSG00000067248	417.6758979	-0.798793215	0.188480147	-4.238076137	2.25E-05	6.17E-05	54505	DHX29	548.3238581	512.8104753	315.8509596	293.7182987
ENSG00000067334	553.6463699	-0.701491674	0.164094094	-4.274935524	1.91E-05	5.27E-05	30836	DNTTIP2	693.9239786	677.4342926	434.7906514	408.4365568
ENSG00000067365	349.4736259	-0.610991004	0.200192047	-3.05202436	0.002273037	0.005033415	79091	METTL22	410.9847373	434.1406864	270.9181871	281.8508927
ENSG00000067369	1619.770414	0.26739466	0.110366649	2.422784983	0.01540204	0.029819161	7158	TP53BP1	1511.762953	1428.439406	1809.204869	1729.674426
ENSG00000067445	1134.090998	1.62002037	0.12380913	13.0848215	4.02E-39	3.63E-38	7216	TRO	570.0089824	543.404282	1710.088459	1712.862267
ENSG00000067533	329.5753581	-1.055928287	0.208795737	-5.057231059	4.25E-07	1.34E-06	51018	RRP15	462.6159857	428.3132947	212.7698933	214.6022587
ENSG00000067560	5336.152069	-0.781037617	0.08771402	-8.904364591	5.37E-19	2.93E-18	387	RHOA	6977.446909	6515.752417	4043.949524	3807.459428
ENSG00000067596	1248.592857	-0.969519013	0.121067107	-8.008112469	1.16E-15	5.69E-15	1659	DHX8	1705.896447	1601.075887	849.7580209	837.6410741
ENSG00000067601	69.56843119	-0.141610144	0.434451825	-0.325951317	0.744461189	0.822768502	5380	PMS2P4	77.44687261	68.47185323	74.00691939	58.34807954
ENSG00000067606	4017.526509	3.288939692	0.08940777	36.7858375	3.11E-296	2.70E-294	5590	PRKCZ	725.9353526	762.6598972	7275.144487	7306.366299
ENSG00000067646	83.74528042	0.839562373	0.387910525	2.164319652	0.030439826	0.055302657	7544	ZFY	62.99012305	56.8170697	108.3672748	106.8066541
ENSG00000067704	1757.646684	-1.729642699	0.109495735	-15.796439	3.29E-56	3.96E-55	55699	IARS2	2761.239165	2642.722165	796.8959356	829.7294701
ENSG00000067715	7272.085238	7.68995617	0.138949416	55.34356603	0	0	6857	SYT1	71.2511228	68.47185323	14786.84681	14161.77117
ENSG00000067798	507.4865682	2.415922427	0.178207744	13.55677574	7.22E-42	6.87E-41	89795	NAV3	163.154745	156.6111537	865.6166465	844.5637276
ENSG00000067829	2212.284915	0.495320452	0.095009448	5.213381021	1.85E-07	5.99E-07	3421	IDH3G	1832.909318	1839.270526	2569.097345	2607.86247
ENSG00000067836	2586.245276	2.922950567	0.097228681	30.06263714	1.49E-198	6.89E-197	79641	ROGDI	599.9551065	603.8634716	4559.354856	4581.80767
ENSG00000067840	9673.126355	4.484647186	0.076997827	58.24381465	0	0	57595	PDZD4	825.0673495	827.4896305	18507.01606	18532.93238
ENSG00000067842	1557.967795	10.05076086	0.553005437	18.17479576	8.17E-74	1.23E-72	492	ATP2B3	1.032624968	3.642119853	3146.615626	3080.58081
ENSG00000067900	709.0498203	-0.983323421	0.156360147	-6.288836639	3.20E-10	1.22E-09	6093	ROCK1	990.2873444	893.7762119	490.295841	461.8398838
ENSG00000067955	682.812925	-1.762177942	0.153511721	-11.47911008	1.68E-30	1.26E-29	865	CBFB	1048.114343	1062.042149	310.564751	310.5304572
ENSG00000067992	175.2988692	-1.413715632	0.283193042	-4.99205638	5.97E-07	1.86E-06	5165	PDK3	266.4172418	244.0220301	97.79485777	92.96134707
ENSG00000068001	795.9445624	-1.053605886	0.140973264	-7.473799322	7.79E-14	3.55E-13	8692	HYAL2	1091.484591	1057.671605	523.3346443	511.2874089
ENSG00000068024	1211.14616	0.470338394	0.116767552	4.027988809	5.63E-05	0.000148382	9759	HDAC4	1021.266093	1009.595623	1399.523708	1414.199216
ENSG00000068028	831.0896585	-0.803445291	0.139938803	-5.741404648	9.39E-09	3.31E-08	11186	RASSF1	1085.288841	1028.534646	617.1648457	593.3703004
ENSG00000068078	3408.029811	0.795635807	0.084341087	9.433549373	3.96E-21	2.33E-20	2261	FGFR3	2509.278672	2472.99938	4347.906514	4301.934678
ENSG00000068079	296.641751	-1.533151246	0.222208408	-6.89960952	5.21E-12	2.19E-11	3430	IFI35	442.9961113	439.9680782	145.3707345	158.2320801
ENSG00000068097	701.8810849	-1.259834218	0.151218948	-8.331192821	8.00E-17	4.07E-16	63897	HEATR6	1018.168219	962.9764891	418.9320259	407.4476063
ENSG00000068120	2394.069551	-0.806564587	0.095091346	-8.481997786	2.21E-17	1.15E-16	80347	COASY	3090.646529	3002.563607	1764.272096	1718.79597
ENSG00000068137	981.162283	-0.492290391	0.127936742	-3.847920341	0.000119125	0.000305454	79990	PLEKHH3	1162.735714	1131.97085	806.1468006	823.7957671
ENSG00000068305	1286.856968	0.982871788	0.118721771	8.278783056	1.24E-16	6.28E-16	4205	MEF2A	875.6659729	852.9844695	1760.30744	1658.46999
ENSG00000068308	2746.739895	0.447015595	0.089222625	5.010114791	5.44E-07	1.69E-06	55593	OTUD5	2341.993428	2306.918715	3186.26219	3151.785246
ENSG00000068323	2233.765432	0.806947302	0.096362327	8.3740952	5.56E-17	2.84E-16	7030	TFE3	1655.297824	1594.520072	2847.944845	2837.298987
ENSG00000068354	733.6025513	0.843281595	0.143205548	5.888609833	3.89E-09	1.40E-08	4943	TBC1D25	526.6387337	523.0084109	954.1606393	930.6024212
ENSG00000068366	1148.134177	-1.142391902	0.128230829	-8.908870901	5.16E-19	2.82E-18	2182	ACSL4	1644.971574	1516.578707	726.8536726	704.1327565
ENSG00000068383	2016.823014	2.726371927	0.104368659	26.1225156	2.02E-150	6.47E-149	3632	INPP5A	526.6387337	531.0210745	3520.61488	3489.017367
ENSG00000068394	757.3419776	0.148327006	0.142504323	1.040859695	0.29794067	0.40880301	27238	GPKOW	736.2616022	700.7438597	806.1468006	786.2156481
ENSG00000068400	2704.206743	1.179593602	0.092689623	12.72627465	4.23E-37	3.68E-36	56850	GRIPAP1	1693.504948	1619.286487	3783.603754	3720.431784
ENSG00000068438	1032.763514	-1.23802562	0.127717214	-9.693490664	3.21E-22	1.95E-21	24140	FTSJ1	1459.09908	1442.279462	626.4157106	603.2598054
ENSG00000068489	489.7216734	-3.683944621	0.215629993	-17.08456493	1.93E-65	2.64E-64	55771	PRR11	950.0149706	868.2813729	71.36381513	69.22653505
ENSG00000068615	509.9429934	3.638799934	0.198617783	18.320615	5.67E-75	8.70E-74	65055	REEP1	77.44687261	73.57082103	970.0192649	918.7350152
ENSG00000068650	1920.961224	-0.193293351	0.099180975	-1.948895453	0.051307911	0.088292754	23250	ATP11A	2055.956311	2043.229237	1790.703139	1793.956208
ENSG00000068654	1953.515022	-1.154500729	0.104361318	-11.06253493	1.91E-28	1.36E-27	25885	POLR1A	2767.434914	2625.23999	1227.721931	1193.663254
ENSG00000068697	1485.182392	-1.032245256	0.111395973	-9.266450354	1.92E-20	1.11E-19	9741	LAPTM4A	2031.173312	1959.460481	981.9132341	968.1825402
ENSG00000068724	1172.563508	-0.926036798	0.119870946	-7.725281484	1.12E-14	5.25E-14	57217	TTC7A	1549.970077	1523.862946	803.5036963	812.9173116
ENSG00000068745	1998.399409	0.351896217	0.09882268	3.56088519	0.000369607	0.000901479	51447	IP6K2	1763.723445	1747.489105	2273.069667	2209.315419
ENSG00000068784	171.9416679	-2.0295332	0.300148021	-6.761774385	1.36E-11	5.61E-11	55133	SRBD1	285.0044912	268.7884451	60.79139807	73.18233705
ENSG00000068796	749.1736688	-0.182778658	0.147819015	-1.236503016	0.216271645	0.313468906	3796	KIF2A	820.9368496	772.1294088	728.1752248	675.453192
ENSG00000068831	510.6129283	2.505905509	0.178619585	14.02928752	1.03E-44	1.03E-43	10235	RASGRP2	148.6979954	155.8827297	865.6166465	872.2543416
ENSG00000068878	1089.987659	-1.685058532	0.130197439	-12.94233243	2.60E-38	2.32E-37	23198	PSME4	1698.668072	1627.29915	532.5855092	501.3979039
ENSG00000068885	241.4461451	0.015496849	0.234019602	0.066220304	0.947202432	0.965964163	102724590	IFT80	245.7647424	234.5525185	247.1302487	238.3370707
ENSG00000068903	3027.450314	2.629174009	0.09329514	28.18125366	9.93E-175	3.81E-173	22933	SIRT2	834.3609742	848.6139257	5309.996467	5116.829891
ENSG00000068912	753.5290428	-0.062899163	0.142128047	-0.442552781	0.658089245	0.755057154	27248	ERLEC1	770.3382262	769.2157129	754.6062674	719.9559645
ENSG00000068971	2496.76821	2.880079473	0.100010685	28.79771779	2.29E-182	9.31E-181	5526	PPP2R5B	612.3466061	582.0107525	4408.697913	4384.01757
ENSG00000068976	413.7815839	3.699164271	0.21825128	16.9491069	1.95E-64	2.62E-63	102725475	PYGM	56.79437324	60.45918956	762.5355802	775.3371926
ENSG00000068985	25.5952206	-7.038068407	1.59432529	-4.414449456	1.01E-05	2.86E-05	8712	PAGE1	55.76174828	46.61913412	0	0
ENSG00000069011	644.7665868	-8.392122981	0.566853515	-14.80474718	1.36E-49	1.48E-48	5307	PITX1	1283.552835	1288.582004	3.964656396	2.966851502
ENSG00000069018	3.036713005	1.226834553	1.788667126	0.685893163	0.492780482	0.610205888	57113	TRPC7	0	2.913695882	1.321552132	7.911604006
ENSG00000069020	601.1484606	1.673208342	0.158917013	10.52881821	6.36E-26	4.26E-25	375449	MAST4	287.0697411	286.2706204	906.5847626	924.6687182
ENSG00000069122	251.3040422	6.111224397	0.423869331	14.41770835	4.00E-47	4.13E-46	221395	GPR116	7.228374777	6.555815735	520.69154	470.7404383
ENSG00000069188	516.6483824	-0.670054836	0.168535267	-3.975754438	7.02E-05	0.000183489	54549	SDK2	652.6189798	616.9751031	400.430296	396.5691508
ENSG00000069248	854.560507	-0.666589354	0.136793548	-4.872959022	1.10E-06	3.35E-06	55746	NUP133	1071.864717	1025.620951	670.0269309	650.7294295
ENSG00000069275	6303.276679	-0.273014555	0.073675953	-3.705612799	0.00021088	0.000528002	64710	NUCKS1	6955.761785	6840.629507	5730.250045	5686.465379
ENSG00000069329	1587.384998	-0.0697421	0.121631359	-0.573389137	0.566381244	0.679076257	55737	VPS35	1714.157447	1537.703002	1604.364288	1493.315256
ENSG00000069345	1391.470281	0.303347329	0.111789011	2.713570192	0.006656247	0.013712239	10294	DNAJA2	1255.671961	1236.135478	1514.498743	1559.57494
ENSG00000069399	489.0906515	-1.715851882	0.177494153	-9.667089588	4.16E-22	2.51E-21	102465879	BCL3	750.7183518	749.5482657	232.5931752	223.5028132
ENSG00000069424	6366.444626	2.621045087	0.077247933	33.9302941	2.38E-252	1.57E-250	8514	KCNAB2	1808.126319	1751.859649	11016.45857	10889.33396
ENSG00000069431	150.1553685	2.165557119	0.338305434	6.401189283	1.54E-10	6.00E-10	10060	ABCC9	64.02274802	45.16228617	262.9888743	228.4475657
ENSG00000069482	461.4252514	-4.823089658	0.260510223	-18.51401304	1.59E-76	2.50E-75	51083	GAL	894.2532224	889.405668	30.39569904	31.64641602
ENSG00000069493	48.61087429	-2.348050439	0.704206221	-3.334322205	0.000855075	0.002003506	29121	CLEC2D	78.47949757	85.95402852	5.286208528	24.72376252
ENSG00000069509	203.3241205	0.210325217	0.2529306	0.831553072	0.40566126	0.523600075	139341	FUNDC1	186.9051192	190.1186563	212.7698933	223.5028132
ENSG00000069535	1024.700777	3.574157048	0.151803337	23.54465403	1.42E-122	3.56E-121	4129	MAOB	168.3178698	149.326914	1950.610947	1830.547377
ENSG00000069667	576.3702638	2.16271263	0.168047695	12.86963581	6.67E-38	5.89E-37	6095	RORA	211.6881185	208.3292556	972.6623692	912.8013122
ENSG00000069696	136.6535995	0.466257519	0.30591735	1.524129046	0.127476478	0.199489378	1815	DRD4	118.7518713	110.7204435	155.9431516	161.1989316
ENSG00000069702	534.0086122	-1.407831463	0.169256092	-8.317759464	8.96E-17	4.55E-16	7049	TGFBR3	789.9581006	761.9314732	297.3492297	286.7956452
ENSG00000069712	505.2666597	4.257040077	0.216354715	19.67620666	3.45E-86	6.01E-85	23285	KIAA1107	53.69649834	46.61913412	979.2701298	941.4808767
ENSG00000069764	19.66406925	0.221498857	0.794211132	0.278891656	0.780327972	0.849412199	100652777	PLA2G10	18.58724943	17.48217529	27.75259477	14.83425751
ENSG00000069812	34.41965424	-0.53589672	0.662595731	-0.808783839	0.418639493	0.537383093	54626	HES2	44.40287363	37.1496225	38.32501183	17.80110901
ENSG00000069849	2145.751686	-1.101679047	0.12532403	-8.79064488	1.49E-18	8.01E-18	483	ATP1B3	3118.527404	2736.688857	1447.099585	1280.690898
ENSG00000069869	247.6315122	-2.199249521	0.329701511	-6.670425958	2.55E-11	1.04E-10	4734	NEDD4	439.8982364	373.6814969	113.6534834	63.29283205
ENSG00000069943	152.8427449	-1.103203715	0.294543785	-3.745465945	0.000180059	0.000454412	9488	PIGB	208.5902436	209.0576795	97.79485777	95.92819857
ENSG00000069956	983.6283695	-0.190799585	0.196860854	-0.96921039	0.332440228	0.446635382	5597	MAPK6	1192.681838	904.7025714	1028.167559	808.9615096
ENSG00000069966	1536.43001	1.953126565	0.129786821	15.04872801	3.52E-51	3.92E-50	10681	GNB5	672.2388542	589.2949922	2549.274063	2334.912132
ENSG00000069974	365.5535477	-2.9051278	0.221559748	-13.1121642	2.80E-39	2.54E-38	5873	RAB27A	654.6842298	635.9141263	88.54399285	83.07184206
ENSG00000069998	1134.66406	-1.374219683	0.123305806	-11.14480919	7.59E-29	5.45E-28	27440	CECR5	1656.330449	1620.014911	626.4157106	635.895172
ENSG00000070010	1271.590602	-1.452952449	0.122875534	-11.82458704	2.91E-32	2.28E-31	7353	UFD1L	1903.127816	1822.516774	703.0657343	657.652083
ENSG00000070018	762.6867092	-0.880729328	0.145477495	-6.054058921	1.41E-09	5.23E-09	4040	LRP6	1018.168219	959.3343692	547.1225827	526.1216664
ENSG00000070019	5.501529735	2.110925364	1.344188035	1.57040928	0.116319925	0.184126468	2984	GUCY2C	2.065249936	1.456847941	10.57241706	7.911604006
ENSG00000070031	8.169826937	0.088728339	1.102238381	0.080498321	0.935840931	0.958668886	6343	SCT	9.293624713	6.555815735	7.929312792	8.900554507
ENSG00000070047	2033.482076	-0.124520287	0.097738561	-1.274013921	0.202658483	0.296583708	57661	PHRF1	2105.52231	2136.467506	1958.54026	1933.398229
ENSG00000070061	1714.921238	-0.32077357	0.112142654	-2.86040643	0.004230984	0.008988334	8518	IKBKAP	1976.444189	1833.443134	1567.360829	1482.436801
ENSG00000070081	596.6970034	-1.23011942	0.159381012	-7.718105203	1.18E-14	5.56E-14	4925	NUCB2	845.7198489	828.2180545	360.783732	352.0663783
ENSG00000070087	3648.317951	1.805391512	0.0845594	21.35057144	3.85E-101	7.88E-100	5217	PFN2	1629.4822	1615.644367	5728.928492	5619.216745
ENSG00000070159	539.6444106	-0.711226055	0.169094204	-4.206093634	2.60E-05	7.08E-05	5774	PTPN3	686.6956038	653.3963016	426.8613387	391.6243983
ENSG00000070182	3692.007191	3.225793382	0.089113313	36.19878203	6.36E-287	5.18E-285	6710	SPTB	715.6091029	709.4849473	6648.728776	6694.205939
ENSG00000070190	31.43323901	-2.859891777	0.71341595	-4.0087298	6.10E-05	0.00016046	27071	DAPP1	54.72912331	56.8170697	5.286208528	8.900554507
ENSG00000070193	3.575628151	2.33758963	1.568074178	1.49073919	0.136029983	0.211350517	2255	FGF10	1.032624968	0.728423971	6.60776066	5.933703004
ENSG00000070214	2313.187723	1.123625312	0.100620506	11.16696147	5.92E-29	4.25E-28	23446	SLC44A1	1494.208329	1416.056199	3254.982901	3087.503463
ENSG00000070269	182.7206506	0.118407385	0.264845829	0.447080423	0.654816994	0.752502808	54916	TMEM260	175.5462446	174.8217529	191.6250591	188.8895456
ENSG00000070366	1575.35602	0.639384816	0.111574256	5.730576569	1.00E-08	3.52E-08	23293	SMG6	1272.193961	1191.701616	1950.610947	1886.917555
ENSG00000070367	574.1750833	-0.355722956	0.163339407	-2.177814669	0.029419837	0.053592013	10640	EXOC5	668.1083543	621.3456469	516.7268836	490.5194484
ENSG00000070371	429.9554662	-0.651915638	0.18167064	-3.58844797	0.000332652	0.000815055	8218	CLTCL1	537.9976084	513.5388992	333.0311373	335.2542197
ENSG00000070388	77.28964642	1.919938754	0.518333969	3.704057359	0.000212178	0.000531009	27006	FGF22	41.30499872	22.58114309	153.3000473	91.97239657
ENSG00000070404	1105.579772	-1.845383354	0.13571316	-13.59767432	4.13E-42	3.96E-41	10272	FSTL3	1799.865319	1660.078229	499.5467059	462.8288343
ENSG00000070413	4435.961985	1.208975988	0.08035399	15.04562478	3.69E-51	4.11E-50	9993	DGCR2	2708.575291	2648.549557	6252.263137	6134.459956
ENSG00000070423	1598.236078	-0.633547651	0.106684618	-5.938509804	2.88E-09	1.04E-08	55658	RNF126	1926.87819	1960.917329	1242.259004	1262.889789
ENSG00000070444	1655.102681	0.30583665	0.107746423	2.838485426	0.004532819	0.009588575	102725415	MNT	1508.665078	1451.748973	1869.996267	1790.000406
ENSG00000070476	750.5087348	-0.431140391	0.141827071	-3.039901957	0.002366552	0.005227051	79364	ZXDC	870.5028481	853.7128935	633.0234713	644.7957265
ENSG00000070495	1002.769865	0.057469241	0.133300925	0.431124095	0.666378142	0.762104665	23210	JMJD6	1017.135594	948.4080097	1058.563258	986.9725997
ENSG00000070501	486.0339843	0.951289795	0.171168482	5.557622436	2.73E-08	9.37E-08	102723810	POLB	328.3747398	333.6181785	650.203649	631.93937
ENSG00000070526	111.1083613	-1.66584919	0.353896485	-4.707165124	2.51E-06	7.44E-06	55808	ST6GALNAC1	173.4809946	165.3522413	50.21898102	55.38122804
ENSG00000070540	580.7304953	-1.332778129	0.163789172	-8.137156523	4.05E-16	2.01E-15	55062	WIPI1	848.8177238	814.3779991	338.3173458	321.4089127
ENSG00000070601	70.58058118	3.883391712	0.516706685	7.515659903	5.66E-14	2.60E-13	22844	FRMPD1	9.293624713	8.012663676	137.4414217	127.5746146
ENSG00000070610	3080.51622	1.239336342	0.090948401	13.62680744	2.77E-42	2.67E-41	102725226	GBA2	1879.377442	1786.824	4387.553078	4268.310361
ENSG00000070614	2945.973908	0.846586475	0.09556728	8.858539025	8.11E-19	4.41E-18	3340	NDST1	2173.675558	2037.401846	3880.07706	3692.74117
ENSG00000070669	1123.08085	0.034037211	0.148516067	0.229182013	0.818727452	0.877687542	440	ASNS	1200.942838	1019.065135	1197.326232	1074.989194
ENSG00000070718	860.7976566	1.217368875	0.138760729	8.77315134	1.74E-18	9.33E-18	10947	AP3M2	534.8997335	500.4272678	1225.078826	1182.784799
ENSG00000070729	66.17770007	1.786588012	0.444253275	4.021552821	5.78E-05	0.000152305	1258	CNGB1	28.91349911	29.86538279	103.0810663	102.8508521
ENSG00000070731	1259.200103	-2.987194084	0.143945171	-20.75230488	1.17E-95	2.27E-94	10610	ST6GALNAC2	2379.167926	2094.947339	282.8121563	279.8729917
ENSG00000070748	2.777488661	0.918653279	1.609960054	0.570606257	0.568266576	0.680381884	1103	CHAT	2.065249936	1.456847941	2.643104264	4.944752504
ENSG00000070756	13753.1303	-2.875433945	0.13599758	-21.14327281	3.18E-99	6.34E-98	26986	PABPC1	26871.99954	21552.60844	3625.017498	2962.8957
ENSG00000070759	228.4152055	0.2752141	0.241138179	1.141312839	0.253739761	0.358537902	10420	TESK2	213.7533684	199.5881679	255.0595615	245.2597242
ENSG00000070761	725.7575635	-0.030967523	0.146401566	-0.211524533	0.83247799	0.886292916	29105	C16orf80	757.9467266	709.4849473	725.5321205	710.0664595
ENSG00000070770	1618.181944	-1.293397765	0.114264646	-11.31931715	1.05E-29	7.74E-29	1459	CSNK2A2	2387.428926	2210.766751	948.8744308	925.6576687
ENSG00000070778	372.0138412	0.485489319	0.19413532	2.500777905	0.012392086	0.024383709	11099	PTPN21	322.17899	297.925404	434.7906514	433.1603193
ENSG00000070785	555.3438976	-0.808934303	0.169291095	-4.778362987	1.77E-06	5.30E-06	8891	EIF2B3	742.457352	672.3353248	411.0027131	395.5802003
ENSG00000070808	11840.28205	9.929780119	0.206827658	48.00992392	0	0	815	CAMK2A	16.52199949	29.13695882	23966.34791	23349.12132
ENSG00000070814	2701.642105	-1.378665169	0.093956583	-14.67342813	9.54E-49	1.01E-47	6949	TCOF1	3975.606127	3830.053237	1522.428056	1478.480999
ENSG00000070831	1764.885954	-0.651594343	0.148464078	-4.388902368	1.14E-05	3.20E-05	998	CDC42	2341.993428	1971.843688	1498.640118	1247.066581
ENSG00000070882	401.2905879	-1.420473077	0.195867899	-7.252199477	4.10E-13	1.81E-12	26031	OSBPL3	599.9551065	568.899121	228.6285188	207.6796052
ENSG00000070886	66.51617368	1.393130817	0.440992354	3.159081568	0.001582672	0.003587783	2046	EPHA8	34.07662395	38.60647044	92.50864924	100.8729511
ENSG00000070915	315.4377324	-6.449948444	0.456934499	-14.11569591	3.04E-45	3.06E-44	6559	SLC12A3	639.1948552	609.6908634	3.964656396	8.900554507
ENSG00000070950	319.9800219	-2.472978273	0.22641633	-10.92226111	9.02E-28	6.33E-27	56852	RAD18	554.5196079	531.0210745	96.47330564	97.90609957
ENSG00000070961	2285.88106	2.033987785	0.101025461	20.13341759	3.76E-90	6.87E-89	490	ATP2B1	913.8730968	879.9361564	3763.780472	3585.934516
ENSG00000070985	21.43601742	-4.773636285	1.091324066	-4.374169355	1.22E-05	3.41E-05	29850	TRPM5	43.37024866	40.06331838	1.321552132	0.988950501
ENSG00000071051	1576.635312	0.481808347	0.106061059	4.542745	5.55E-06	1.60E-05	8440	NCK2	1321.759959	1309.706299	1831.671255	1843.403733
ENSG00000071054	4520.393818	0.227225588	0.079514805	2.857651328	0.004267891	0.009063218	9448	MAP4K4	4186.261621	4144.732392	4807.806656	4942.774603
ENSG00000071073	589.159795	1.067738674	0.167767732	6.36438643	1.96E-10	7.59E-10	11320	MGAT4A	399.6258626	361.2982894	831.2562911	764.4587371
ENSG00000071082	6033.394534	-1.473243673	0.417006486	-3.532903493	0.000411022	0.000997775	6160	RPL31	10834.30117	6957.905767	3788.889963	2552.481242
ENSG00000071127	5415.529317	-1.413303192	0.076515197	-18.47088233	3.54E-76	5.53E-75	9948	WDR1	7900.613631	7850.225131	2948.382807	2962.8957
ENSG00000071189	443.5031712	0.143464373	0.179527424	0.799122329	0.424219483	0.542761908	23161	SNX13	434.7351116	408.6458475	455.9354856	474.6962403
ENSG00000071205	164.955465	-1.027727204	0.284124651	-3.617170139	0.000297842	0.000733642	79658	ARHGAP10	224.0796181	219.2556151	105.7241706	110.7624561
ENSG00000071242	2019.72721	3.094920138	0.107652717	28.74911325	9.29E-182	3.75E-180	6196	RPS6KA2	414.0826122	430.4985666	3611.801977	3622.525684
ENSG00000071243	168.7002676	-0.048782862	0.276243337	-0.176593804	0.859827461	0.905466775	54556	ING3	168.3178698	174.8217529	162.5509122	169.1105356
ENSG00000071246	1080.533878	1.703796104	0.125344773	13.59287719	4.41E-42	4.23E-41	22846	VASH1	514.2472341	500.4272678	1659.869478	1647.591534
ENSG00000071282	253.3441192	-0.307267772	0.228032108	-1.347475908	0.177827007	0.265705447	29995	LMCD1	280.8739913	279.7148047	227.3069667	225.4807142
ENSG00000071462	2075.103985	-0.454294568	0.097424698	-4.663032848	3.12E-06	9.16E-06	114049	WBSCR22	2398.787801	2399.428559	1769.558305	1732.641277
ENSG00000071537	1261.564826	0.162103949	0.120245992	1.348102716	0.177625348	0.265476678	6400	SEL1L	1233.986837	1147.996178	1347.983175	1316.293116
ENSG00000071539	665.6840891	-4.026644371	0.201641517	-19.96932195	1.02E-88	1.83E-87	9319	TRIP13	1267.030836	1241.234446	87.22244072	67.24863405
ENSG00000071553	5755.384979	0.864598888	0.075491718	11.4528972	2.27E-30	1.70E-29	537	ATP6AP1	4124.304123	4036.925645	7384.833314	7475.476835
ENSG00000071564	3018.806293	-2.785419622	0.09632631	-28.91649874	7.41E-184	3.05E-182	6929	TCF3	5369.649834	5176.909159	773.1079972	755.5581826
ENSG00000071575	2074.735791	-1.354415843	0.103220196	-13.12161671	2.48E-39	2.25E-38	28951	TRIB2	3055.537281	2910.782186	1189.396919	1143.226779
ENSG00000071626	3216.969804	-1.032450228	0.088781112	-11.6291653	2.93E-31	2.24E-30	26528	DAZAP1	4270.936868	4373.457519	2069.550639	2153.934191
ENSG00000071655	2239.129924	0.03910637	0.101562808	0.385046168	0.70020321	0.789493775	53615	MBD3	2161.284058	2256.657461	2193.776539	2344.801637
ENSG00000071794	808.7893512	-0.895159846	0.142447102	-6.284156251	3.30E-10	1.26E-09	6596	HLTF	1089.419341	1015.423015	565.6243125	564.6907359
ENSG00000071859	2156.439319	-0.342128621	0.095866164	-3.568815199	0.000358599	0.000876038	9130	FAM50A	2403.950926	2418.367582	1889.819549	1913.619219
ENSG00000071889	1754.369573	0.248216385	0.103158331	2.406169057	0.016120803	0.031094019	60343	FAM3A	1627.41695	1580.680016	1893.784205	1915.59712
ENSG00000071894	4946.817151	-0.703590478	0.078285322	-8.987514621	2.53E-19	1.40E-18	102466749	CPSF1	6210.206558	6050.289499	3779.639098	3747.133447
ENSG00000071909	44.16619643	-1.197647107	0.554230048	-2.160920561	0.030701476	0.055726176	102725396	MYO3B	61.95749808	61.9160375	21.14483411	31.64641602
ENSG00000071967	577.7009117	0.005801963	0.165337873	0.035091557	0.972006734	0.981992243	79901	CYBRD1	589.6288568	563.0717292	609.2355329	548.8675279
ENSG00000071991	76.05942557	2.704921211	0.443143437	6.103940584	1.03E-09	3.86E-09	28513	CDH19	21.68512433	18.21059926	130.8336611	133.5083176
ENSG00000071994	706.1687211	-1.690281381	0.155334345	-10.88156895	1.41E-27	9.84E-27	5134	PDCD2	1119.365465	1038.004158	336.9957937	330.3094672
ENSG00000072041	549.9762852	0.838008906	0.161865797	5.177183333	2.25E-07	7.22E-07	55117	SLC6A15	397.5606127	391.1636722	714.9597034	696.2211525
ENSG00000072042	1075.440245	-0.292061989	0.126166974	-2.314884632	0.020619247	0.038924843	51109	RDH11	1221.595337	1147.267754	956.8037436	976.0941442
ENSG00000072062	2790.456104	0.941176226	0.092245267	10.20297582	1.92E-24	1.24E-23	5566	PRKACA	1948.563315	1873.506452	3732.063221	3607.691427
ENSG00000072071	4477.493291	1.975963951	0.080557982	24.52846883	7.34E-133	1.98E-131	22859	LPHN1	1829.811443	1799.207207	7165.45566	7115.498853
ENSG00000072080	3.569976163	-0.062388103	1.496153975	-0.041698986	0.966738662	0.97798388	6694	SPP2	5.16312484	2.185271912	3.964656396	2.966851502
ENSG00000072110	5899.182293	-1.317520008	0.078663464	-16.74881754	5.78E-63	7.60E-62	87	ACTN1	8580.08086	8261.05625	3426.784678	3328.807385
ENSG00000072121	853.8118882	0.025162002	0.134547575	0.187011931	0.851651279	0.899872239	102724564	ZFYVE26	851.9155987	840.601262	876.1890635	846.5416286
ENSG00000072133	50.97640485	1.006958743	0.489996649	2.055031897	0.039875924	0.070335069	27330	RPS6KA6	33.04399898	34.23592662	67.39915873	69.22653505
ENSG00000072134	2166.346549	1.845179804	0.098458712	18.74064527	2.31E-78	3.70E-77	100874309	EPN2	948.9823457	936.7532261	3424.141574	3355.509049
ENSG00000072135	1168.546636	0.031833135	0.118966488	0.26758069	0.789022096	0.856436856	26469	PTPN18	1166.866214	1144.354058	1196.00468	1166.961591
ENSG00000072163	503.8235965	2.419060452	0.182219938	13.27549814	3.21E-40	2.96E-39	55679	LIMS2	167.2852448	150.0553379	852.4011252	845.5526781
ENSG00000072182	300.1691007	0.515465178	0.21166078	2.435336281	0.014877956	0.028898645	55515	ASIC4	252.9931172	241.1083343	355.4975235	351.0774278
ENSG00000072195	2025.775096	1.946291729	0.100299767	19.40474835	7.04E-84	1.19E-82	100996693	SPEG	834.3609742	834.0454463	3212.693233	3222.000731
ENSG00000072201	510.9782009	1.748674613	0.171225373	10.21270726	1.74E-24	1.12E-23	84708	LNX1	230.2753679	237.4662144	788.9666228	787.2045986
ENSG00000072210	1033.839092	0.358917948	0.125248061	2.865656728	0.004161452	0.008848183	102723962	ALDH3A2	920.0688466	891.59094	1177.50295	1146.19363
ENSG00000072274	4017.940086	-2.836489984	0.093581307	-30.31043347	8.35E-202	3.99E-200	102724492	TFRC	7278.9734	6820.233636	1000.414964	972.1383422
ENSG00000072310	4093.450601	-0.653029988	0.081473005	-8.01529278	1.10E-15	5.37E-15	6720	SREBF1	5043.340344	4967.123055	3145.294074	3218.044929
ENSG00000072315	33.81877857	4.727854142	0.826157558	5.722702764	1.05E-08	3.69E-08	7224	TRPC5	2.065249936	2.185271912	68.72071087	62.30388155
ENSG00000072364	1678.932742	0.297521394	0.106163964	2.802470659	0.005071283	0.010650162	27125	AFF4	1527.252328	1485.256476	1888.497997	1814.724169
ENSG00000072401	200.2657303	0.29467291	0.256498041	1.148831035	0.250625659	0.354834537	7321	UBE2D1	181.7419944	177.7354488	229.950071	211.6354072
ENSG00000072415	610.7965565	0.545828902	0.162779669	3.353176139	0.000798898	0.001876704	64398	MPP5	523.5408588	469.833461	742.7122982	707.099608
ENSG00000072422	406.0936465	-1.210106904	0.192635167	-6.281858719	3.35E-10	1.28E-09	9886	RHOBTB1	587.5636068	547.0464019	252.4164572	237.3481202
ENSG00000072501	3605.348868	-1.468021546	0.089462112	-16.40942189	1.64E-60	2.08E-59	8243	SMC1A	5421.281082	5171.810191	1953.254051	1875.050149
ENSG00000072506	1213.911299	-1.878996115	0.125220293	-15.00552404	6.76E-51	7.51E-50	3028	HSD17B10	1956.824315	1862.580093	510.119123	526.1216664
ENSG00000072518	1820.054511	0.267856481	0.100916885	2.654228576	0.007948996	0.016177891	2011	MARK2	1652.199949	1650.608717	1999.508376	1977.901001
ENSG00000072571	254.1459355	-5.906324431	0.440236574	-13.41625112	4.86E-41	4.54E-40	3161	HMMR	515.2798591	485.1303644	9.250864924	6.922653505
ENSG00000072609	711.8698472	-0.158982034	0.144081099	-1.103420472	0.26984461	0.377219502	102723386	CHFR	752.7836017	749.5482657	668.7053788	676.4421425
ENSG00000072657	309.3654369	4.001780943	0.259496437	15.42133288	1.18E-53	1.36E-52	29953	TRHDE	37.17449885	34.96435059	594.6984594	570.6244389
ENSG00000072682	1416.948244	-2.598806942	0.127163639	-20.43671419	7.89E-93	1.48E-91	101927705	P4HA2	2525.800672	2339.697793	409.6811609	392.6133488
ENSG00000072694	10.47902738	0.355686894	1.003015685	0.35461748	0.722876179	0.806273728	2213	FCGR2B	7.228374777	10.92635956	11.89396919	11.86740601
ENSG00000072736	677.0126673	-1.699715313	0.155705547	-10.91621553	9.64E-28	6.75E-27	4775	NFATC3	1062.571092	1008.867199	321.1371681	315.4752097
ENSG00000072756	283.2693117	-0.133946595	0.216263814	-0.619366654	0.535674844	0.651633646	51095	TRNT1	296.3633658	296.468556	272.2397392	268.0055857
ENSG00000072778	6526.500702	-0.604831762	0.07452125	-8.116232137	4.81E-16	2.38E-15	37	ACADVL	7955.342754	7794.864909	5239.954204	5115.84094
ENSG00000072786	1101.059507	0.455258409	0.122808796	3.70705052	0.000209687	0.000525207	6793	STK10	946.9170957	910.5299632	1289.834881	1256.956086
ENSG00000072803	1635.013775	1.274617155	0.11586868	11.00053223	3.80E-28	2.68E-27	23291	FBXW11	998.5483441	914.172083	2377.472286	2249.862389
ENSG00000072818	302.8228379	-0.733764491	0.213303107	-3.440008447	0.000581696	0.001389514	9744	ACAP1	388.266988	368.5825291	229.950071	224.4917637
ENSG00000072832	2610.690187	3.706447784	0.103185619	35.92019731	1.48E-282	1.18E-280	1400	CRMP1	372.7776135	369.3109531	4896.350649	4804.321533
ENSG00000072840	514.8720994	0.369668864	0.168200985	2.197780608	0.027964744	0.051204081	2121	EVC	464.6812356	434.1406864	576.1967296	584.4697459
ENSG00000072849	312.9783102	-0.347098337	0.208025389	-1.668538341	0.095208907	0.154046063	51009	DERL2	357.288239	343.8161141	278.8474999	271.9613877
ENSG00000072858	366.7741584	2.280782592	0.204098302	11.17492192	5.41E-29	3.90E-28	54847	SIDT1	121.8497462	127.4741948	610.557085	607.2156074
ENSG00000072864	955.7427627	-0.896566157	0.13207358	-6.788383839	1.13E-11	4.69E-11	54820	NDE1	1263.932961	1224.480694	650.203649	684.3537465
ENSG00000072952	738.0300469	5.261045421	0.211628356	24.8598322	2.02E-136	5.63E-135	10335	MRVI1	37.17449885	37.1496225	1453.707345	1424.088721
ENSG00000072954	658.4855068	2.392115777	0.161347283	14.82588203	9.97E-50	1.08E-48	79041	TMEM38A	217.8838683	203.2302878	1129.927073	1082.900798
ENSG00000072958	2268.691852	0.133979987	0.096139973	1.393592924	0.163440566	0.247523911	8907	AP1M1	2168.512433	2159.048649	2323.288648	2423.917677
ENSG00000073008	991.7345851	-0.777499113	0.127910121	-6.078480004	1.21E-09	4.51E-09	5817	PVR	1262.900336	1242.691294	741.3907461	719.9559645
ENSG00000073050	922.3294691	-0.596800817	0.132273322	-4.511875924	6.43E-06	1.84E-05	7515	XRCC1	1108.006591	1113.760251	714.9597034	752.5913311
ENSG00000073060	3664.345659	-1.541850481	0.085629761	-18.00601166	1.75E-72	2.59E-71	949	SCARB1	5529.706704	5381.596294	1889.819549	1856.26009
ENSG00000073067	140.1556262	-3.93303636	0.419322443	-9.379503593	6.63E-21	3.86E-20	54905	CYP2W1	275.7108665	250.5778459	22.46638624	11.86740601
ENSG00000073111	3063.651819	-3.877462268	0.103813647	-37.35021734	2.51E-305	2.32E-303	4171	MCM2	5791.993446	5682.435394	396.4656396	383.7127943
ENSG00000073146	59.84621121	3.106142016	0.553787155	5.608909464	2.04E-08	7.02E-08	54456	MOV10L1	16.52199949	8.012663676	111.0103791	103.8398026
ENSG00000073150	1986.026767	2.997111532	0.10814061	27.7149495	4.61E-169	1.70E-167	56666	PANX2	451.2571111	432.6838385	3564.2261	3495.94002
ENSG00000073169	1445.815297	0.60437291	0.110510721	5.468907509	4.53E-08	1.53E-07	83642	SELO	1150.344214	1144.354058	1715.374667	1773.188248
ENSG00000073282	12.29428934	0.12615776	0.932624869	0.135271709	0.892397052	0.929029474	8626	TP63	10.32624968	13.11163147	11.89396919	13.84530701
ENSG00000073331	159.8807626	-1.100767002	0.28999923	-3.795758363	0.000147193	0.000374335	80216	ALPK1	222.0143681	214.8850713	97.79485777	104.8287531
ENSG00000073350	1512.70522	-2.187693488	0.120678028	-18.1283496	1.90E-73	2.86E-72	3993	LLGL2	2458.680049	2505.778459	516.7268836	569.6354884
ENSG00000073417	704.3779542	-0.58481947	0.146024838	-4.004931475	6.20E-05	0.00016295	5151	PDE8A	856.0460985	834.7738703	566.9458646	559.7459834
ENSG00000073464	1899.507586	5.380628841	0.144557078	37.22148309	3.07E-303	2.77E-301	1183	CLCN4	92.93624713	85.22560455	3736.027877	3683.840615
ENSG00000073536	797.0841898	-0.866512057	0.139141336	-6.227567477	4.74E-10	1.80E-09	54475	NLE1	1026.429218	1032.90519	568.2674168	560.7349339
ENSG00000073578	4728.77837	-0.271048531	0.163163482	-1.6612083	0.096671619	0.156163164	6389	SDHA	5830.20057	4514.043346	4855.382533	3715.487031
ENSG00000073584	489.5123983	-0.722350123	0.185619204	-3.89156998	9.96E-05	0.000257241	6605	SMARCE1	657.7821047	562.3433053	370.034597	367.8895863
ENSG00000073598	56.11644286	-0.279427237	0.466285755	-0.599261791	0.548998324	0.663296145	54752	FNDC8	61.95749808	61.18761353	52.86208528	48.45857454
ENSG00000073605	518.536218	-0.152432575	0.188319636	-0.809435376	0.418264761	0.537053367	55876	GSDMB	588.5962318	503.3409637	523.3346443	458.8730323
ENSG00000073614	852.5364292	-0.916673339	0.138668381	-6.610543322	3.83E-11	1.54E-10	5927	KDM5A	1148.278965	1081.709596	594.6984594	585.4586964
ENSG00000073670	2907.60037	4.452995082	0.108817645	40.92162684	0	0	4185	ADAM11	259.188867	248.392574	5650.956917	5471.863121
ENSG00000073711	233.2400766	0.332829829	0.236683851	1.406221113	0.159658477	0.242508089	5523	PPP2R3A	209.6228685	203.2302878	259.0242179	261.0829322
ENSG00000073712	818.8481329	-0.263696046	0.139172551	-1.894741778	0.05812662	0.098819953	10979	FERMT2	919.0362216	868.2813729	753.2847153	734.790222
ENSG00000073734	1.382099878	-0.354638033	1.883486026	-0.188288115	0.850650802	NA	8647	ABCB11	1.032624968	2.185271912	1.321552132	0.988950501
ENSG00000073737	24.82971565	0.485103384	0.691459119	0.701564807	0.482950605	0.600928584	10170	DHRS9	23.75037427	17.48217529	30.39569904	27.69061402
ENSG00000073754	0.440262235	-1.466137419	2.000949846	-0.732720724	0.463728782	NA	922	CD5L	1.032624968	0.728423971	0	0
ENSG00000073756	112.9986933	-1.133274984	0.340829756	-3.325047076	0.000884036	0.002066227	5743	PTGS2	155.9263702	155.1543057	68.72071087	72.19338655
ENSG00000073792	795.0635039	-4.603732376	0.209208453	-22.00547974	2.55E-107	5.57E-106	10644	IGF2BP2	1646.004199	1409.500383	63.43450234	61.31493105
ENSG00000073803	452.8400133	1.183614832	0.18696743	6.330593698	2.44E-10	9.41E-10	9175	MAP3K13	294.2981159	259.3189335	647.5605447	610.1824589
ENSG00000073849	1377.827074	-1.132364715	0.118781186	-9.533199237	1.53E-21	9.08E-21	6480	ST6GAL1	1961.987439	1823.973622	866.9381986	858.4090346
ENSG00000073861	3.76865276	1.459486734	1.48230068	0.984609097	0.32481612	0.438547479	30009	TBX21	2.065249936	1.456847941	6.60776066	4.944752504
ENSG00000073905	0.858687236	0.208441391	2.068438696	0.100772332	0.919731191	NA	7416	VDAC1P1	0	1.456847941	0	1.977901001
ENSG00000073910	1159.421956	3.82807456	0.141959877	26.96589094	3.71E-160	1.28E-158	102724531	FRY	156.9589951	147.870066	2185.847226	2147.011537
ENSG00000073921	2471.888384	-0.268599307	0.101930715	-2.635116484	0.008410841	0.017045515	8301	PICALM	2794.283164	2608.486239	2314.037783	2170.746349
ENSG00000073969	2769.393315	2.837130653	0.104633835	27.11484923	6.58E-162	2.30E-160	101930324	NSF	710.445978	649.7541817	4994.145507	4723.227591
ENSG00000074047	211.5951423	-1.547238876	0.257541826	-6.007718833	1.88E-09	6.90E-09	2736	GLI2	312.8853653	318.3212751	108.3672748	106.8066541
ENSG00000074054	2693.092183	0.693904608	0.095509402	7.26530154	3.72E-13	1.65E-12	23332	CLASP1	2121.011684	1994.424831	3384.49501	3272.437207
ENSG00000074071	2180.126491	-0.928679759	0.096748332	-9.598922648	8.08E-22	4.84E-21	65993	MRPS34	2878.958411	2839.396637	1488.067701	1514.083217
ENSG00000074181	2531.194109	-0.037564851	0.091715978	-0.409578047	0.682115503	0.774784056	4854	NOTCH3	2591.88867	2537.100689	2481.874904	2513.912173
ENSG00000074201	1479.338076	-1.42098744	0.121735078	-11.67278543	1.76E-31	1.35E-30	1207	CLNS1A	2260.416055	2049.056629	816.7192176	791.1604006
ENSG00000074211	3494.402763	5.697411011	0.120229541	47.38777965	0	0	5522	PPP2R2C	134.2412459	129.6594668	6907.752994	6805.957346
ENSG00000074219	502.8481075	-2.74910609	0.189932095	-14.47415244	1.76E-47	1.84E-46	8463	TEAD2	894.2532224	858.0834373	125.5474525	133.5083176
ENSG00000074266	440.6066923	-1.046211505	0.188374815	-5.553882046	2.79E-08	9.56E-08	8726	EED	611.3139811	576.1833607	303.9569904	270.9724372
ENSG00000074276	294.4070143	0.217620299	0.212277661	1.025168159	0.305283849	0.41735248	54825	CDHR2	272.6129916	271.702141	319.815616	313.4973087
ENSG00000074317	7496.213792	7.294154462	0.124087232	58.78247365	0	0	6620	SNCB	97.066747	92.50984426	14987.72273	14807.55585
ENSG00000074319	723.0750637	-0.254020213	0.143762853	-1.766939145	0.07723842	0.127814368	7251	TSG101	793.0559755	780.1420725	667.3838267	651.71838
ENSG00000074356	590.4524489	-0.550969126	0.158024088	-3.48661482	0.000489175	0.001177354	55421	C17orf85	707.3481031	697.1017398	467.8294547	489.5304979
ENSG00000074370	2017.501163	-0.354489027	0.098876409	-3.585172935	0.000336855	0.000824613	489	ATP2A3	2282.101179	2247.187949	1745.770366	1794.945159
ENSG00000074410	421.5533791	-1.816413524	0.191582203	-9.481118281	2.52E-21	1.49E-20	771	CA12	673.2714792	641.0130941	185.0172985	186.9116446
ENSG00000074416	3906.902727	2.40155995	0.088079703	27.26575909	1.08E-163	3.83E-162	11343	MGLL	1279.422335	1207.726943	6618.333077	6522.128552
ENSG00000074527	551.9183409	-0.561164492	0.166619049	-3.367949201	0.000757295	0.001783879	59277	NTN4	676.3693541	639.5562461	462.5432462	429.2045173
ENSG00000074582	680.5413576	-0.813151763	0.150780369	-5.392955126	6.93E-08	2.31E-07	617	BCS1L	891.1553475	844.2433819	498.2251538	488.5415474
ENSG00000074590	1919.511863	3.699843735	0.115424443	32.05424816	1.92E-225	1.09E-223	9891	NUAK1	273.6456165	273.8874129	3623.695946	3506.818476
ENSG00000074603	796.5112559	0.847125544	0.141895227	5.970077809	2.37E-09	8.66E-09	54878	DPP8	581.367857	556.5159135	1053.277049	994.8842037
ENSG00000074621	227.0617821	-1.066997657	0.245685516	-4.342940825	1.41E-05	3.92E-05	9187	SLC24A1	312.8853653	302.2959478	150.6569431	142.4088721
ENSG00000074657	1574.071323	1.739955428	0.128700076	13.51945919	1.20E-41	1.14E-40	55205	ZNF532	764.1424764	686.1753803	2558.524928	2287.442508
ENSG00000074660	199.4865552	1.999490905	0.269360213	7.423111528	1.14E-13	5.18E-13	8578	SCARF1	76.41424764	82.31190867	307.9216468	331.2984177
ENSG00000074695	1633.046802	-1.813695734	0.119657096	-15.15744399	6.77E-52	7.61E-51	3998	LMAN1	2648.683043	2437.306605	747.9985067	698.1990535
ENSG00000074696	2474.596557	-0.227602603	0.094549564	-2.407230602	0.016074017	0.031008153	51495	PTPLAD1	2730.260416	2609.214663	2294.214501	2264.696647
ENSG00000074706	755.0949465	6.540150902	0.281584964	23.22620787	2.48E-119	6.01E-118	26034	IPCEF1	12.39149962	18.21059926	1556.788412	1432.989276
ENSG00000074755	1962.985528	0.383290413	0.108781237	3.523497466	0.000425891	0.001031671	23140	ZZEF1	1776.114945	1631.669694	2278.355876	2165.801597
ENSG00000074771	0.577625658	1.7631545	2.033710261	0.866964451	0.385961488	NA	50508	NOX3	0	0	1.321552132	0.988950501
ENSG00000074800	42773.79938	-2.358480032	0.067290289	-35.04933702	3.99E-269	2.93E-267	2023	ENO1	73432.02673	69753.87942	14075.85176	13833.4396
ENSG00000074803	14.99566445	3.79914593	1.049807414	3.61889798	0.00029586	0.000728958	6557	SLC12A1	1.032624968	2.185271912	29.07414691	27.69061402
ENSG00000074842	2163.787063	-2.021438576	0.100156771	-20.18274506	1.39E-90	2.55E-89	56005	C19orf10	3457.228393	3488.422395	855.0442294	854.4532326
ENSG00000074855	1726.049629	1.072339488	0.105350176	10.17881064	2.47E-24	1.58E-23	57719	ANO8	1136.92009	1088.265412	2343.11193	2335.901083
ENSG00000074935	241.5907514	0.915627237	0.236393647	3.873315754	0.000107365	0.000276544	51175	TUBE1	162.12212	171.908057	323.7802724	308.5525562
ENSG00000074964	2661.115886	2.062506839	0.092551805	22.28489044	5.18E-110	1.16E-108	55160	ARHGEF10L	1031.592343	1023.435679	4312.224607	4277.210916
ENSG00000074966	7.841955176	-0.641426115	1.147712483	-0.55887352	0.576248043	0.687859461	7294	TXK	9.293624713	10.19793559	3.964656396	7.911604006
ENSG00000075035	1585.528735	7.69017835	0.265996865	28.91078571	8.74E-184	3.59E-182	9671	WSCD2	14.45674955	15.29690338	3198.15616	3114.205127
ENSG00000075043	1807.216269	3.721936197	0.117672665	31.62957331	1.45E-219	7.82E-218	3785	KCNQ2	249.8952423	257.8620856	3336.919133	3384.188613
ENSG00000075073	32.47186812	2.12715257	0.638744781	3.33020736	0.000867813	0.002031785	6865	TACR2	13.42412459	10.19793559	52.86208528	53.40332704
ENSG00000075089	233.1089758	0.429248781	0.244406262	1.756292074	0.07903855	0.130444344	64431	ACTR6	191.0356191	206.1439837	252.4164572	282.8398432
ENSG00000075131	133.3269719	-1.402414642	0.343133665	-4.08707972	4.37E-05	0.000116553	54962	TIPIN	214.7859934	172.636481	80.61468006	65.27073305
ENSG00000075142	1206.354959	0.734133739	0.129470746	5.670267323	1.43E-08	4.97E-08	6717	SRI	959.3085953	852.9844695	1531.678921	1481.44785
ENSG00000075151	2069.713857	0.396056264	0.102792024	3.852986323	0.000116686	0.000299425	8672	EIF4G3	1844.268193	1730.735354	2394.652463	2309.199419
ENSG00000075188	244.7830355	-3.034460489	0.270667743	-11.21101635	3.60E-29	2.60E-28	79023	NUP37	441.9634863	431.2269906	55.50518955	50.43647554
ENSG00000075213	243.171631	-1.844131437	0.248969924	-7.407045013	1.29E-13	5.83E-13	10371	SEMA3A	396.5279877	364.9404092	108.3672748	102.8508521
ENSG00000075218	579.7284996	-5.831672262	0.303032419	-19.24438406	1.57E-82	2.64E-81	51512	GTSE1	1186.486088	1094.821228	11.89396919	25.71271302
ENSG00000075223	559.6636956	-1.998929902	0.17123465	-11.67362977	1.74E-31	1.34E-30	10512	SEMA3C	909.7425969	881.3930044	229.950071	217.5691102
ENSG00000075234	523.8186158	-1.124760449	0.168601958	-6.671099552	2.54E-11	1.03E-10	55020	TTC38	707.3481031	729.8808185	323.7802724	334.2652692
ENSG00000075239	882.8467011	-0.997772786	0.137624476	-7.249966107	4.17E-13	1.84E-12	38	ACAT1	1197.844963	1156.737265	569.5889689	607.2156074
ENSG00000075240	1174.019745	-0.140080214	0.119186648	-1.175301236	0.23987422	0.342342937	23151	GRAMD4	1219.530087	1242.691294	1099.531374	1134.326224
ENSG00000075275	800.6857828	-5.529043568	0.236073484	-23.42085813	2.62E-121	6.49E-120	9620	CELSR1	1598.503451	1536.246154	38.32501183	29.66851502
ENSG00000075290	5.030642562	-1.202582743	1.345617009	-0.893703583	0.371480508	0.488242979	7479	WNT8B	7.228374777	7.284239706	2.643104264	2.966851502
ENSG00000075292	1321.139453	0.136696807	0.11941793	1.144692489	0.252336564	0.356868725	100507113	ZNF638	1300.074835	1217.196455	1419.34699	1347.939532
ENSG00000075303	323.3737106	0.143603024	0.205112396	0.700118702	0.483853177	0.601932199	55972	SLC25A40	315.9832402	298.6538279	343.6035543	335.2542197
ENSG00000075336	414.0785773	-0.351570912	0.18612573	-1.888889367	0.058906654	0.100051156	29090	TIMM21	479.1379852	450.1660138	354.1759714	372.8343388
ENSG00000075340	3509.031273	2.387654536	0.090036686	26.51868531	5.90E-155	1.95E-153	119	ADD2	1146.213715	1105.019163	6006.45444	5778.437776
ENSG00000075388	11.61288483	-5.963230051	1.70516238	-3.49716257	0.000470235	0.001133565	2249	FGF4	21.68512433	24.766415	0	0
ENSG00000075391	531.0458627	1.024813243	0.165540818	6.190698183	5.99E-10	2.26E-09	9462	RASAL2	354.1903641	345.272962	725.5321205	699.188004
ENSG00000075399	1181.236808	1.298039028	0.123346884	10.52348456	6.73E-26	4.50E-25	9605	VPS9D1	705.2828532	660.6805413	1703.480698	1655.503138
ENSG00000075407	582.8560625	0.522210297	0.167434174	3.118899119	0.001815281	0.004080576	7587	ZNF37A	507.0188593	450.1660138	705.7088385	668.5305385
ENSG00000075413	1835.608389	0.358307095	0.101011185	3.547202179	0.000389346	0.000947509	102724915	MARK3	1622.253825	1595.248496	2074.836847	2050.094388
ENSG00000075415	6485.495936	-0.835577625	0.083411647	-10.01751741	1.28E-23	8.05E-23	5250	SLC25A3	8586.27661	8040.343787	4772.124749	4543.2386
ENSG00000075420	780.4066838	-3.017792932	0.160673306	-18.78216744	1.06E-78	1.70E-77	102724045	FNDC3B	1415.728831	1364.338097	166.5155686	175.0442386
ENSG00000075426	1717.701182	0.010703036	0.10348948	0.10342149	0.917628457	0.945467867	2355	FOSL2	1731.712071	1691.40046	1718.017772	1729.674426
ENSG00000075429	10.80637309	6.16075843	1.698691708	3.626766648	0.000286992	0.000708067	27091	CACNG5	0	0	18.50172985	24.72376252
ENSG00000075461	562.2148272	-0.673754787	0.162444336	-4.147604055	3.36E-05	9.07E-05	27092	CACNG4	676.3693541	705.8428275	441.3984121	425.2487153
ENSG00000075539	963.7226992	0.443429859	0.134742355	3.290946325	0.00099851	0.002319702	285527	FRYL	852.9482236	780.8704964	1131.248625	1089.823452
ENSG00000075568	1055.750741	-0.25446912	0.123998076	-2.052202171	0.040150019	0.070752956	23505	TMEM131	1161.703089	1135.61297	975.3054735	950.3814312
ENSG00000075618	6986.327827	-0.592152288	0.075167862	-7.877732242	3.33E-15	1.60E-14	6624	FSCN1	8549.102111	8252.315162	5640.3845	5503.509537
ENSG00000075624	68071.65515	-0.635871546	0.090276658	-7.043587588	1.87E-12	8.03E-12	60	ACTB	87312.57155	78369.67814	55996.80694	50607.56397
ENSG00000075643	462.134082	-4.865686301	0.270142067	-18.01158316	1.58E-72	2.34E-71	55034	MOCOS	928.3298463	858.8118613	35.68190757	25.71271302
ENSG00000075651	435.443987	-0.258282621	0.179387488	-1.439802874	0.149923178	0.229802072	5337	PLD1	477.0727353	472.0187329	387.2147747	405.4697053
ENSG00000075673	6.024176949	0.329542696	1.235022269	0.26683138	0.789598992	0.856722897	479	ATP12A	6.195749808	4.370543823	6.60776066	6.922653505
ENSG00000075702	870.8771048	-3.996890267	0.171072267	-23.36375346	9.99E-121	2.46E-119	102725164	WDR62	1657.363074	1622.200182	99.1164099	104.8287531
ENSG00000075711	1299.888388	0.78867869	0.11399907	6.918290593	4.57E-12	1.92E-11	1739	DLG1	958.2759704	947.6795857	1651.940165	1641.657831
ENSG00000075785	4011.794858	0.118157987	0.081979095	1.441318522	0.149494717	0.229266337	7879	RAB7A	3900.224504	3795.088887	4213.108197	4138.757846
ENSG00000075790	681.1177445	0.729956908	0.149107782	4.895498405	9.81E-07	3.00E-06	55973	BCAP29	526.6387337	498.2419959	847.1149166	852.4753316
ENSG00000075826	779.3986449	0.757586528	0.146306791	5.178068102	2.24E-07	7.19E-07	25956	SEC31B	602.0203564	556.5159135	1009.665829	949.3924807
ENSG00000075856	1826.141055	-0.413499743	0.104963069	-3.939478416	8.17E-05	0.000212475	9733	SART3	2145.794684	2027.20391	1573.968589	1557.597039
ENSG00000075884	63.66561703	-2.431384995	0.491168688	-4.950203572	7.41E-07	2.29E-06	101928361	ARHGAP15	110.4908716	104.8930518	22.46638624	16.81215851
ENSG00000075886	18.24524908	1.272236392	0.806577891	1.577326141	0.114720501	0.181954155	113457	TUBA3D	11.35887465	9.469511617	30.39569904	21.75691102
ENSG00000075891	44.56727687	6.927173739	1.150996133	6.018416169	1.76E-09	6.47E-09	5076	PAX2	0	0.728423971	84.57933645	92.96134707
ENSG00000075914	630.6753485	-0.991251038	0.154213351	-6.427790005	1.29E-10	5.06E-10	23016	EXOSC7	830.2304743	848.6139257	421.5751301	422.2818638
ENSG00000075945	1079.983897	2.376514771	0.133596112	17.7888019	8.63E-71	1.26E-69	22920	KIFAP3	355.222989	341.6308422	1872.639371	1750.442386
ENSG00000075975	785.200692	0.175433136	0.138923469	1.262804169	0.206659566	0.301712764	23609	MKRN2	749.6857268	725.5102747	833.8993953	831.7073711
ENSG00000076003	1494.185797	-2.68322269	0.120318531	-22.30099277	3.61E-110	8.13E-109	4175	MCM6	2633.193669	2539.285961	405.7165045	398.5470518
ENSG00000076043	598.6594576	-1.717150363	0.162060532	-10.59573443	3.12E-26	2.10E-25	25996	REXO2	911.8078468	925.0984426	278.8474999	278.8840412
ENSG00000076053	239.6474925	-0.605470364	0.248138056	-2.440054438	0.014685049	0.028562504	10179	RBM7	313.9179903	265.1463253	191.6250591	187.9005951
ENSG00000076067	152.0661067	-0.37529088	0.297105945	-1.263155068	0.206533457	0.301608791	5939	RBMS2	179.6767444	163.8953934	140.084526	124.6077631
ENSG00000076108	3370.802623	-0.573487101	0.090972013	-6.303994856	2.90E-10	1.11E-09	11176	BAZ2A	4153.217622	3911.636722	2758.0793	2660.276847
ENSG00000076201	3095.295834	0.24614404	0.088157851	2.792083053	0.005236991	0.010967834	25930	PTPN23	2882.056286	2781.851144	3392.424323	3324.851583
ENSG00000076242	632.89445	-1.160670819	0.157226341	-7.382165153	1.56E-13	7.00E-13	4292	MLH1	901.4815971	848.6139257	389.857879	391.6243983
ENSG00000076248	933.3913397	-2.011896458	0.139287998	-14.44414804	2.73E-47	2.82E-46	7374	UNG	1536.545953	1456.119517	373.9992534	366.9006358
ENSG00000076258	22.48553505	-0.15201108	0.71754666	-0.211848356	0.832225342	0.886092948	2329	FMO4	24.78299923	22.58114309	23.78793838	18.79005951
ENSG00000076321	280.8115952	-0.291864433	0.220824114	-1.321705438	0.186266257	0.276546823	27252	KLHL20	322.17899	296.468556	252.4164572	252.1823777
ENSG00000076344	2352.146604	4.255837651	0.113493125	37.49863836	9.69E-308	9.14E-306	8786	RGS11	227.177493	238.9230623	4457.595341	4484.890521
ENSG00000076351	1130.915591	0.873277131	0.121731158	7.173817687	7.29E-13	3.19E-12	113235	SLC46A1	809.577975	787.4263122	1486.746149	1439.911929
ENSG00000076356	2157.234751	3.006929853	0.107811302	27.89067387	3.46E-171	1.30E-169	5362	PLXNA2	490.4968598	464.0060692	3918.402072	3756.034002
ENSG00000076382	1109.712272	-3.405542467	0.143024823	-23.81084895	2.58E-125	6.60E-124	10615	SPAG5	2035.303812	2021.376518	194.2681634	187.9005951
ENSG00000076513	872.1421823	-0.52927226	0.134376568	-3.93872435	8.19E-05	0.000213103	88455	ANKRD13A	1050.179593	1011.052471	716.2812556	711.05541
ENSG00000076554	1531.962717	0.770738444	0.111612331	6.905495433	5.00E-12	2.10E-11	7163	TPD52	1160.670464	1103.562315	1971.755781	1891.862308
ENSG00000076555	691.9427524	1.210643003	0.14789896	8.185608641	2.71E-16	1.35E-15	32	ACACB	410.9847373	423.2143269	963.4115043	970.1604412
ENSG00000076604	1429.573532	-2.143008158	0.119130558	-17.98873608	2.39E-72	3.52E-71	9618	TRAF4	2378.135301	2285.065996	537.8717177	517.2211119
ENSG00000076641	524.7494375	2.39607122	0.174535252	13.72829378	6.87E-43	6.70E-42	55824	PAG1	168.3178698	166.0806653	877.5106157	887.0885992
ENSG00000076650	262.9603489	-0.190549211	0.22412587	-0.850188382	0.39522036	0.512713743	55094	GPATCH1	283.9718662	276.8011088	245.8086966	245.2597242
ENSG00000076662	807.1547466	-2.523211572	0.150092548	-16.81103829	2.03E-63	2.68E-62	3385	ICAM3	1369.260708	1381.820272	239.2009359	238.3370707
ENSG00000076685	900.4179673	0.045459131	0.135497055	0.335499032	0.737248675	0.817673084	22978	NT5C2	907.6773469	864.639253	942.2666702	887.0885992
ENSG00000076706	3096.893174	0.573509026	0.091676044	6.255822136	3.95E-10	1.51E-09	102465453	MCAM	2561.942546	2416.910734	3762.45892	3646.260496
ENSG00000076716	367.6917003	-1.073552186	0.19760797	-5.432737276	5.55E-08	1.86E-07	2239	GPC4	489.4642349	507.7115075	243.1655923	230.4254667
ENSG00000076770	485.528586	-4.742537423	0.251227924	-18.87742947	1.75E-79	2.84E-78	55796	MBNL3	952.0802206	920.7278988	35.68190757	33.62431702
ENSG00000076826	1091.16047	1.356075885	0.123230387	11.00439528	3.64E-28	2.57E-27	57662	CAMSAP3	608.2161062	616.9751031	1562.07462	1577.376049
ENSG00000076864	4335.454925	3.027999583	0.084390628	35.88075642	6.10E-282	4.85E-280	5909	RAP1GAP	940.7213459	951.3217055	7703.327378	7746.449272
ENSG00000076924	2575.387788	0.018130848	0.092007964	0.197057379	0.843782636	0.893942007	56949	XAB2	2596.01917	2522.53221	2616.673221	2566.326549
ENSG00000076928	2100.369285	-0.881843639	0.097328103	-9.06052424	1.30E-19	7.26E-19	100505585	ARHGEF1	2712.705791	2733.775161	1481.45994	1473.536246
ENSG00000076944	477.0472453	-2.64870493	0.190883001	-13.87606501	8.85E-44	8.73E-43	6813	STXBP2	816.8063498	829.6749025	132.1552132	129.5525156
ENSG00000076984	1812.502298	0.223846347	0.101033982	2.215555024	0.026721992	0.049192145	5609	MAP2K7	1679.048198	1665.177197	1958.54026	1947.243536
ENSG00000077009	70.28748663	-3.452899466	0.514876377	-6.706268955	2.00E-11	8.17E-11	27231	NMRK2	135.2738708	123.103651	11.89396919	10.87845551
ENSG00000077044	2333.295737	0.92181567	0.097536189	9.451011796	3.36E-21	1.98E-20	8527	DGKD	1653.232574	1571.210504	3096.396645	3012.343225
ENSG00000077063	391.600279	2.072359647	0.196168934	10.56415816	4.37E-26	2.94E-25	83992	CTTNBP2	150.7632453	149.326914	646.2389926	620.071964
ENSG00000077080	1014.920545	8.42326424	0.407293804	20.68105174	5.13E-95	9.89E-94	51412	ACTL6B	6.195749808	5.098967794	2045.7627	2002.624764
ENSG00000077092	112.8449269	1.12405147	0.337579319	3.329740321	0.00086927	0.002034867	5915	RARB	72.28374777	69.2002772	158.5862558	151.3094266
ENSG00000077097	2390.951342	-0.14646908	0.101476769	-1.443375485	0.148914726	0.22858954	7155	TOP2B	2596.01917	2428.565518	2333.861065	2205.359617
ENSG00000077147	1732.885408	-0.282680271	0.104596174	-2.702587104	0.006880215	0.014135283	56889	TM9SF3	1936.171815	1868.407484	1579.254798	1547.707534
ENSG00000077150	943.3902221	-2.585312904	0.145508907	-17.76738591	1.26E-70	1.83E-69	4791	NFKB2	1673.885073	1561.740993	270.9181871	267.0166352
ENSG00000077152	432.5324136	-3.426584148	0.219506823	-15.61037651	6.19E-55	7.32E-54	29089	UBE2T	820.9368496	762.6598972	75.32847153	71.20443605
ENSG00000077157	2381.78172	2.961773542	0.104837107	28.2511949	1.38E-175	5.32E-174	4660	PPP1R12B	554.5196079	528.8358026	4330.726337	4113.045133
ENSG00000077232	1006.206727	-1.111830805	0.129491171	-8.586151472	8.99E-18	4.73E-17	54431	DNAJC10	1405.402582	1346.855922	643.5958883	628.9725185
ENSG00000077235	4025.19678	-0.285777781	0.085195695	-3.354368784	0.000795463	0.001868955	2975	GTF3C1	4488.820736	4355.975344	3717.526147	3538.464892
ENSG00000077238	715.9055943	-1.148391524	0.148585294	-7.728837061	1.09E-14	5.11E-14	3566	IL4R	1011.972469	962.2480651	445.3630685	444.0387748
ENSG00000077254	976.2505612	0.876049972	0.154767544	5.660424343	1.51E-08	5.25E-08	23032	USP33	743.489977	633.7288544	1340.053862	1187.729551
ENSG00000077264	421.9258713	4.898915719	0.25774082	19.00713948	1.49E-80	2.45E-79	5063	PAK3	28.91349911	25.49483897	831.2562911	802.0388561
ENSG00000077274	50.84019544	-7.94747521	1.515826765	-5.24299702	1.58E-07	5.13E-07	827	CAPN6	104.2951218	99.06565999	0	0
ENSG00000077279	80.55437138	3.214113853	0.448570863	7.165230994	7.77E-13	3.40E-12	1641	DCX	14.45674955	16.02532735	145.3707345	146.3646741
ENSG00000077312	1733.772788	-1.945704566	0.111698252	-17.41929289	5.89E-68	8.26E-67	6626	SNRPA	2822.164038	2684.242331	729.4967769	699.188004
ENSG00000077327	18.45225063	2.345787779	0.881812271	2.660189538	0.007809669	0.015909727	9576	SPAG6	3.097874904	8.012663676	29.07414691	33.62431702
ENSG00000077348	560.6735462	-1.169082109	0.164868874	-7.09098133	1.33E-12	5.75E-12	56915	EXOSC5	797.1864754	756.1040814	342.2820022	347.1216258
ENSG00000077380	1228.89717	0.529164459	0.162533994	3.255715596	0.00113107	0.00261036	1781	DYNC1I2	1104.908716	906.8878433	1580.57635	1323.21577
ENSG00000077420	236.3719579	-1.205459682	0.24271302	-4.96660494	6.81E-07	2.11E-06	54518	APBB1IP	337.6683646	322.691819	138.7629739	146.3646741
ENSG00000077454	1919.914418	-0.162774107	0.099180937	-1.641183395	0.100759351	0.162019757	4034	LRCH4	2034.271187	2022.104942	1814.491077	1808.790466
ENSG00000077458	224.876945	-0.349970611	0.247700328	-1.412879075	0.157691283	0.239973391	143684	FAM76B	262.2867419	241.8367582	207.4836847	187.9005951
ENSG00000077463	603.3391697	-0.161531409	0.154665751	-1.044390298	0.296304851	0.406864807	51548	SIRT6	630.9338555	643.198366	569.5889689	569.6354884
ENSG00000077498	664.8949027	-8.065688483	0.5060002	-15.9400895	3.34E-57	4.06E-56	7299	TYR	1354.803958	1295.866244	3.964656396	4.944752504
ENSG00000077514	427.2300059	-2.386465214	0.197612476	-12.07649062	1.41E-33	1.13E-32	10714	POLD3	734.1963523	701.4722836	134.7983175	138.4530701
ENSG00000077522	627.7686072	5.51683035	0.239440176	23.04053746	1.83E-117	4.39E-116	88	ACTN2	26.84824917	26.22326294	1239.6159	1218.387017
ENSG00000077549	3341.705754	-0.184176486	0.08670544	-2.124162982	0.033656518	0.060392198	832	CAPZB	3594.567514	3514.645658	3184.940638	3072.669206
ENSG00000077585	298.776093	1.46142271	0.218647883	6.683909714	2.33E-11	9.48E-11	7107	GPR137B	164.1873699	153.6974578	451.9708292	425.2487153
ENSG00000077616	77.63664558	0.458140847	0.404738518	1.131942789	0.257658488	0.363342724	10003	NAALAD2	70.21849783	60.45918956	93.83020138	86.03869356
ENSG00000077684	1054.565118	-0.220680018	0.125321299	-1.760913901	0.078252977	0.129305418	79960	JADE1	1153.442089	1116.673947	993.8072033	954.3372332
ENSG00000077713	225.7237806	-1.652018077	0.252357963	-6.546328307	5.90E-11	2.35E-10	203427	SLC25A43	352.1251141	333.6181785	108.3672748	108.7845551
ENSG00000077721	707.3335524	-1.110987246	0.152165909	-7.301157351	2.85E-13	1.27E-12	7319	UBE2A	1003.711469	930.9258344	454.6139334	440.0829728
ENSG00000077782	4570.2856	0.040324398	0.08046956	0.501113695	0.616291109	0.721846167	2260	FGFR1	4569.365484	4443.38622	4699.439382	4568.951313
ENSG00000077800	6.235903076	-3.516010701	1.529280544	-2.299127334	0.02149771	0.040432436	8468	FKBP6	13.42412459	10.19793559	1.321552132	0
ENSG00000077935	2.565523159	-3.76539006	1.969785247	-1.911573897	0.05593087	NA	27127	SMC1B	5.16312484	5.098967794	0	0
ENSG00000077942	1963.624265	-1.235284491	0.10236233	-12.06776445	1.56E-33	1.26E-32	2192	FBLN1	2798.413663	2716.292986	1151.071907	1188.718502
ENSG00000077943	80.92115765	1.637875574	0.401543004	4.078954325	4.52E-05	0.000120553	8516	ITGA8	40.27237376	37.87804647	122.9043483	122.6298621
ENSG00000077984	9.086008888	0.631342093	1.071210698	0.589372468	0.555611442	0.669434811	8530	CST7	5.16312484	8.741087647	10.57241706	11.86740601
ENSG00000078018	5547.786533	7.324271397	0.14098262	51.95159103	0	0	4133	MAP2	70.21849783	67.01500529	11212.04829	10841.86434
ENSG00000078043	415.2875104	0.205142941	0.186189285	1.101797782	0.270549595	0.37797692	9063	PIAS2	401.6911126	370.039377	453.2923813	436.1271708
ENSG00000078053	1690.735534	6.538473625	0.196232793	33.31998446	1.98E-243	1.23E-241	273	AMPH	27.88087414	41.52016632	3392.424323	3301.116771
ENSG00000078061	1317.666244	-1.096610809	0.116466519	-9.415674278	4.70E-21	2.76E-20	369	ARAF	1811.224194	1780.268184	856.3657816	822.8068166
ENSG00000078070	540.5697399	0.020186516	0.164403861	0.122786146	0.902276445	0.935822138	56922	MCCC1	548.3238581	525.1936828	557.6949997	531.0664189
ENSG00000078081	26.14101781	-1.01619151	0.792370483	-1.282470172	0.199677762	0.292958588	27074	LAMP3	33.04399898	37.87804647	7.929312792	25.71271302
ENSG00000078098	58.41813311	-2.358285189	0.504496907	-4.674528541	2.95E-06	8.68E-06	2191	FAP	105.3277467	91.05299632	18.50172985	18.79005951
ENSG00000078114	1577.197577	3.737315467	0.128262967	29.13791518	1.19E-186	5.02E-185	10529	NEBL	227.177493	212.6997994	3019.746622	2849.166393
ENSG00000078124	446.8311114	0.688889236	0.194133072	3.548541372	0.000387371	0.000942872	55331	ACER3	363.4839888	320.506547	588.0906988	515.2432109
ENSG00000078140	1450.011161	0.096009758	0.116276566	0.8257017	0.408973328	0.527029074	3093	UBE2K	1362.032333	1441.551038	1449.742689	1546.718583
ENSG00000078142	759.2999406	0.720397147	0.142842472	5.043297938	4.58E-07	1.43E-06	5289	PIK3C3	584.4657319	562.3433053	964.7330564	925.6576687
ENSG00000078177	195.5010388	-2.534952798	0.299453983	-8.465249898	2.56E-17	1.32E-16	55728	N4BP2	359.3534889	308.1233395	62.11295021	52.41437654
ENSG00000078237	102.1342362	-1.056997305	0.35753747	-2.956325963	0.003113279	0.006757755	57103	C12orf5	142.5022456	134.0300106	64.75605447	67.24863405
ENSG00000078246	744.6291883	-0.752139453	0.152446247	-4.933801059	8.06E-07	2.48E-06	7289	TULP3	968.6022201	900.3320276	581.4829381	528.0995674
ENSG00000078269	2041.419867	0.767909025	0.101720723	7.54918964	4.38E-14	2.02E-13	8871	SYNJ2	1552.035327	1469.231149	2608.743909	2535.669084
ENSG00000078295	1396.22312	4.990379307	0.159664433	31.25542254	1.88E-214	9.81E-213	108	ADCY2	74.3489977	93.23826823	2730.326705	2686.97851
ENSG00000078304	1555.752509	0.058570561	0.118367553	0.4948194	0.620727609	0.725619878	102724963	PPP2R5C	1598.503451	1450.292125	1629.473779	1544.740682
ENSG00000078319	156.1769338	-0.019782434	0.339437197	-0.058280101	0.953525518	0.970182446	NA	PMS2P1	179.6767444	134.7584346	179.73109	130.5414661
ENSG00000078328	1916.311044	8.332432536	0.293192256	28.41968831	1.16E-177	4.53E-176	54715	RBFOX1	9.293624713	13.11163147	3792.854619	3849.984299
ENSG00000078369	12466.19441	0.871496961	0.066450363	13.11500671	2.70E-39	2.45E-38	2782	GNB1	8763.888104	8856.907058	16048.92909	16195.0534
ENSG00000078399	6.04157628	-5.029755497	1.816792988	-2.768480245	0.00563184	0.011736327	442920	HOXA9	10.32624968	13.84005544	0	0
ENSG00000078401	123.9739684	1.135060803	0.321946647	3.525617723	0.000422496	0.001023901	1906	EDN1	77.44687261	77.21294088	169.1586729	172.0773871
ENSG00000078403	603.7306543	-0.540135494	0.157536363	-3.428640126	0.000606613	0.001446128	8028	MLLT10	731.0984774	700.0154357	502.1898102	481.6188939
ENSG00000078487	172.7064591	1.298862864	0.281192833	4.619117952	3.85E-06	1.12E-05	55063	ZCWPW1	96.03412203	102.7077798	257.7026657	234.3812687
ENSG00000078549	1759.025392	6.605005525	0.193377996	34.15593112	1.09E-255	7.35E-254	117	ADCYAP1R1	34.07662395	36.42119853	3585.370934	3380.232811
ENSG00000078579	3.465753949	4.455396257	1.905616755	2.338033734	0.019385498	0.03679651	26281	FGF20	0	0	7.929312792	5.933703004
ENSG00000078589	8.288932209	-5.48285494	1.761178118	-3.113174575	0.001850865	0.004155099	27334	P2RY10	18.58724943	14.56847941	0	0
ENSG00000078596	960.5123428	-0.558808091	0.143885403	-3.883702439	0.000102878	0.000265337	9452	ITM2A	1212.301713	1076.610628	807.4683527	745.6686775
ENSG00000078618	2780.154602	-0.861292179	0.100541621	-8.566523736	1.07E-17	5.60E-17	4898	NRD1	3716.41726	3456.37174	2039.15494	1908.674466
ENSG00000078668	1923.592354	0.200493429	0.112035422	1.789553913	0.073525653	0.122366703	7419	VDAC3	1861.822817	1718.352147	2138.27135	1975.9231
ENSG00000078674	1592.667201	-0.426362988	0.106471649	-4.004474371	6.22E-05	0.000163234	102723939	PCM1	1844.268193	1808.676719	1367.806457	1349.917433
ENSG00000078687	1324.712375	1.966092529	0.118149151	16.64076728	3.53E-62	4.60E-61	57690	TNRC6C	551.421733	528.1073786	2123.734276	2095.586111
ENSG00000078699	1108.551429	0.417574568	0.122993485	3.395095024	0.000686048	0.001623884	9139	CBFA2T2	958.2759704	939.666922	1299.085746	1237.177076
ENSG00000078725	1262.287705	4.589871635	0.15120561	30.35516755	2.15E-202	1.03E-200	1620	BRINP1	98.09937197	101.9793559	2472.624039	2376.448053
ENSG00000078747	935.0082388	-0.102865954	0.134264824	-0.766142248	0.443591667	0.562806413	83737	ITCH	998.5483441	938.2100741	925.0864924	878.1880446
ENSG00000078795	86.80962863	0.790381735	0.379195178	2.084366526	0.03712684	0.065944041	27039	PKD2L2	61.95749808	64.82973338	109.688827	110.7624561
ENSG00000078804	4315.579157	2.449409321	0.08444251	29.00682733	5.40E-185	2.26E-183	58476	TP53INP2	1355.836583	1314.805267	7398.048835	7193.625942
ENSG00000078808	4633.124434	-0.383948304	0.079028702	-4.858340008	1.18E-06	3.60E-06	51150	SDF4	5250.897963	5242.467316	3964.656396	4074.476063
ENSG00000078814	679.9019521	3.352708259	0.16948581	19.78164575	4.28E-87	7.56E-86	102724910	MYH7B	119.7844963	121.6468031	1268.690047	1209.486462
ENSG00000078898	774.8587775	-8.656676586	0.5637453	-15.3556519	3.25E-53	3.72E-52	80341	BPIFB2	1555.133202	1537.703002	2.643104264	3.955802003
ENSG00000078900	293.7541093	0.202912312	0.214451465	0.946192243	0.344050542	0.458873927	7161	TP73	281.9066163	264.4179013	317.1725117	311.5194077
ENSG00000078902	4892.248587	2.873878305	0.082625813	34.78184614	4.58E-265	3.32E-263	54472	TOLLIP	1155.507339	1190.973192	8534.583669	8687.930149
ENSG00000078967	525.118241	0.785216727	0.169028876	4.645459071	3.39E-06	9.95E-06	51619	UBE2D4	399.6258626	371.496225	680.599348	648.7515285
ENSG00000079101	47.79508757	1.896673464	0.525854343	3.606841876	0.000309946	0.00076188	27098	CLUL1	18.58724943	21.12429515	71.36381513	80.10499056
ENSG00000079102	490.5582036	6.357491568	0.324536852	19.58942885	1.90E-85	3.29E-84	862	RUNX1T1	10.32624968	12.3832075	971.3408171	968.1825402
ENSG00000079112	15.44156458	1.006997032	1.134024942	0.887984906	0.374548871	0.491683068	1015	CDH17	2.065249936	17.48217529	10.57241706	31.64641602
ENSG00000079134	340.7141567	-1.120021262	0.205536138	-5.449266858	5.06E-08	1.70E-07	9984	THOC1	483.2684851	450.8944378	214.0914454	214.6022587
ENSG00000079150	62.98010739	-2.010294914	0.473853615	-4.242438697	2.21E-05	6.06E-05	51661	FKBP7	102.2298718	100.5225079	22.46638624	26.70166352
ENSG00000079156	310.8473188	1.079717033	0.209401642	5.156201364	2.52E-07	8.05E-07	114880	OSBPL6	199.2966188	199.5881679	416.2889216	428.2155668
ENSG00000079215	5334.026981	5.873311045	0.107535443	54.61744416	0	0	6507	SLC1A3	183.8072443	174.093329	10596.20499	10382.00236
ENSG00000079246	4152.246146	-1.295792614	0.088773959	-14.59653962	2.95E-48	3.12E-47	7520	XRCC5	6107.976686	5695.547026	2429.012819	2376.448053
ENSG00000079257	153.3563597	-1.819528976	0.310341781	-5.862984255	4.55E-09	1.63E-08	56925	LXN	246.7973674	231.6388226	72.68536726	62.30388155
ENSG00000079263	14.91547368	-0.695862569	0.863024993	-0.806306394	0.420066205	0.538456019	101928789	SP140	17.55462446	19.6674472	10.57241706	11.86740601
ENSG00000079277	656.7370907	0.485111004	0.150995789	3.212745244	0.001314729	0.003011341	102724915	MKNK1	560.7153577	533.9347704	775.7511015	756.5471331
ENSG00000079308	1939.724054	1.675876378	0.104461261	16.04304176	6.39E-58	7.86E-57	7145	TNS1	945.8844708	903.2457235	3009.174205	2900.591819
ENSG00000079313	1923.627926	0.510273311	0.10129738	5.037379184	4.72E-07	1.48E-06	100302210	REXO1	1561.328952	1612.002247	2226.815343	2294.365162
ENSG00000079332	1186.957575	-0.060505906	0.132227947	-0.457587884	0.64724855	0.745843124	56681	SAR1A	1280.45496	1143.625634	1201.290888	1122.458818
ENSG00000079335	74.12310985	-1.909403829	0.437635718	-4.362998157	1.28E-05	3.59E-05	8556	CDC14A	115.6539964	119.4615312	27.75259477	33.62431702
ENSG00000079337	1105.49072	3.717640752	0.142311376	26.12328591	1.98E-150	6.35E-149	10411	RAPGEF3	153.8611202	157.3395776	2077.479952	2033.282229
ENSG00000079385	306.8275154	-2.531412276	0.263159755	-9.619298642	6.63E-22	3.98E-21	634	CEACAM1	541.0954833	507.7115075	72.68536726	105.8177036
ENSG00000079387	319.6365511	-1.801814923	0.217348776	-8.289970399	1.13E-16	5.73E-16	29843	SENP1	512.1819842	482.2166685	142.7276303	141.4199216
ENSG00000079393	36.28665685	-6.261437362	1.18147811	-5.299664303	1.16E-07	3.81E-07	51207	DUSP13	76.41424764	67.74342926	0	0.988950501
ENSG00000079432	5948.153654	1.392596407	0.076702284	18.15586628	1.15E-73	1.74E-72	23152	CIC	3331.248147	3230.560309	8705.063894	8525.742267
ENSG00000079435	1066.618392	3.63888051	0.144053453	25.26062668	8.66E-141	2.51E-139	3991	LIPE	163.154745	153.6974578	1955.897155	1993.724209
ENSG00000079459	3844.346829	-1.272110639	0.084017021	-15.14110627	8.67E-52	9.74E-51	2222	FDFT1	5518.347829	5357.558303	2262.49725	2238.983934
ENSG00000079462	1011.156637	-0.197747011	0.126678485	-1.561014964	0.11852022	0.187231267	5050	PAFAH1B3	1064.636342	1096.278076	926.4080446	957.3040847
ENSG00000079482	515.3156716	0.410414982	0.18709841	2.193578137	0.028265752	0.051696373	4983	OPHN1	483.2684851	402.0900317	609.2355329	566.6686369
ENSG00000079557	0.880524469	-2.207151606	2.070127579	-1.066191103	0.286337263	NA	173	AFM	2.065249936	1.456847941	0	0
ENSG00000079616	2010.212457	-2.645893386	0.108447459	-24.39792885	1.80E-131	4.80E-130	3835	KIF22	3520.218516	3413.394726	564.3027604	542.9338249
ENSG00000079689	175.4343402	5.332354104	0.426376679	12.50620487	6.90E-36	5.86E-35	10590	SCGN	9.293624713	7.284239706	360.783732	324.3757642
ENSG00000079691	555.8916324	-0.099738342	0.161283915	-0.618402289	0.536310189	0.65225398	55604	LRRC16A	586.5309819	563.8001532	543.1579263	530.0774684
ENSG00000079739	2084.7863	-1.188705295	0.099875956	-11.9018164	1.16E-32	9.13E-32	5236	PGM1	2929.557034	2867.076748	1292.477985	1250.033433
ENSG00000079785	1780.569056	-0.42769085	0.106666235	-4.00961795	6.08E-05	0.000159919	1653	DDX1	2093.13081	1992.239559	1551.502203	1485.403652
ENSG00000079805	5437.886739	-0.797171676	0.076787464	-10.38153405	3.01E-25	1.98E-24	1785	DNM2	6879.347537	6928.768808	3918.402072	4025.028538
ENSG00000079819	1720.313671	0.376377787	0.104775278	3.592238493	0.00032785	0.000803792	2037	EPB41L2	1528.284953	1466.317453	1953.254051	1933.398229
ENSG00000079841	1387.21369	7.721155314	0.28697973	26.90488042	1.93E-159	6.57E-158	22999	RIMS1	8.260999745	16.02532735	2787.153446	2737.414986
ENSG00000079931	534.3220475	-2.042784501	0.176668178	-11.56283223	6.36E-31	4.83E-30	26002	MOXD1	884.9595976	835.5022942	214.0914454	202.7348526
ENSG00000079950	988.9769167	1.121664211	0.127529996	8.795297188	1.43E-18	7.69E-18	8417	STX7	628.8686056	616.2466791	1363.8418	1346.950582
ENSG00000079974	340.3970708	0.99503281	0.214958523	4.628952586	3.68E-06	1.07E-05	11159	RABL2B	242.6668675	211.9713754	479.7234239	427.2266163
ENSG00000079999	2279.895164	0.094174438	0.094668367	0.994782539	0.31984204	0.433136593	9817	KEAP1	2233.567806	2177.987672	2344.433482	2363.591697
ENSG00000080007	18.79506345	-1.910731845	0.834469341	-2.289756795	0.022035419	0.041338525	55510	DDX43	33.04399898	26.95168691	9.250864924	5.933703004
ENSG00000080031	336.5986945	-2.112435225	0.21771778	-9.702630725	2.94E-22	1.78E-21	5794	PTPRH	567.9437324	526.6505307	124.2259004	127.5746146
ENSG00000080166	4300.833894	-7.411960363	0.17719715	-41.82889147	0	0	1638	DCT	8751.496604	8352.83767	47.57587675	51.42542604
ENSG00000080189	1190.348438	-0.831096578	0.119047782	-6.98120173	2.93E-12	1.24E-11	51006	SLC35C2	1539.643827	1509.294467	851.079573	861.3758861
ENSG00000080200	217.4447311	0.009630473	0.244246959	0.039429246	0.968548163	0.979294287	131544	CRYBG3	217.8838683	215.6134953	216.7345497	219.5470112
ENSG00000080224	54.45967091	3.747097971	0.576686808	6.497630811	8.16E-11	3.22E-10	285220	EPHA6	6.195749808	8.012663676	105.7241706	97.90609957
ENSG00000080293	8.266412233	-0.658743325	1.09917074	-0.599309372	0.5489666	0.663287129	6344	SCTR	10.32624968	10.19793559	6.60776066	5.933703004
ENSG00000080298	245.8302968	0.955862568	0.234724427	4.072275648	4.66E-05	0.000123921	5991	RFX3	172.4483697	161.7101215	331.7095851	317.4531107
ENSG00000080345	972.1917794	-0.411034421	0.137738474	-2.984165623	0.002843528	0.006206724	101929336	RIF1	1160.670464	1059.128453	862.9735422	805.9946581
ENSG00000080371	963.8660172	0.490042439	0.129376807	3.787714743	0.000152039	0.000386122	23011	RAB21	818.8715997	784.5126163	1140.49949	1111.580363
ENSG00000080493	712.2661618	4.517298267	0.192530195	23.46280413	9.78E-122	2.43E-120	8671	SLC4A4	62.99012305	56.08864573	1396.880604	1333.105275
ENSG00000080503	2248.872495	2.022714638	0.10280102	19.67601716	3.46E-86	6.03E-85	6595	SMARCA2	916.9709717	859.5402852	3676.558031	3542.420694
ENSG00000080511	2.542237755	0.944115641	1.832590907	0.515180795	0.606426688	NA	50700	RDH8	0	2.913695882	1.321552132	5.933703004
ENSG00000080546	592.1266753	1.731775232	0.16188555	10.69752821	1.05E-26	7.12E-26	27244	SESN1	281.9066163	265.8747493	915.8356275	904.8897082
ENSG00000080561	125.3634852	1.346184198	0.325108354	4.140724718	3.46E-05	9.33E-05	11043	MID2	73.31637273	67.74342926	186.3388506	174.0552881
ENSG00000080572	6.427245431	-1.720215376	1.47578456	-1.16562771	0.243764999	0.347116585	139212	PIH1D3	6.195749808	14.56847941	0	4.944752504
ENSG00000080573	641.5878283	3.029576293	0.167762562	18.05871494	6.74E-73	1.00E-71	50509	COL5A3	138.3717457	140.5858263	1159.00122	1128.392521
ENSG00000080603	5091.887442	-0.25700332	0.080025421	-3.211520983	0.001320343	0.003023948	100862671	SRCAP	5669.111075	5420.202765	4679.6161	4598.619828
ENSG00000080608	337.8499396	-3.036330641	0.233428463	-13.00754244	1.11E-38	9.96E-38	9933	KIAA0020	620.6076058	584.9244484	72.68536726	73.18233705
ENSG00000080618	70.8972487	-4.792208024	0.63489758	-7.548001721	4.42E-14	2.03E-13	1361	CPB2	142.5022456	131.8447387	5.286208528	3.955802003
ENSG00000080644	92.54887824	1.830325567	0.384267352	4.763156583	1.91E-06	5.70E-06	1136	CHRNA3	38.20712382	42.24859029	137.4414217	152.2983771
ENSG00000080709	135.6898581	3.247770029	0.351887943	9.229557579	2.72E-20	1.55E-19	3781	KCNN2	23.75037427	26.95168691	245.8086966	246.2486747
ENSG00000080802	473.0548412	0.326980428	0.171464244	1.906989007	0.056522011	0.096355088	4850	CNOT4	420.278362	418.8437831	529.942405	523.1548149
ENSG00000080815	1063.905315	0.37198034	0.12560095	2.961604518	0.003060406	0.006651438	5663	PSEN1	951.0475956	903.9741475	1219.792618	1180.806898
ENSG00000080819	882.9280536	-0.604346228	0.133542097	-4.525511006	6.02E-06	1.73E-05	1371	CPOX	1082.190967	1048.930518	696.4579736	704.1327565
ENSG00000080822	2236.038199	2.886218947	0.103457947	27.89750839	2.86E-171	1.07E-169	56650	CLDND1	546.2586081	519.366291	3935.582249	3942.945646
ENSG00000080823	467.1100681	-0.151510102	0.172650898	-0.877551772	0.380187011	0.497603059	5891	MOK	489.4642349	493.871452	440.07686	445.0277253
ENSG00000080824	16306.47505	-0.205075969	0.158786518	-1.291520039	0.196523411	0.289379836	3320	HSP90AA1	20039.12013	14891.17123	17018.94836	13276.66047
ENSG00000080839	280.845723	-2.407764727	0.246571962	-9.764957502	1.59E-22	9.73E-22	5933	RBL1	502.8883595	443.6101981	85.90088858	90.98344607
ENSG00000080845	2809.866573	0.633928097	0.08888537	7.131973445	9.89E-13	4.30E-12	22839	DLGAP4	2178.838683	2224.606806	3424.141574	3411.879228
ENSG00000080854	602.6283761	2.230367749	0.16279041	13.70085466	1.00E-42	9.74E-42	22997	IGSF9B	213.7533684	209.0576795	993.8072033	993.8952532
ENSG00000080947	423.7963361	1.890815075	0.192804875	9.80688418	1.05E-22	6.46E-22	114819	CROCCP3	186.9051192	172.636481	693.8148693	641.828875
ENSG00000080986	211.8294817	-3.527082208	1.021900638	-3.451492324	0.000557496	0.001334621	10403	NDC80	401.6911126	388.2499763	7.929312792	49.44752504
ENSG00000081014	259.3187145	-0.744831557	0.241153522	-3.088619861	0.002010886	0.004487072	23431	AP4E1	343.8641144	305.9380676	207.4836847	179.9889911
ENSG00000081019	404.1677739	0.175143663	0.184170218	0.950987976	0.34161048	0.456309616	54665	RSBN1	384.1364881	375.1383448	432.1475472	425.2487153
ENSG00000081026	374.478148	1.381609895	0.19626071	7.039666227	1.93E-12	8.26E-12	260425	MAGI3	214.7859934	200.3165919	549.7656869	533.0443199
ENSG00000081041	18.89135137	-0.314513383	0.788272555	-0.398990656	0.689900089	0.780784713	2920	CXCL2	18.58724943	23.30956706	19.82328198	13.84530701
ENSG00000081051	4483.930638	-9.152036158	0.287453704	-31.83829619	1.91E-222	1.06E-220	174	AFP	9207.91684	8698.110632	11.89396919	17.80110901
ENSG00000081052	63.22914534	0.112151915	0.4406218	0.254531017	0.799085345	0.86352007	1286	COL4A4	64.02274802	57.54549367	66.0776066	65.27073305
ENSG00000081059	1458.162685	-4.477431428	0.155857927	-28.72764642	1.72E-181	6.93E-180	102724203	TCF7	2864.501661	2720.66353	111.0103791	136.4751691
ENSG00000081087	701.1985734	-1.458414065	0.150726803	-9.675877371	3.82E-22	2.31E-21	28962	OSTM1	1042.951218	1014.694591	367.3914927	379.7569923
ENSG00000081138	110.2954483	1.542782498	0.344768135	4.47484075	7.65E-06	2.18E-05	1005	CDH7	56.79437324	55.36022176	163.8724644	165.1547336
ENSG00000081148	6.827968427	2.549551605	1.288371177	1.978895252	0.047827801	0.082925181	50939	IMPG2	1.032624968	2.185271912	13.21552132	10.87845551
ENSG00000081154	1138.039255	0.190579319	0.122811154	1.551807895	0.120708196	0.190215077	57092	PCNP	1092.517216	1033.633614	1230.365035	1195.641155
ENSG00000081177	510.1560504	0.983068991	0.167525774	5.868165639	4.41E-09	1.58E-08	55218	EXD2	341.7988644	343.0876901	687.2071087	668.5305385
ENSG00000081181	754.0709038	0.042751839	0.148025214	0.288814572	0.77272328	0.844141363	384	ARG2	765.1751013	720.4113069	796.8959356	733.8012715
ENSG00000081189	1836.13254	3.443761223	0.114560486	30.06063732	1.59E-198	7.31E-197	4208	MEF2C	313.9179903	303.7527957	3402.99674	3323.862633
ENSG00000081237	215.2527949	-1.348906807	0.2566939	-5.2549235	1.48E-07	4.82E-07	5788	PTPRC	320.1137401	298.6538279	125.5474525	116.6961591
ENSG00000081248	9.340200688	2.203343594	1.099749504	2.003495874	0.04512409	0.078721683	779	CACNA1S	3.097874904	2.913695882	14.53707345	16.81215851
ENSG00000081277	85.85885511	-2.033116036	0.406229468	-5.004846262	5.59E-07	1.74E-06	5317	PKP1	138.3717457	138.4005544	33.0388033	33.62431702
ENSG00000081307	814.2066593	-0.30099421	0.142373217	-2.114121012	0.034504933	0.061784802	79876	UBA5	927.2972213	870.4666448	751.9631631	707.099608
ENSG00000081320	249.9058577	-1.281079825	0.236071831	-5.426652645	5.74E-08	1.92E-07	9262	STK17B	361.4187388	347.458234	145.3707345	145.3757236
ENSG00000081377	760.5166338	0.928721856	0.142315594	6.525791236	6.76E-11	2.69E-10	8555	CDC14B	533.8671085	513.5388992	1009.665829	984.9946987
ENSG00000081386	267.817012	0.946256739	0.225109346	4.203542652	2.63E-05	7.15E-05	22869	ZNF510	187.9377442	177.7354488	359.4621799	346.1326753
ENSG00000081479	516.5962888	4.204458704	0.212012321	19.8311998	1.60E-87	2.84E-86	4036	LRP2	55.76174828	50.26125397	1003.058068	957.3040847
ENSG00000081665	405.3307452	0.620218861	0.210742604	2.94301602	0.003250316	0.007036217	440515	ZNF506	352.1251141	286.9990444	519.3699879	462.8288343
ENSG00000081692	665.7489964	-0.288070886	0.148574582	-1.9388975	0.05251382	0.090191942	65094	JMJD4	735.2289773	729.1523945	593.3769073	605.2377064
ENSG00000081721	321.0889581	-1.153325983	0.212081053	-5.438137764	5.38E-08	1.81E-07	11266	DUSP12	460.5507358	426.1280228	200.8759241	196.8011496
ENSG00000081760	1261.512348	0.405390019	0.117985525	3.435930124	0.000590523	0.001409491	65985	AACS	1059.473217	1110.846555	1414.060781	1461.66884
ENSG00000081791	1263.606687	0.150979113	0.117273493	1.287410383	0.197951287	0.291066006	9812	KIAA0141	1221.595337	1173.491017	1351.947831	1307.392562
ENSG00000081800	1.436312894	0.990426448	1.966817493	0.503568049	0.61456495	NA	6561	SLC13A1	0	1.456847941	1.321552132	2.966851502
ENSG00000081803	1643.235764	3.48507966	0.118874886	29.31720713	6.26E-189	2.70E-187	93664	CADPS2	271.5803666	266.6031732	3034.283695	3000.475819
ENSG00000081818	116.55293	3.519175757	0.393526046	8.942675564	3.80E-19	2.09E-18	56131	PCDHB4	17.55462446	18.93902323	229.950071	199.7680011
ENSG00000081842	81.5153733	3.053982329	0.440936634	6.926125193	4.33E-12	1.82E-11	56142	PCDHA6	17.55462446	16.75375132	153.3000473	138.4530701
ENSG00000081853	73.10721775	1.660093621	0.426571051	3.891716553	9.95E-05	0.00025711	56113	PCDHGA2	36.14187388	33.50750265	118.9396919	103.8398026
ENSG00000081870	190.4209151	-0.826755911	0.26887243	-3.074900281	0.002105729	0.004684177	51668	HSPB11	255.0583671	232.3672466	142.7276303	131.5304166
ENSG00000081913	1883.179747	1.814045429	0.102588017	17.68281997	5.69E-70	8.17E-69	23239	PHLPP1	840.556724	826.7612066	2923.273316	2942.12774
ENSG00000081923	173.7731096	-2.026270402	0.292168368	-6.935283293	4.05E-12	1.71E-11	5205	ATP8B1	280.8739913	278.2579568	64.75605447	71.20443605
ENSG00000081985	37.13554834	1.72814155	0.58605432	2.948773676	0.003190375	0.006911932	3595	IL12RB2	15.48937452	18.21059926	55.50518955	59.33703004
ENSG00000082014	1667.18775	2.141232838	0.108709497	19.69683331	2.30E-86	4.01E-85	6604	SMARCD3	620.6076058	611.1477113	2690.680141	2746.315541
ENSG00000082068	421.7122107	-1.146498285	0.192990235	-5.940706205	2.84E-09	1.03E-08	55100	WDR70	610.2813561	552.1453697	272.2397392	252.1823777
ENSG00000082074	157.9142816	-2.071554526	0.308777096	-6.708899556	1.96E-11	8.03E-11	2533	FYB	265.3846168	245.4788781	63.43450234	57.35912904
ENSG00000082126	30.06216524	-0.078379318	0.687307953	-0.114038137	0.909207562	0.940726849	58538	MPP4	39.23974879	22.58114309	35.68190757	22.74586152
ENSG00000082146	300.1199957	-0.502333638	0.235894864	-2.129481032	0.033214483	0.05973625	55437	STRADB	387.234363	316.8644272	262.9888743	233.3923182
ENSG00000082153	1807.842835	-1.797539581	0.122179243	-14.7123156	5.37E-49	5.75E-48	9689	BZW1	2977.057783	2639.808469	831.2562911	783.2487966
ENSG00000082175	56.75284074	-1.756162089	0.492438789	-3.566254587	0.00036212	0.000884243	5241	PGR	95.00149706	80.85506073	26.43104264	24.72376252
ENSG00000082196	72.83637266	0.972062786	0.415267901	2.340808869	0.019242015	0.036577489	114899	C1QTNF3	50.59862344	47.34755809	100.437962	92.96134707
ENSG00000082212	535.998321	-0.72434775	0.175531489	-4.1265972	3.68E-05	9.90E-05	4200	ME2	699.0871034	636.6425503	425.5397865	382.7238438
ENSG00000082213	346.0526642	-0.498040211	0.205475028	-2.423847875	0.015357037	0.029740457	55322	C5orf22	428.5393618	382.4225845	289.4199169	283.8287937
ENSG00000082258	635.4108573	0.178935751	0.153674702	1.164380007	0.244270046	0.347763307	905	CCNT2	612.3466061	579.8254806	685.8855565	663.585786
ENSG00000082269	279.4098704	0.563140071	0.223860463	2.515585212	0.011883495	0.023468274	57579	FAM135A	223.0469931	227.9967028	314.5294074	352.0663783
ENSG00000082293	99.25829754	3.576104778	0.421389168	8.486465834	2.13E-17	1.11E-16	1310	COL19A1	15.48937452	14.56847941	181.0526421	185.9226941
ENSG00000082397	3468.994359	2.836063216	0.091184714	31.10239737	2.24E-212	1.15E-210	23136	EPB41L3	872.568098	831.8601744	6143.895862	6027.653302
ENSG00000082438	267.596582	-0.614814364	0.228499744	-2.690656688	0.007131154	0.014610208	22837	COBLL1	331.4726148	316.1360032	222.0207582	200.7569516
ENSG00000082458	1461.519478	1.459808244	0.117853609	12.38662315	3.09E-35	2.58E-34	1741	DLG3	810.6105999	748.0914178	2189.811883	2097.564012
ENSG00000082482	68.0376112	0.910444567	0.429166556	2.121424779	0.033886072	0.060792133	3776	KCNK2	44.40287363	49.53283	91.18709711	87.02764406
ENSG00000082497	122.2892317	0.047332609	0.324594117	0.145820908	0.88406277	0.923412244	56256	SERTAD4	127.0128711	113.6341394	126.8690047	121.6409116
ENSG00000082512	305.6403757	-2.044335036	0.22661209	-9.021297297	1.86E-19	1.03E-18	7188	TRAF5	505.9862344	479.3029726	113.6534834	123.6188126
ENSG00000082515	312.2308957	-0.683937614	0.210586438	-3.247776172	0.001163107	0.002679999	29093	MRPL22	373.8102384	396.26264	236.5578316	242.2928727
ENSG00000082516	608.1849499	-1.582973865	0.168586673	-9.389673781	6.02E-21	3.51E-20	25929	GEMIN5	956.2107204	868.2813729	314.5294074	293.7182987
ENSG00000082556	61.9274176	3.300975996	0.513233126	6.431728256	1.26E-10	4.93E-10	4986	OPRK1	10.32624968	11.65478353	111.0103791	114.7182581
ENSG00000082641	7953.896614	0.132230205	0.074134834	1.783644726	0.074481413	0.123716347	4779	NFE2L1	7755.01351	7424.825532	8391.856039	8243.891374
ENSG00000082684	300.4426735	1.244248321	0.213496576	5.827954457	5.61E-09	2.00E-08	54437	SEMA5B	180.7093694	175.5501769	424.2182344	421.2929133
ENSG00000082701	1445.759019	0.425259024	0.112435239	3.782257465	0.000155412	0.000394469	2932	GSK3B	1259.802461	1208.455367	1688.943625	1625.834623
ENSG00000082781	2371.376064	-2.092758228	0.103427918	-20.23397805	4.92E-91	9.08E-90	3693	ITGB5	3947.725253	3736.814969	923.7649403	877.1990941
ENSG00000082805	1765.77397	0.672400167	0.106377241	6.320902477	2.60E-10	9.99E-10	23085	ERC1	1383.717457	1338.843258	2228.136895	2112.39827
ENSG00000082898	2786.15702	-1.223753924	0.095272271	-12.84480689	9.20E-38	8.10E-37	7514	XPO1	3970.443002	3832.966933	1719.339324	1621.878821
ENSG00000082929	1.943154931	-3.348906437	2.013220656	-1.663457221	0.096220947	NA	10141	C4orf6	4.130499872	3.642119853	0	0
ENSG00000082996	692.9814056	1.14960726	0.155907891	7.373631004	1.66E-13	7.46E-13	11342	RNF13	444.0287363	416.6585112	1000.414964	910.8234112
ENSG00000083067	753.9545856	6.255724666	0.260699395	23.99593087	3.07E-127	7.95E-126	80036	TRPM3	16.52199949	21.12429515	1526.392713	1451.779335
ENSG00000083093	272.0487346	-2.021572719	0.239199496	-8.451408788	2.88E-17	1.49E-16	79728	PALB2	453.322361	421.029055	103.0810663	110.7624561
ENSG00000083097	712.4574676	1.323666514	0.153419807	8.627742019	6.26E-18	3.30E-17	23033	DOPEY1	427.5067368	386.0647044	1037.418424	998.8400057
ENSG00000083099	556.1923094	0.591203951	0.170354586	3.47043168	0.000519623	0.001247231	57226	LYRM2	465.7138606	421.7574789	696.4579736	640.8399245
ENSG00000083123	241.2121909	0.07394862	0.233841233	0.316234304	0.751824672	0.827994469	594	BCKDHB	232.3406178	237.4662144	253.7380094	241.3039222
ENSG00000083168	1669.873313	0.1478635	0.106319584	1.390745666	0.164302565	0.248498994	7994	KAT6A	1622.253825	1547.172513	1749.735023	1760.331891
ENSG00000083223	301.5192166	-0.935340049	0.217144091	-4.307462592	1.65E-05	4.57E-05	79670	ZCCHC6	413.0499872	379.5088887	208.8052369	204.7127537
ENSG00000083290	1006.211445	2.239682442	0.132264763	16.93332667	2.56E-64	3.42E-63	9706	ULK2	358.3208639	344.5445381	1666.477239	1655.503138
ENSG00000083307	138.4943669	-5.961048524	0.600364888	-9.929042566	3.11E-23	1.94E-22	79977	GRHL2	292.232866	253.4915418	5.286208528	2.966851502
ENSG00000083312	1450.786127	-1.176603672	0.138984998	-8.465688333	2.55E-17	1.32E-16	3842	TNPO1	2147.859934	1875.691724	948.8744308	830.7184206
ENSG00000083444	5766.503079	-2.721370284	0.079447359	-34.25375371	3.83E-257	2.62E-255	5351	PLOD1	10066.02819	9964.111493	1531.678921	1504.193712
ENSG00000083454	142.4804439	-0.033380802	0.302387516	-0.110390807	0.912099444	0.942363731	5026	P2RX5	144.5674955	143.4995222	149.3353909	132.5193671
ENSG00000083457	236.3547044	-0.977806501	0.241262836	-4.052868307	5.06E-05	0.000134146	3682	ITGAE	305.6569906	321.963395	154.6215994	163.1768326
ENSG00000083520	656.3629229	-0.572656056	0.153737968	-3.72488372	0.000195405	0.000490965	22894	DIS3	790.9907255	778.6852245	548.4441348	507.3316069
ENSG00000083535	114.5648841	-1.248679404	0.341642838	-3.654926328	0.000257256	0.000637751	10464	PIBF1	165.2199949	158.0680016	64.75605447	70.21548555
ENSG00000083544	269.2209941	-1.067709186	0.226526358	-4.713399335	2.44E-06	7.23E-06	81550	TDRD3	372.7776135	356.9277456	173.1233293	174.0552881
ENSG00000083635	132.9209135	-1.15727615	0.328878015	-3.518861387	0.000433403	0.001049031	26747	NUFIP1	191.0356191	176.2786009	91.18709711	73.18233705
ENSG00000083642	723.833239	0.47142424	0.147690721	3.191969255	0.001413064	0.003224418	23047	PDS5B	626.8033556	586.3812963	860.330438	821.8178661
ENSG00000083720	1226.883864	1.114961369	0.117178163	9.515095129	1.82E-21	1.08E-20	5019	OXCT1	779.6318509	769.9441369	1687.622073	1670.337396
ENSG00000083750	271.342485	1.064865003	0.224915968	4.734501577	2.20E-06	6.54E-06	10325	RRAGB	181.7419944	168.9943612	372.6777012	361.9558833
ENSG00000083799	832.1216878	1.534251649	0.139558668	10.99359626	4.10E-28	2.90E-27	102724054	CYLD	420.278362	432.6838385	1262.082286	1213.442264
ENSG00000083807	700.1647875	0.333943887	0.154484921	2.161660078	0.030644387	0.055633634	10998	SLC27A5	653.6516048	585.6528723	796.8959356	764.4587371
ENSG00000083812	309.0285778	0.614281539	0.211290979	2.907277635	0.003645895	0.007818269	25799	ZNF324	252.9931172	235.2809425	381.9285662	365.9116853
ENSG00000083814	245.541331	1.496527167	0.237868024	6.291417993	3.15E-10	1.20E-09	79891	ZNF671	131.1433709	125.2889229	372.6777012	353.0553288
ENSG00000083817	76.11312974	0.446577764	0.402342073	1.109945478	0.267022522	0.373982004	55659	ZNF416	62.99012305	65.55815735	89.86554498	86.03869356
ENSG00000083828	129.7465557	-0.59694064	0.314301591	-1.899260636	0.057530216	0.097854698	54807	ZNF586	159.0242451	153.6974578	104.4026184	101.8619016
ENSG00000083838	481.2240155	0.510945063	0.17073012	2.992706058	0.002765159	0.006046284	55663	ZNF446	401.6911126	391.8920962	569.5889689	561.7238844
ENSG00000083844	131.1565904	0.713913362	0.315231164	2.264729645	0.023529275	0.043846149	9422	ZNF264	105.3277467	93.23826823	163.8724644	162.1878821
ENSG00000083845	12318.13748	-2.102185108	0.075400464	-27.8802676	4.63E-171	1.73E-169	6193	RPS5	20581.24824	19386.27555	4719.262664	4585.763472
ENSG00000083857	3101.869885	-1.406931696	0.089485851	-15.72239277	1.06E-55	1.27E-54	2195	FAT1	4582.789608	4428.817741	1688.943625	1706.928564
ENSG00000083896	1489.142695	0.267937496	0.115366604	2.322487504	0.0202067	0.038209364	91746	YTHDC1	1403.337332	1299.508363	1658.547926	1595.177158
ENSG00000083937	323.1180599	0.076954958	0.205335941	0.374775882	0.707827153	0.795367305	25978	CHMP2B	317.0158652	311.7654594	342.2820022	321.4089127
ENSG00000084070	2037.024697	0.863114152	0.099952146	8.635273835	5.86E-18	3.10E-17	64744	SMAP2	1470.457955	1419.698319	2666.892202	2591.050312
ENSG00000084072	794.9880197	-0.563599444	0.138553017	-4.067752965	4.75E-05	0.000126228	10450	PPIE	939.688721	957.1490973	642.2743362	640.8399245
ENSG00000084073	468.401822	-0.87088976	0.178772629	-4.871493848	1.11E-06	3.37E-06	10269	ZMPSTE24	629.9012305	582.0107525	334.3526894	327.3426157
ENSG00000084090	3200.916352	-0.284450596	0.088704475	-3.206722057	0.001342566	0.003070512	56910	STARD7	3595.600139	3435.975869	2914.022451	2858.066947
ENSG00000084092	549.1288898	-0.704925261	0.163093653	-4.322211477	1.54E-05	4.29E-05	84273	NOA1	668.1083543	693.45962	417.6104737	417.3371113
ENSG00000084093	323.5356712	-2.075229328	0.220937491	-9.392834698	5.84E-21	3.41E-20	5978	REST	541.0954833	505.5262356	126.8690047	120.6519611
ENSG00000084110	44.75440794	-4.495157441	0.745046698	-6.033390189	1.61E-09	5.92E-09	3034	HAL	84.67524738	87.41087647	3.964656396	2.966851502
ENSG00000084112	1530.588259	0.050614088	0.113503474	0.445925453	0.655651095	0.753303017	54434	SSH1	1549.970077	1457.576365	1597.756528	1517.050068
ENSG00000084207	6105.160513	-1.292618521	0.081020623	-15.95419132	2.66E-57	3.25E-56	2950	GSTP1	8825.845602	8516.00464	3638.23302	3440.558792
ENSG00000084234	11763.45446	0.552300925	0.070127861	7.875627654	3.39E-15	1.62E-14	102725415	APLP2	9701.511575	9375.544925	14174.96817	13801.79319
ENSG00000084444	1167.418305	2.362863408	0.130246716	18.1414433	1.50E-73	2.25E-72	57613	KIAA1467	393.4301128	366.3972572	2006.116136	1903.729714
ENSG00000084453	773.5122649	4.339981866	0.179029518	24.24171121	8.09E-130	2.13E-128	6579	SLCO1A2	75.38162267	69.92870117	1484.103044	1464.635692
ENSG00000084463	1752.35098	-1.074080043	0.160582367	-6.688654937	2.25E-11	9.18E-11	51729	WBP11	2641.454668	2111.701091	1235.651243	1020.596917
ENSG00000084623	3260.801781	-1.456256736	0.102322313	-14.23205445	5.80E-46	5.90E-45	8668	EIF3I	5016.492095	4543.908728	1794.667795	1688.138505
ENSG00000084628	602.3726194	1.365738122	0.165298992	8.262228988	1.43E-16	7.20E-16	79570	NKAIN1	355.222989	318.3212751	889.4045849	846.5416286
ENSG00000084636	1501.902585	1.415026377	0.112159912	12.61615087	1.72E-36	1.48E-35	1307	COL16A1	823.0020996	814.3779991	2240.030864	2130.199379
ENSG00000084652	1915.389383	-1.175647831	0.102814702	-11.43462765	2.81E-30	2.10E-29	200081	TXLNA	2704.444791	2607.029391	1184.11071	1165.97264
ENSG00000084674	11400.64381	-8.655572071	0.167097757	-51.79945082	0	0	338	APOB	23506.67477	21986.0207	47.57587675	62.30388155
ENSG00000084676	1572.347173	2.245504688	0.119531253	18.78592105	9.85E-79	1.59E-77	8648	NCOA1	566.9111075	528.1073786	2689.358589	2505.011618
ENSG00000084693	1186.237897	-1.406191588	0.122471144	-11.48181966	1.63E-30	1.22E-29	60509	AGBL5	1751.331946	1694.314156	659.4545139	639.850974
ENSG00000084710	865.4224642	2.687308226	0.144376692	18.61317214	2.51E-77	3.98E-76	22979	EFR3B	237.5037427	227.2682788	1506.569431	1490.348405
ENSG00000084731	5243.287608	3.693701227	0.085154542	43.37644415	0	0	3797	KIF3C	760.0119765	743.7208739	9866.708218	9602.709362
ENSG00000084733	1626.684088	-0.158398281	0.105917595	-1.495486005	0.13478765	0.20971826	10890	RAB10	1736.875196	1695.042579	1552.823755	1521.994821
ENSG00000084734	70.81634727	-1.356288956	0.430389515	-3.151305756	0.001625422	0.003679204	2646	GCKR	105.3277467	99.06565999	38.32501183	40.54697053
ENSG00000084754	3403.930432	-1.080190484	0.104841348	-10.30309613	6.82E-25	4.44E-24	3030	HADHA	4882.250849	4362.53116	2262.49725	2108.442468
ENSG00000084764	4171.223124	3.907452122	0.094315726	41.42948668	0	0	22924	MAPRE3	533.8671085	508.4399314	7982.174878	7660.410579
ENSG00000084774	3614.198486	-2.310478393	0.091896843	-25.14208662	1.72E-139	4.92E-138	790	CAD	6122.433436	5908.975249	1247.545213	1177.840046
ENSG00000085063	3407.149516	0.095439766	0.095204275	1.002473531	0.316114944	0.429152173	966	CD59	3413.858144	3175.200088	3627.660602	3411.879228
ENSG00000085117	1020.771112	0.559709952	0.131111935	4.268947386	1.96E-05	5.40E-05	3732	CD82	861.2092234	789.6115841	1227.721931	1204.54171
ENSG00000085185	626.9484357	-0.108342337	0.153370736	-0.706408143	0.479934359	0.598200302	63035	BCORL1	646.42323	654.8531495	589.4122509	617.1051125
ENSG00000085224	1337.83389	0.534883094	0.117269434	4.561146734	5.09E-06	1.47E-05	546	ATRX	1131.756965	1054.029485	1587.184111	1578.364999
ENSG00000085231	886.1868796	-1.02891054	0.157684954	-6.525102828	6.80E-11	2.70E-10	102157402	TAF9	1265.998211	1113.031827	623.7726063	541.9448744
ENSG00000085265	2.557740258	3.985341031	1.960951503	2.032350634	0.042118172	NA	2219	FCN1	0	0	5.286208528	4.944752504
ENSG00000085274	222.2993824	0.0758745	0.242636607	0.31270838	0.754502228	0.829906917	55892	MYNN	217.8838683	214.8850713	233.9147274	222.5138627
ENSG00000085276	97.30291433	0.112009438	0.357996008	0.312879013	0.754372583	0.829857931	2122	MECOM	92.93624713	93.9666922	104.4026184	97.90609957
ENSG00000085365	905.921373	1.447504108	0.149779223	9.664251657	4.28E-22	2.58E-21	9522	SCAMP1	518.377734	453.8081337	1383.665082	1267.834542
ENSG00000085377	911.0227104	-0.572390732	0.132853056	-4.30844989	1.64E-05	4.55E-05	5550	PREP	1115.234966	1064.227421	734.7829854	729.8454695
ENSG00000085382	398.3298702	1.183185665	0.195413307	6.054785532	1.41E-09	5.20E-09	57531	HACE1	227.177493	258.5905095	557.6949997	549.8564784
ENSG00000085415	862.8906348	-0.275277597	0.134059569	-2.053397597	0.040034032	0.070564847	81929	SEH1L	959.3085953	930.9258344	785.0019664	776.3261431
ENSG00000085433	1168.109448	3.059593222	0.131191176	23.32163887	2.67E-120	6.56E-119	22911	WDR47	251.9604922	247.66415	2111.840307	2060.972844
ENSG00000085449	955.3721561	-0.835923835	0.130748756	-6.393359753	1.62E-10	6.31E-10	57590	WDFY1	1249.476211	1200.442703	691.1717651	680.3979445
ENSG00000085465	104.9619069	1.778419629	0.356353089	4.990610958	6.02E-07	1.87E-06	5016	OVGP1	47.50074853	46.61913412	162.5509122	163.1768326
ENSG00000085491	408.7250205	-2.436820813	0.20394355	-11.94850638	6.61E-33	5.23E-32	29957	SLC25A24	713.5438529	667.236357	129.5121089	124.6077631
ENSG00000085511	804.9550291	-0.058507626	0.141546197	-0.413346507	0.679352761	0.772477698	4216	MAP3K4	845.7198489	796.8958238	808.7899048	768.4145391
ENSG00000085514	121.9875437	2.096120784	0.348383306	6.016708466	1.78E-09	6.54E-09	29992	PILRA	40.27237376	50.98967794	200.8759241	195.8121991
ENSG00000085552	142.7346528	-4.354392297	0.421986785	-10.31878828	5.79E-25	3.78E-24	57549	IGSF9	276.7434914	268.7884451	10.57241706	14.83425751
ENSG00000085563	240.6299698	1.784928876	0.244652343	7.29577676	2.97E-13	1.32E-12	5243	ABCB1	112.5561215	103.4362038	384.5716704	361.9558833
ENSG00000085644	903.7993863	0.971886453	0.133403387	7.285320676	3.21E-13	1.42E-12	7760	ZNF213	597.8898565	622.0740709	1178.824502	1216.409116
ENSG00000085662	2096.05785	-0.502948116	0.119803579	-4.198105947	2.69E-05	7.32E-05	231	AKR1B1	2605.312794	2310.560835	1819.777286	1648.580485
ENSG00000085719	987.4210444	-1.453407737	0.134337225	-10.81909902	2.80E-27	1.93E-26	8895	CPNE3	1493.175704	1400.759295	536.5501656	519.1990129
ENSG00000085721	529.8418733	-0.474242856	0.175944043	-2.69541866	0.007030024	0.014414897	54700	RRN3	650.5537299	582.0107525	462.5432462	424.2597648
ENSG00000085733	5197.974811	-0.472314649	0.076330614	-6.187748578	6.10E-10	2.30E-09	2017	CTTN	6081.128437	6002.213517	4365.086692	4343.470599
ENSG00000085741	66.52866177	-0.253567062	0.432557461	-0.586204342	0.557738204	0.671215599	7481	WNT11	74.3489977	70.65712514	56.82674168	64.28178255
ENSG00000085760	515.3362385	-1.552109289	0.174114864	-8.914283656	4.91E-19	2.69E-18	4528	MTIF2	792.0233505	745.9061458	264.3104264	259.1050312
ENSG00000085788	1349.779766	1.06677488	0.115244939	9.256587669	2.11E-20	1.21E-19	23259	DDHD2	892.1879724	852.2560455	1848.851433	1805.823614
ENSG00000085831	159.429163	-0.239166648	0.284290616	-0.841275214	0.400193773	0.517740751	22996	TTC39A	168.3178698	177.0070248	144.0491824	148.3425751
ENSG00000085832	1491.394816	1.300921666	0.114561075	11.35570404	6.95E-30	5.14E-29	2060	EPS15	888.0574725	834.0454463	2164.702392	2078.773953
ENSG00000085840	521.3550563	-5.005936271	0.29865796	-16.76143596	4.67E-63	6.16E-62	4998	ORC1	1040.885968	984.8292082	17.18017772	42.52487153
ENSG00000085871	245.3797749	-1.099749113	0.236100396	-4.657972342	3.19E-06	9.38E-06	4258	MGST2	334.5704897	335.0750265	158.5862558	153.2873276
ENSG00000085872	2611.805828	-0.49489539	0.09042067	-5.473255065	4.42E-08	1.49E-07	10523	CHERP	3052.439406	3058.652252	2175.274809	2160.856844
ENSG00000085978	787.3099772	0.37059075	0.141112038	2.626216416	0.00863399	0.01745118	55054	ATG16L1	703.2176033	670.1500529	906.5847626	869.2874901
ENSG00000085982	592.2169258	-0.242411817	0.158029223	-1.533968293	0.125037453	0.196200364	55230	USP40	653.6516048	630.0867345	555.0518955	530.0774684
ENSG00000085998	2138.259598	0.187125655	0.103397491	1.80976979	0.070331495	0.117573238	55624	POMGNT1	2064.217311	1935.42249	2335.182617	2218.215973
ENSG00000085999	644.6923392	-3.52470071	0.183704573	-19.18678811	4.77E-82	7.97E-81	8438	RAD54L	1204.040713	1169.120473	105.7241706	99.88400057
ENSG00000086015	2297.592276	-0.351752155	0.09537938	-3.687926642	0.000226089	0.000563707	23139	MAST2	2619.769544	2533.45857	2028.582523	2008.558467
ENSG00000086061	2764.890173	-0.219980702	0.100692546	-2.184677126	0.028912528	0.052738165	3301	DNAJA1	3086.51603	2864.163052	2640.46116	2468.42045
ENSG00000086062	1397.885934	-3.09116337	0.127565	-24.23206492	1.02E-129	2.68E-128	2683	B4GALT1	2536.126922	2468.628836	299.992334	286.7956452
ENSG00000086065	790.3566359	0.318677404	0.168740366	1.888566506	0.058949939	0.100107607	51510	CHMP5	765.1751013	641.7415181	935.6589095	818.8510146
ENSG00000086102	1196.573058	-0.286787866	0.119944324	-2.391008232	0.016802176	0.03231706	4799	NFX1	1349.640833	1281.297764	1078.38654	1076.967095
ENSG00000086159	28.16269536	2.14337178	0.686447162	3.122413344	0.001793749	0.004034165	363	AQP6	8.260999745	11.65478353	46.25432462	46.48067353
ENSG00000086189	407.6344178	-0.559663103	0.186720139	-2.997336573	0.002723498	0.005963297	27292	DIMT1	499.7904846	472.0187329	334.3526894	324.3757642
ENSG00000086200	403.2547726	-1.141279851	0.189401908	-6.025704085	1.68E-09	6.20E-09	51194	IPO11	565.8784825	544.86113	247.1302487	255.1492292
ENSG00000086205	122.5552064	4.400269315	0.430976326	10.21000237	1.79E-24	1.15E-23	219595	FOLH1	11.35887465	10.19793559	251.0949051	217.5691102
ENSG00000086232	3200.003189	-1.019168201	0.088876374	-11.46725681	1.93E-30	1.44E-29	27102	EIF2AK1	4374.199365	4197.907342	2130.342037	2097.564012
ENSG00000086288	1.017887893	0.25905495	1.966102326	0.131760665	0.8951736	NA	51314	NME8	1.032624968	0.728423971	1.321552132	0.988950501
ENSG00000086289	1517.438065	2.702090469	0.117951719	22.90844503	3.83E-116	9.06E-115	54749	EPDR1	414.0826122	394.0773681	2677.46462	2584.127658
ENSG00000086300	565.8756244	1.394194611	0.16438508	8.481272218	2.23E-17	1.15E-16	29887	SNX10	318.0484902	305.2096437	843.1502602	797.0941036
ENSG00000086475	1136.035803	-1.22022455	0.174132912	-7.007432062	2.43E-12	1.03E-11	22929	SEPHS1	1759.592946	1420.426743	751.9631631	612.16036
ENSG00000086504	1826.978136	-0.637735579	0.1056486	-6.036384549	1.58E-09	5.81E-09	10573	MRPL28	2185.034432	2264.670124	1391.594395	1466.613593
ENSG00000086506	85.36562404	-1.071843423	0.388280789	-2.760485331	0.005771555	0.012005519	3049	HBQ1	114.6213715	117.2762593	54.18363741	55.38122804
ENSG00000086544	475.5916965	0.533926054	0.17141117	3.114884832	0.001840167	0.00413346	80271	ITPKC	392.3974879	384.6078565	561.6596561	563.7017854
ENSG00000086548	19.3906252	-5.354369004	1.275288167	-4.198556172	2.69E-05	7.31E-05	4680	CEACAM6	42.33762369	34.23592662	0	0.988950501
ENSG00000086570	6727.802247	8.770619952	0.188356571	46.56391825	0	0	2196	FAT2	32.01137401	29.13695882	13604.05765	13246.00301
ENSG00000086589	703.0856165	-0.161204607	0.14878447	-1.08347737	0.27859659	0.386980601	55696	RBM22	769.3056012	716.0407631	659.4545139	667.541588
ENSG00000086598	1580.587174	-1.235871482	0.110161335	-11.218741	3.30E-29	2.39E-28	10959	TMED2	2207.752182	2231.891046	918.4787318	964.2267382
ENSG00000086619	147.4649452	0.906843587	0.303581794	2.987147462	0.002815939	0.00614994	56605	ERO1LB	106.3603717	98.33723602	206.1621326	179.0000406
ENSG00000086666	424.4949658	-1.051880346	0.186646765	-5.635674145	1.74E-08	6.04E-08	54469	ZFAND6	588.5962318	557.2443375	284.1337084	268.0055857
ENSG00000086696	50.07084736	-6.718065421	1.145687903	-5.863783147	4.52E-09	1.62E-08	3294	HSD17B2	105.3277467	93.9666922	0	0.988950501
ENSG00000086712	501.0288028	-0.815921553	0.169920687	-4.801778816	1.57E-06	4.74E-06	55787	TXLNG	645.3906051	633.0004304	368.7130448	357.0111308
ENSG00000086717	22.07643981	2.019176832	0.759337064	2.659131137	0.007834246	0.015956229	5475	PPEF1	7.228374777	9.469511617	33.0388033	38.56906953
ENSG00000086730	230.0574184	-0.035140418	0.248164705	-0.141601192	0.887395025	0.925478469	7462	LAT2	232.3406178	233.8240945	208.8052369	245.2597242
ENSG00000086758	9958.625802	-0.304907002	0.072566508	-4.201759316	2.65E-05	7.21E-05	10075	HUWE1	11198.81778	10815.63911	9069.812282	8750.23403
ENSG00000086827	329.5119998	-1.568260215	0.210188214	-7.461218607	8.57E-14	3.90E-13	9183	ZW10	499.7904846	486.5872123	166.5155686	165.1547336
ENSG00000086848	212.6070551	0.319002969	0.247325204	1.289811809	0.197116007	0.290009392	79796	ALG9	185.8724943	192.3039282	233.9147274	238.3370707
ENSG00000086967	40.11191759	-0.118005928	0.543907368	-0.216959606	0.828239825	0.88401845	4606	MYBPC2	41.30499872	42.24859029	38.32501183	38.56906953
ENSG00000086991	15.9386282	-1.270044185	0.852044609	-1.490584145	0.136070709	0.21140178	50507	NOX4	23.75037427	21.85271912	9.250864924	8.900554507
ENSG00000087008	289.8610438	-0.008707589	0.215241196	-0.04045503	0.967730359	0.978817369	8310	ACOX3	289.1349911	292.0980122	297.3492297	280.8619422
ENSG00000087053	713.710983	-0.283803824	0.148621118	-1.90957939	0.056187391	0.095844954	8898	MTMR2	811.6432249	756.1040814	654.1683054	632.9283205
ENSG00000087074	1192.436458	-0.27098237	0.119819234	-2.261593254	0.023722545	0.044164158	23645	PPP1R15A	1336.216709	1272.556677	1084.9943	1075.978145
ENSG00000087076	318.7499454	2.570284544	0.221157792	11.62194882	3.19E-31	2.43E-30	51171	HSD17B14	91.90362216	91.05299632	551.0872391	540.9559239
ENSG00000087077	1369.243061	-1.939844575	0.117531595	-16.5048775	3.38E-61	4.35E-60	102466755	TRIP6	2195.360682	2150.307561	565.6243125	565.6796864
ENSG00000087085	865.4605722	4.287595828	0.169961708	25.22683421	2.03E-140	5.88E-139	43	ACHE	86.74049732	81.5834847	1616.258257	1677.260049
ENSG00000087086	23799.21385	-1.244256861	0.098241819	-12.66524656	9.21E-37	7.98E-36	2512	FTL	35748.44377	31199.85551	14838.38734	13410.16879
ENSG00000087087	3382.756648	-0.851486364	0.085161479	-9.998492027	1.55E-23	9.73E-23	51593	SRRT	4369.03624	4338.493169	2386.72315	2436.774034
ENSG00000087088	865.8016892	-1.778651389	0.150914893	-11.78579101	4.62E-32	3.59E-31	581	BAX	1324.857834	1359.239129	360.783732	418.3260618
ENSG00000087095	984.0793199	1.532663227	0.128781012	11.90131373	1.16E-32	9.18E-32	51701	NLK	507.0188593	503.3409637	1468.244419	1457.713038
ENSG00000087111	1685.46195	-0.585186239	0.107785406	-5.429178767	5.66E-08	1.90E-07	94005	PIGS	2064.217311	1981.3132	1377.057322	1319.259968
ENSG00000087116	226.4010768	-0.141569793	0.241260294	-0.586792756	0.557342903	0.670828459	9509	ADAMTS2	238.5363676	236.7377904	208.8052369	221.5249122
ENSG00000087152	3317.742347	1.269606076	0.089603708	14.16912436	1.42E-45	1.44E-44	56970	ATXN7L3	1989.868313	1900.458139	4776.089405	4604.553531
ENSG00000087157	974.9768616	0.256703511	0.126783048	2.024746334	0.042893418	0.075170716	9489	PGS1	884.9595976	891.59094	1069.135675	1054.221234
ENSG00000087191	3951.35979	-0.084379416	0.082079431	-1.028021458	0.303939734	0.415636674	5705	PSMC5	4121.206248	4012.887654	3862.896882	3808.448378
ENSG00000087206	427.6015757	-0.781248155	0.182366863	-4.283937024	1.84E-05	5.06E-05	51720	UIMC1	551.421733	530.2926506	317.1725117	311.5194077
ENSG00000087237	39.61939718	-3.091557248	0.643787467	-4.802139536	1.57E-06	4.73E-06	1071	CETP	71.2511228	71.38554911	7.929312792	7.911604006
ENSG00000087245	2722.602313	-5.538722481	0.137762905	-40.20474503	0	0	4313	MMP2	5357.258334	5305.111778	112.3319312	115.7072086
ENSG00000087250	6815.32937	9.961861174	0.272187256	36.59929322	2.94E-293	2.49E-291	4504	MT3	13.42412459	13.11163147	14350.7346	12884.04712
ENSG00000087253	190.0313394	-0.922178097	0.268681266	-3.432238167	0.000598622	0.001427824	102725372	LPCAT2	252.9931172	244.7504541	138.7629739	123.6188126
ENSG00000087258	6243.997048	5.515434253	0.098277257	56.12116577	0	0	2775	GNAO1	278.8087414	256.4052376	12184.71066	12256.06356
ENSG00000087263	783.3069488	-0.743664975	0.158517602	-4.691371604	2.71E-06	8.02E-06	55239	OGFOD1	1041.918593	919.9994748	618.4863978	552.8233299
ENSG00000087266	1016.457852	-0.160027904	0.126099402	-1.269061563	0.204419108	0.298872345	6452	SH3BP2	1093.549841	1052.572637	955.4821915	964.2267382
ENSG00000087269	1253.864941	-1.11085335	0.121931934	-9.110438174	8.20E-20	4.62E-19	8602	NOP14	1754.429821	1673.918284	816.7192176	770.3924401
ENSG00000087274	7316.608255	1.433058426	0.079583681	18.0069382	1.72E-72	2.54E-71	118	ADD1	4068.542374	3840.251173	10893.55422	10464.08525
ENSG00000087299	227.7672184	-0.452290247	0.28362913	-1.594653719	0.110789693	0.176497839	79944	L2HGDH	296.3633658	230.1819747	215.4129975	169.1105356
ENSG00000087301	214.0207162	0.604940965	0.248101845	2.438276765	0.01475747	0.028687037	57544	TXNDC16	172.4483697	166.8090893	265.6319785	251.1934272
ENSG00000087302	960.0630186	-1.73643496	0.137705115	-12.6098073	1.86E-36	1.60E-35	51637	C14orf166	1530.350203	1424.797286	440.07686	445.0277253
ENSG00000087303	617.5775009	-2.775558517	0.177107442	-15.67160867	2.37E-55	2.82E-54	22795	NID2	1109.039216	1046.745246	165.1940165	149.3315256
ENSG00000087338	408.9410127	-1.076161421	0.1889185	-5.696432165	1.22E-08	4.28E-08	64395	GMCL1	572.0742323	538.3053142	260.34577	265.0387342
ENSG00000087365	5590.176831	-0.580596476	0.081532744	-7.121022117	1.07E-12	4.64E-12	102724664	SF3B2	6824.618414	6575.483182	4600.322972	4360.282758
ENSG00000087448	944.2077866	0.633282641	0.128564822	4.925784757	8.40E-07	2.58E-06	57542	KLHL42	744.522602	735.7082103	1148.428803	1148.171531
ENSG00000087460	37363.37592	0.56595731	0.062710046	9.024986363	1.80E-19	1.00E-18	2778	GNAS	30524.39406	29727.71066	44890.48282	44310.91614
ENSG00000087470	1711.442957	0.416609541	0.123549383	3.372008258	0.000746222	0.001759007	10059	DNM1L	1542.741702	1389.104512	2061.621326	1852.304288
ENSG00000087494	44.68522065	1.459826088	0.528186253	2.763847185	0.005712429	0.011893388	5744	PTHLH	23.75037427	23.30956706	67.39915873	64.28178255
ENSG00000087495	1015.330568	8.063437455	0.366375684	22.0086589	2.38E-107	5.20E-106	116154	PHACTR3	4.130499872	9.469511617	2043.119596	2004.602665
ENSG00000087502	394.1231099	-0.530364549	0.191021642	-2.776463144	0.005495387	0.011471205	51290	ERGIC2	477.0727353	454.5365576	334.3526894	310.5304572
ENSG00000087510	272.0334339	-5.921004408	0.427862378	-13.83857219	1.49E-43	1.47E-42	7022	TFAP2C	549.356483	522.2799869	6.60776066	9.889505007
ENSG00000087586	689.3797987	-5.146558998	0.244028564	-21.08998602	9.83E-99	1.95E-97	6790	AURKA	1450.83808	1231.764934	38.32501183	36.59116853
ENSG00000087589	65.65550475	-2.128963253	0.471187104	-4.518296947	6.23E-06	1.79E-05	57091	CASS4	108.4256216	106.3498997	21.14483411	26.70166352
ENSG00000087842	381.3404577	-1.870123584	0.201676294	-9.272897394	1.81E-20	1.04E-19	8544	PIR	613.379231	584.9244484	167.8371208	159.2210306
ENSG00000087884	236.9062559	-0.711497596	0.240746219	-2.955384298	0.003122798	0.006777261	28971	AAMDC	307.7222405	281.1716526	179.73109	179.0000406
ENSG00000087903	304.9958119	-0.094718493	0.214494577	-0.441589218	0.658786488	0.755655749	5990	RFX2	323.211615	306.6664916	309.2431989	280.8619422
ENSG00000087995	223.9192723	-1.063046879	0.284482392	-3.736775665	0.000186395	0.000469491	339175	METTL2A	341.7988644	264.4179013	159.907808	129.5525156
ENSG00000088002	74.66005606	-0.895756711	0.441144269	-2.03053009	0.042302686	0.07420681	6820	SULT2B1	90.87099719	104.1646278	42.28966823	61.31493105
ENSG00000088035	110.432072	-1.984098752	0.359235583	-5.5231131	3.33E-08	1.13E-07	29929	ALG6	175.5462446	177.7354488	44.93277249	43.51382203
ENSG00000088038	1898.18279	-0.29520463	0.099629399	-2.963027305	0.003046295	0.00662235	4849	CNOT3	2087.967685	2095.675763	1702.159146	1706.928564
ENSG00000088053	50.08753075	-0.813789339	0.511937716	-1.58962568	0.111919205	0.178037888	51206	GP6	71.2511228	56.8170697	39.64656396	32.63536652
ENSG00000088179	704.6740795	2.305456259	0.154630016	14.9095002	2.86E-50	3.14E-49	5775	PTPN4	243.6994925	230.1819747	1186.753815	1158.061036
ENSG00000088205	925.5203471	-1.21042407	0.162866572	-7.431998204	1.07E-13	4.85E-13	8886	DDX18	1422.957206	1163.293081	574.8751774	540.9559239
ENSG00000088247	5431.000908	-0.623756354	0.07666542	-8.136084735	4.08E-16	2.03E-15	8570	KHSRP	6653.202669	6521.579808	4313.546159	4235.674995
ENSG00000088256	3363.617809	1.40357393	0.085098907	16.49344244	4.09E-61	5.24E-60	2767	GNA11	1833.941943	1855.295853	4873.884263	4891.349177
ENSG00000088280	648.6917653	0.050398851	0.149649154	0.336780056	0.736282709	0.816810902	55616	ASAP3	640.2274802	634.4572783	663.4191703	656.6631325
ENSG00000088298	592.7844818	-1.392961162	0.161490151	-8.625672527	6.37E-18	3.36E-17	55741	EDEM2	876.6985979	841.329686	327.7449287	325.3647147
ENSG00000088305	1031.258282	-5.168040637	0.192915385	-26.78915751	4.32E-158	1.46E-156	1789	DNMT3B	2015.683938	1998.795375	54.18363741	56.37017854
ENSG00000088320	8.622841318	0.880453359	1.082192991	0.813582574	0.415884124	0.534373082	28954	REM1	5.16312484	6.555815735	11.89396919	10.87845551
ENSG00000088325	1957.202294	-5.675354999	0.165944252	-34.20037111	2.39E-256	1.62E-254	22974	TPX2	3975.606127	3704.03589	74.00691939	75.16023806
ENSG00000088340	633.0659777	-3.310376826	0.186307174	-17.76838084	1.24E-70	1.80E-69	NA	FER1L4	1195.779713	1106.476011	108.3672748	121.6409116
ENSG00000088356	609.0949654	-0.212636803	0.155631405	-1.366284668	0.171849631	0.258213634	81572	PDRG1	668.1083543	640.2846701	556.3734476	571.6133894
ENSG00000088367	5362.822535	2.810683334	0.082048978	34.25616526	3.53E-257	2.42E-255	2036	EPB41L1	1358.934458	1316.262115	9540.284841	9235.808726
ENSG00000088386	20.90086272	-0.097989943	0.778310557	-0.125900828	0.899810428	0.934247504	6564	SLC15A1	18.58724943	24.766415	14.53707345	25.71271302
ENSG00000088387	1783.713771	2.359383885	0.108381686	21.76921193	4.54E-105	9.70E-104	23348	DOCK9	586.5309819	576.1833607	3040.891456	2931.249284
ENSG00000088448	1320.396937	-0.458226847	0.117735015	-3.892018424	9.94E-05	0.000256815	55608	ANKRD10	1578.883576	1478.70066	1115.389999	1108.613511
ENSG00000088451	126.704136	-2.356559638	0.349286083	-6.746789391	1.51E-11	6.21E-11	23483	TGDS	219.9491182	204.6871357	43.61122036	38.56906953
ENSG00000088538	2197.05425	5.091095463	0.130363798	39.05298521	0	0	1795	DOCK3	125.9802461	123.832075	4341.298754	4197.105925
ENSG00000088543	857.7729915	2.67893261	0.146421665	18.29601248	8.90E-75	1.36E-73	51161	C3orf18	239.5689926	223.626159	1501.283222	1466.613593
ENSG00000088682	1010.009106	-0.653245226	0.126409113	-5.167706759	2.37E-07	7.59E-07	57017	COQ9	1240.182587	1230.308086	774.4295494	795.1162026
ENSG00000088726	14.0096069	0.551402321	1.102950899	0.499933697	0.617121764	0.722544287	55287	TMEM40	9.293624713	13.11163147	3.964656396	29.66851502
ENSG00000088727	186.3316389	0.171350349	0.266430791	0.643132683	0.520138009	0.637070607	64147	KIF9	183.8072443	166.8090893	200.8759241	193.8342981
ENSG00000088756	84.9066569	-0.995133294	0.473765423	-2.100476832	0.035686917	0.063651136	79822	ARHGAP28	109.4582466	118.0046832	37.0034597	75.16023806
ENSG00000088766	568.4893691	-0.853731095	0.162836523	-5.242872285	1.58E-07	5.13E-07	54675	CRLS1	753.8162267	710.9417953	401.7518481	407.4476063
ENSG00000088808	1341.051575	1.966556798	0.117277796	16.76836428	4.16E-63	5.49E-62	23368	PPP1R13B	555.5522328	536.8484663	2155.451527	2116.354072
ENSG00000088812	2437.48183	0.333500123	0.098174767	3.397004473	0.000681279	0.001613294	8455	ATRN	2219.111056	2094.947339	2776.581029	2659.287896
ENSG00000088826	1277.676702	0.534509675	0.115301435	4.635759072	3.56E-06	1.04E-05	54498	SMOX	1050.179593	1037.275734	1489.389253	1533.862227
ENSG00000088827	27.8392615	2.954097186	0.72081152	4.098293525	4.16E-05	0.000111283	6614	SIGLEC1	6.195749808	5.827391764	48.89742889	50.43647554
ENSG00000088832	2354.292215	-0.898600903	0.12954886	-6.93638604	4.02E-12	1.70E-11	101929368	FKBP1A	3273.421149	2856.150389	1769.558305	1518.039019
ENSG00000088833	1696.570629	0.002769861	0.104041425	0.026622677	0.978760686	0.986809942	55968	NSFL1C	1704.863822	1685.573068	1677.049656	1718.79597
ENSG00000088836	310.0786169	-1.491045889	0.215406384	-6.922013465	4.45E-12	1.88E-11	83959	SLC4A11	464.6812356	450.8944378	162.5509122	162.1878821
ENSG00000088854	1111.522117	1.806183153	0.124439704	14.51452465	9.80E-48	1.03E-46	25943	C20orf194	500.8231095	487.3156363	1735.197949	1722.751772
ENSG00000088876	227.3814469	-0.492609589	0.247123293	-1.993375786	0.046220313	0.080362322	79175	ZNF343	271.5803666	260.0473575	200.8759241	177.0221396
ENSG00000088881	424.0269096	1.050991979	0.184853079	5.685553013	1.30E-08	4.55E-08	57593	EBF4	286.0371162	265.8747493	581.4829381	562.7128349
ENSG00000088882	588.2948403	-5.005473769	0.244021605	-20.51242051	1.67E-93	3.16E-92	56265	CPXM1	1184.420838	1098.463348	35.68190757	34.61326753
ENSG00000088888	862.9750058	-0.811857297	0.135937585	-5.972279839	2.34E-09	8.54E-09	57506	MAVS	1122.46334	1077.339052	629.0588149	623.0388155
ENSG00000088899	6481.982402	4.169700049	0.084523947	49.33158255	0	0	9762	LZTS3	691.8587286	672.3353248	12480.73834	12082.99722
ENSG00000088926	46.69741688	-3.473793113	0.625542354	-5.553250058	2.80E-08	9.59E-08	2160	F11	87.77312229	84.49718058	6.60776066	7.911604006
ENSG00000088930	1321.024551	-2.094454737	0.122883655	-17.04420933	3.86E-65	5.24E-64	22803	XRN2	2198.458557	2084.02098	506.1544666	495.4642009
ENSG00000088970	496.7021063	-0.22263701	0.170169294	-1.308326581	0.190762563	0.282302572	55857	KIZ	546.2586081	523.7368348	467.8294547	448.9835273
ENSG00000088986	2728.143826	0.494806036	0.107889445	4.586232098	4.51E-06	1.31E-05	8655	DYNLL1	2368.841677	2160.505497	3342.205342	3041.02279
ENSG00000088992	496.7296995	-0.021164693	0.167818461	-0.126116595	0.899639631	0.934221441	54997	TESC	501.8557345	498.9704198	491.6173931	494.4752504
ENSG00000089006	1382.765497	-1.944783736	0.126509664	-15.37261004	2.50E-53	2.87E-52	27131	SNX5	2290.362179	2100.774731	588.0906988	551.8343794
ENSG00000089009	4066.982128	-1.837414783	0.382893477	-4.7987623	1.60E-06	4.81E-06	6128	RPL6	7681.697138	5059.632899	2066.907535	1459.690939
ENSG00000089012	2.261176177	1.687117579	1.832184725	0.92082286	0.357142918	NA	55423	SIRPG	0	1.456847941	2.643104264	4.944752504
ENSG00000089022	676.9723261	-0.997340022	0.150384809	-6.631920011	3.31E-11	1.34E-10	8550	MAPKAPK5	915.9383467	888.6772441	457.2570377	446.0166758
ENSG00000089041	410.1371915	1.930392636	0.190823578	10.11611174	4.69E-24	2.99E-23	5027	P2RX7	167.2852448	172.636481	660.776066	639.850974
ENSG00000089048	242.4298269	-0.984548243	0.242476592	-4.060384697	4.90E-05	0.000130114	51575	ESF1	338.7009895	305.9380676	167.8371208	157.2431296
ENSG00000089050	307.9718397	-0.659910478	0.212951601	-3.098875395	0.001942567	0.004346457	10741	RBBP9	388.266988	366.3972572	245.8086966	231.4144172
ENSG00000089053	3009.925832	-0.337635624	0.087132692	-3.874959181	0.000106643	0.000274788	102725415	ANAPC5	3360.161646	3361.676624	2633.853399	2684.011659
ENSG00000089057	2487.800649	1.190659729	0.092472845	12.87577704	6.16E-38	5.45E-37	9962	SLC23A2	1528.284953	1502.738651	3467.752795	3452.426198
ENSG00000089060	527.0232616	-0.140652899	0.164673168	-0.854133679	0.393030925	0.510673089	80024	SLC8B1	549.356483	555.7874895	511.4406751	491.5083989
ENSG00000089063	1120.319869	-0.597614399	0.126524266	-4.723318431	2.32E-06	6.90E-06	29058	TMEM230	1390.945832	1307.521027	914.5140754	868.2985396
ENSG00000089091	126.2450637	1.059188056	0.325262418	3.256410814	0.001128304	0.002604415	55184	DZANK1	76.41424764	86.6824525	163.8724644	178.0110901
ENSG00000089094	1724.746286	-0.496745047	0.103462975	-4.80118659	1.58E-06	4.75E-06	84678	KDM2B	2036.336437	2001.709071	1433.884063	1427.055573
ENSG00000089101	13.62699946	3.119253992	1.049017913	2.973499265	0.002944251	0.006412753	26074	C20orf26	1.032624968	3.642119853	25.10949051	24.72376252
ENSG00000089116	45.60752805	3.04528618	0.579121836	5.258455116	1.45E-07	4.73E-07	64211	LHX5	10.32624968	8.741087647	83.25778432	80.10499056
ENSG00000089123	166.3477675	-0.259586921	0.279641151	-0.928285843	0.353259316	0.469080882	55617	TASP1	187.9377442	174.8217529	153.3000473	149.3315256
ENSG00000089127	155.0871058	-1.547285526	0.30382	-5.092770478	3.53E-07	1.12E-06	4938	OAS1	237.5037427	225.0830069	84.57933645	73.18233705
ENSG00000089154	4951.019776	-1.523808411	0.081271629	-18.74957392	1.95E-78	3.13E-77	10985	GCN1L1	7455.55227	7239.077419	2599.493044	2509.956371
ENSG00000089157	17405.19445	-3.225929933	0.365647808	-8.822505866	1.12E-18	6.06E-18	6175	RPLP0	36990.69161	26013.47684	3927.652936	2688.956411
ENSG00000089159	2240.519095	-1.267485613	0.096530228	-13.13045286	2.20E-39	2.00E-38	5829	PXN	3191.843776	3140.964161	1318.909028	1310.359413
ENSG00000089163	35.88438377	0.829558997	0.585164109	1.417651876	0.156292427	0.238189345	23409	SIRT4	22.7177493	28.40853485	48.89742889	43.51382203
ENSG00000089169	4222.069399	7.910579694	0.75907824	10.42129688	1.98E-25	1.31E-24	22895	RPH3A	12.39149962	44.4338622	8638.986287	8192.465948
ENSG00000089177	322.7202439	0.000488711	0.203812434	0.002397847	0.998086797	0.998671264	55614	KIF16B	326.3094899	319.0496991	325.1018245	320.4199622
ENSG00000089195	298.495861	-0.827886062	0.214501373	-3.859583974	0.00011358	0.000291675	51605	TRMT6	378.9733633	385.3362804	210.126789	219.5470112
ENSG00000089199	5733.174945	6.610136007	0.118834008	55.62495231	0	0	1114	CHGB	115.6539964	115.8194113	11453.89233	11247.33404
ENSG00000089220	12420.52311	1.826389459	0.093252503	19.58542025	2.06E-85	3.56E-84	5037	PEBP1	5762.047322	5162.340679	20255.42953	18502.27492
ENSG00000089225	3.9680121	-0.745933798	1.437044779	-0.519074846	0.603708548	0.711781439	6910	TBX5	5.16312484	5.098967794	2.643104264	2.966851502
ENSG00000089234	496.8114598	-0.205733333	0.172104161	-1.195400111	0.231930742	0.332900434	8315	BRAP	553.4869829	511.3536273	462.5432462	459.8619828
ENSG00000089248	2291.045442	-0.973824471	0.101391549	-9.604592142	7.65E-22	4.58E-21	10961	ERP29	3109.233779	2963.228712	1592.470319	1499.248959
ENSG00000089250	405.902157	5.066751749	0.339514551	14.9235187	2.32E-50	2.55E-49	4842	NOS1	11.35887465	32.77907867	790.288175	789.1824996
ENSG00000089280	10573.47743	-0.972001929	0.079075529	-12.29206982	9.99E-35	8.25E-34	2521	FUS	13608.96445	14407.49771	6923.61162	7353.835923
ENSG00000089289	886.6723848	-0.326562069	0.156745443	-2.083391149	0.037215584	0.066093079	3476	IGBP1	1045.016468	928.0121385	845.7933645	727.8675685
ENSG00000089327	1585.055774	-3.800257099	0.132735909	-28.63021103	2.83E-180	1.13E-178	53827	FXYD5	3042.113156	2874.360988	214.0914454	209.6575062
ENSG00000089335	323.8145592	1.326670856	0.219972277	6.031082074	1.63E-09	6.00E-09	55900	ZNF302	196.1987439	172.636481	490.295841	436.1271708
ENSG00000089351	2059.001198	-0.432143626	0.097350416	-4.439052699	9.04E-06	2.56E-05	57655	GRAMD1A	2353.352302	2376.847416	1760.30744	1745.497634
ENSG00000089356	183.7444942	-2.843842171	0.303535993	-9.369044326	7.32E-21	4.26E-20	5349	FXYD3	324.24424	321.963395	42.28966823	46.48067353
ENSG00000089472	600.1463318	-0.525209292	0.157866503	-3.326920405	0.000878115	0.002053968	9843	HEPH	726.9679775	689.8175001	498.2251538	485.5746959
ENSG00000089486	4027.519578	2.907960315	0.090177716	32.24699455	3.88E-228	2.25E-226	29965	CDIP1	971.700095	922.1847467	7246.07034	6970.123129
ENSG00000089505	67.53089047	-0.394967421	0.4265492	-0.92595982	0.354466862	0.47040287	113540	CMTM1	76.41424764	77.21294088	58.14829381	58.34807954
ENSG00000089558	88.72235409	2.14095853	0.394970461	5.420553537	5.94E-08	1.99E-07	23415	KCNH4	32.01137401	32.77907867	150.6569431	139.4420206
ENSG00000089597	9835.702989	-2.086068009	0.077233054	-27.01004182	1.13E-160	3.89E-159	23193	GANAB	16355.74687	15489.20731	3821.928766	3675.929011
ENSG00000089639	400.533411	-1.706173702	0.193638496	-8.811128643	1.24E-18	6.69E-18	51291	GMIP	616.4771059	610.4192873	190.303507	184.9337436
ENSG00000089682	145.3599798	-0.917154195	0.302345508	-3.033463939	0.002417636	0.005332023	55285	RBM41	197.2313689	183.5628406	97.79485777	102.8508521
ENSG00000089685	1182.101678	-6.519258741	0.253604524	-25.70639761	9.91E-146	3.05E-144	332	BIRC5	2411.1793	2265.398548	33.0388033	18.79005951
ENSG00000089692	54.24984484	-1.80721311	0.498253899	-3.62709276	0.00028663	0.000707237	3902	LAG3	85.70787235	83.76875661	23.78793838	23.73481202
ENSG00000089693	5759.941042	0.445220391	0.078216716	5.692138608	1.25E-08	4.39E-08	8079	MLF2	4979.317596	4777.004399	6726.700352	6556.74182
ENSG00000089723	61.49854526	-0.5158752	0.447662784	-1.152374552	0.249167194	0.35319631	78990	OTUB2	74.3489977	70.65712514	51.54053315	49.44752504
ENSG00000089737	4273.415136	1.068215604	0.081811547	13.05702732	5.79E-39	5.22E-38	57062	DDX24	2798.413663	2720.66353	5862.405258	5712.178092
ENSG00000089775	568.8333852	-0.963635782	0.161175105	-5.9788128	2.25E-09	8.22E-09	7597	ZBTB25	754.8488517	749.5482657	391.1794311	379.7569923
ENSG00000089818	1233.292821	2.130965652	0.126388221	16.86047671	8.79E-64	1.17E-62	25977	NECAP1	469.8443605	446.5238939	2073.515295	1943.287734
ENSG00000089820	1243.834785	-1.522689292	0.119291219	-12.76447089	2.59E-37	2.26E-36	393	ARHGAP4	1856.659693	1834.899982	644.9174404	638.8620235
ENSG00000089847	928.7424097	3.809448409	0.154583144	24.64336221	4.34E-134	1.18E-132	170961	ANKRD24	120.8171213	125.2889229	1751.056575	1717.80702
ENSG00000089876	447.2366581	-1.047113344	0.179373119	-5.8376269	5.29E-09	1.89E-08	55760	DHX32	610.2813561	595.8508079	292.0630212	290.7514472
ENSG00000089902	784.2378985	-1.428841103	0.145417494	-9.825785506	8.72E-23	5.37E-22	23186	RCOR1	1168.931464	1118.859219	434.7906514	414.3702598
ENSG00000089916	928.2802029	0.063581951	0.133897435	0.474855635	0.634889875	0.736277813	55668	GPATCH2L	936.590846	879.2077325	968.6977128	928.6245202
ENSG00000090006	2641.502489	-1.380714828	0.092291375	-14.9603886	1.33E-50	1.47E-49	102724576	LTBP4	3833.103882	3801.644702	1481.45994	1449.801434
ENSG00000090013	1536.510769	-1.581850072	0.120344303	-13.14437023	1.83E-39	1.67E-38	645	BLVRB	2286.231679	2323.672466	724.2105684	811.9283611
ENSG00000090020	1474.893518	0.511267997	0.109799298	4.656386772	3.22E-06	9.45E-06	6548	SLC9A1	1238.117337	1194.615312	1731.233293	1735.608129
ENSG00000090054	623.6353258	-0.530703432	0.156581941	-3.389301649	0.000700709	0.001656865	10558	SPTLC1	763.1098514	711.6702192	511.4406751	508.3205574
ENSG00000090060	1818.666249	-0.849723341	0.107642528	-7.893937065	2.93E-15	1.41E-14	10914	PAPOLA	2407.048801	2271.954364	1326.838341	1268.823492
ENSG00000090061	1233.30818	-0.647508864	0.121369949	-5.335001529	9.55E-08	3.16E-07	8812	CCNK	1551.002702	1460.490061	979.2701298	942.4698272
ENSG00000090097	2397.065512	1.994879555	0.095743084	20.83575624	2.05E-96	3.99E-95	57060	PCBP4	972.7327199	949.8648576	3828.536527	3837.127943
ENSG00000090104	44.58040909	6.242045162	0.981043612	6.362658178	1.98E-10	7.67E-10	5996	RGS1	1.032624968	0.728423971	88.54399285	88.01659456
ENSG00000090238	3784.09765	2.670329717	0.086129885	31.00352107	4.83E-211	2.46E-209	83719	YPEL3	1035.722843	1018.336711	6568.114096	6514.216948
ENSG00000090263	285.4398693	-0.871120001	0.225609808	-3.861179656	0.000112841	0.000289803	51650	MRPS33	385.1691131	353.2856257	211.4483411	191.8563971
ENSG00000090266	1456.72637	0.396151382	0.109906914	3.604426407	0.000312843	0.000768516	4708	NDUFB2	1242.247837	1273.285101	1640.046196	1671.326346
ENSG00000090273	3713.205551	-0.266789138	0.095299676	-2.799475808	0.005118565	0.010742032	10726	NUDC	4225.501369	3886.141883	3467.752795	3273.426157
ENSG00000090316	1805.736484	0.242706078	0.102298298	2.372532903	0.01766659	0.033817875	101928676	MAEA	1638.775824	1669.547741	1930.787665	1983.834704
ENSG00000090339	1249.501374	-2.989564832	0.14073698	-21.24221246	3.89E-100	7.83E-99	3383	ICAM1	2301.721054	2137.19593	296.0276776	263.0608332
ENSG00000090372	2789.542814	-0.266360929	0.089392744	-2.979670582	0.002885585	0.006291492	29888	STRN4	3023.525907	3069.578612	2505.662842	2559.403896
ENSG00000090376	65.67473979	1.248516792	0.439970382	2.837729181	0.004543572	0.009610577	11213	IRAK3	37.17449885	40.06331838	88.54399285	96.91714907
ENSG00000090382	1692.482205	-3.309707361	0.868590239	-3.81043582	0.000138722	0.000353714	4069	LYZ	3200.104776	3009.847846	103.0810663	456.8951313
ENSG00000090432	701.3625332	-0.313207224	0.147111547	-2.129045824	0.033250469	0.059793105	79594	MUL1	785.8276007	768.4872889	640.952784	610.1824589
ENSG00000090447	553.8693665	-0.870178068	0.162382565	-5.358814636	8.38E-08	2.78E-07	7023	TFAP4	716.6417278	716.0407631	387.2147747	395.5802003
ENSG00000090470	720.7146342	-0.485030471	0.144783886	-3.350030755	0.000808026	0.001897168	10081	PDCD7	833.3283492	848.6139257	590.733803	610.1824589
ENSG00000090487	1098.491993	-0.93824004	0.124021	-7.565170749	3.87E-14	1.79E-13	51324	SPG21	1462.196955	1426.254134	740.0691939	765.4476876
ENSG00000090512	7.490109977	-1.910743426	1.206012973	-1.584347324	0.113114702	0.179772285	26998	FETUB	13.42412459	10.92635956	2.643104264	2.966851502
ENSG00000090520	805.5943828	-1.529671835	0.141991249	-10.7730008	4.62E-27	3.18E-26	51726	DNAJB11	1183.388213	1210.640639	414.9673695	413.3813093
ENSG00000090530	351.5341643	-3.304854592	0.236086713	-13.9984777	1.59E-44	1.59E-43	55214	LEPREL1	649.5211049	627.9014626	67.39915873	61.31493105
ENSG00000090534	49.95392777	0.326358882	0.497168027	0.65643578	0.511543775	0.628656624	7066	THPO	48.5333735	40.06331838	56.82674168	54.39227754
ENSG00000090539	2151.735461	3.669387069	0.110464995	33.21764581	5.99E-242	3.68E-240	8646	CHRD	321.1463651	305.9380676	3992.408991	3987.448419
ENSG00000090554	30.66451025	-0.306786242	0.684757295	-0.448021867	0.654137415	0.751856711	2323	FLT3LG	22.7177493	45.16228617	25.10949051	29.66851502
ENSG00000090565	3493.743619	1.09495697	0.084454116	12.96511076	1.93E-38	1.73E-37	9727	RAB11FIP3	2219.111056	2236.26159	4707.368694	4812.233137
ENSG00000090581	1886.986073	0.981409625	0.112706257	8.70767648	3.10E-18	1.65E-17	84572	GNPTG	1207.138588	1328.645322	2432.977475	2579.182906
ENSG00000090612	134.757726	-0.771850885	0.313517294	-2.461908484	0.013819993	0.02701643	10795	ZNF268	178.6441195	161.7101215	101.7595142	96.91714907
ENSG00000090615	2924.153554	0.245896659	0.090730016	2.710201856	0.006724227	0.013846023	2802	GOLGA3	2721.999416	2628.88211	3232.516515	3113.216176
ENSG00000090621	3549.767742	-2.121018274	0.087584842	-24.21672782	1.48E-129	3.89E-128	100996696	PABPC4	5832.26582	5713.757625	1338.73231	1314.315215
ENSG00000090659	34.55238648	1.839811544	0.610332288	3.014442427	0.002574521	0.005657034	30835	CD209	16.52199949	13.11163147	54.18363741	54.39227754
ENSG00000090661	833.898473	1.241717367	0.137732462	9.015429992	1.96E-19	1.09E-18	79603	CERS4	485.333735	504.7978116	1181.467606	1163.994739
ENSG00000090674	639.3707177	1.095976634	0.16400759	6.682475101	2.35E-11	9.57E-11	57192	MCOLN1	381.0386132	432.6838385	845.7933645	897.9670547
ENSG00000090686	1186.722974	-0.410920717	0.119402397	-3.441477951	0.000578546	0.001382524	84196	USP48	1373.391208	1335.929562	1034.775319	1002.795808
ENSG00000090776	660.3968083	-1.915247473	0.158163924	-12.10925618	9.43E-34	7.63E-33	1947	EFNB1	1064.636342	1024.164103	278.8474999	273.9392887
ENSG00000090857	1141.307514	-0.487132333	0.130959855	-3.719707324	0.000199454	0.000500676	55066	PDPR	1378.554332	1285.668308	995.1287554	905.8786587
ENSG00000090861	7907.417071	0.183087974	0.075867288	2.413266365	0.01581026	0.030538131	16	AARS	7587.728265	7225.237364	8529.29746	8287.405196
ENSG00000090863	4057.933516	-0.577759473	0.084270336	-6.85602435	7.08E-12	2.95E-11	2734	GLG1	4977.252346	4743.496896	3276.127735	3234.857088
ENSG00000090889	592.8132642	-6.216700988	0.331306986	-18.76417118	1.48E-78	2.39E-77	24137	KIF4A	1288.71596	1051.844213	15.85862558	14.83425751
ENSG00000090905	1819.985602	0.426023818	0.102073844	4.173682529	3.00E-05	8.11E-05	102724266	TNRC6A	1570.622576	1535.51773	2111.840307	2061.961794
ENSG00000090924	749.538343	-2.770362408	0.158995076	-17.4242026	5.41E-68	7.59E-67	64857	PLEKHG2	1331.053584	1284.939884	190.303507	191.8563971
ENSG00000090932	591.74742	-2.544551646	0.172539801	-14.74762135	3.19E-49	3.43E-48	10683	DLL3	1026.429218	995.0271438	174.4448814	171.0884366
ENSG00000090971	1063.851366	0.95789851	0.123828042	7.735715532	1.03E-14	4.85E-14	57106	NAT14	712.511228	732.7945144	1400.84526	1409.254464
ENSG00000090975	1747.208272	1.398694887	0.103945167	13.45608389	2.84E-41	2.66E-40	57605	PITPNM2	954.1454705	966.6186089	2521.521468	2546.547539
ENSG00000090989	475.5355299	0.20954252	0.179685591	1.166162066	0.243548926	0.346869834	55763	EXOC1	459.5181108	422.4859029	532.5855092	487.5525969
ENSG00000091009	577.1517198	-0.656938142	0.164384626	-3.99634783	6.43E-05	0.000168727	54439	RBM27	731.0984774	681.8048364	462.5432462	433.1603193
ENSG00000091010	1.898412362	-0.903046818	1.774849558	-0.508801895	0.610891091	NA	5459	POU4F3	3.097874904	2.185271912	1.321552132	0.988950501
ENSG00000091039	715.0936251	-0.30505101	0.152086021	-2.005779407	0.044879789	0.078345479	114882	OSBPL8	831.2630993	750.2766897	644.9174404	633.917271
ENSG00000091073	310.8381341	-1.572915017	0.22856125	-6.881809645	5.91E-12	2.48E-11	113878	DTX2	497.7252346	433.4122625	163.8724644	148.3425751
ENSG00000091106	15.59199163	1.641690365	0.860856802	1.907042333	0.056515106	0.096349868	58484	NLRC4	7.228374777	7.284239706	25.10949051	22.74586152
ENSG00000091127	445.2829764	-2.3414199	0.193369939	-12.10849998	9.52E-34	7.70E-33	54517	PUS7	761.0446015	727.6955466	144.0491824	148.3425751
ENSG00000091128	7.203479098	0.311987208	1.268089055	0.246029414	0.805659463	0.868060222	22798	LAMB4	8.260999745	4.370543823	13.21552132	2.966851502
ENSG00000091129	2654.301913	3.576293693	0.103379785	34.59374282	3.14E-262	2.23E-260	4897	NRCAM	417.1804871	403.5468797	4990.180851	4806.299434
ENSG00000091136	4069.420292	-3.132678258	0.091368808	-34.28608005	1.27E-257	8.69E-256	3912	LAMB1	7467.943769	7145.110727	837.8640517	826.7626186
ENSG00000091137	83.33810138	1.981541233	0.408367285	4.852350578	1.22E-06	3.70E-06	5172	SLC26A4	29.94612407	36.42119853	133.4767653	133.5083176
ENSG00000091138	1.320786704	-2.776129209	2.057397089	-1.349340496	0.177227624	NA	1811	SLC26A3	3.097874904	2.185271912	0	0
ENSG00000091140	1220.723419	-1.048134316	0.119596874	-8.763893897	1.89E-18	1.01E-17	1738	DLD	1678.015573	1614.187519	795.5743835	795.1162026
ENSG00000091157	1236.418311	2.658096096	0.129263591	20.56337807	5.84E-94	1.11E-92	23335	WDR7	349.0272392	327.0623628	2193.776539	2075.807101
ENSG00000091164	916.9830574	0.632401704	0.143305129	4.412973268	1.02E-05	2.88E-05	9352	TXNL1	746.5878519	691.2743481	1174.859845	1055.210184
ENSG00000091181	2.554604542	-2.286490823	1.803303657	-1.267945536	0.204817401	NA	3568	IL5RA	4.130499872	5.098967794	0	0.988950501
ENSG00000091262	186.9616309	-2.623711613	0.314167659	-8.351310308	6.75E-17	3.45E-16	101930322	ABCC6	315.9832402	329.2476347	42.28966823	60.32598054
ENSG00000091317	459.5252386	-2.226352669	0.189796377	-11.73021693	8.92E-32	6.89E-31	54918	CMTM6	779.6318509	735.7082103	162.5509122	160.2099811
ENSG00000091409	954.08833	-1.28440066	0.131385034	-9.775852097	1.43E-22	8.75E-22	3655	ITGA6	1365.130208	1341.02853	560.338104	549.8564784
ENSG00000091428	2028.991872	5.616465289	0.146315167	38.38607724	0	0	11069	RAPGEF4	79.51212254	81.5834847	4022.80469	3932.067191
ENSG00000091436	610.3086519	-1.261261955	0.160709903	-7.84806616	4.23E-15	2.02E-14	51776	ZAK	890.1227225	833.3170223	360.783732	357.0111308
ENSG00000091482	16.20657695	2.934267843	0.919907236	3.18974319	0.001423993	0.003248814	23676	SMPX	3.097874904	3.642119853	30.39569904	27.69061402
ENSG00000091483	1346.300144	-1.122688293	0.125315129	-8.958920633	3.28E-19	1.81E-18	2271	FH	1925.845565	1764.971281	877.5106157	816.8731136
ENSG00000091490	1019.172633	0.61951371	0.128773351	4.81088444	1.50E-06	4.54E-06	23231	SEL1L3	830.2304743	777.2283766	1248.866765	1220.364918
ENSG00000091513	14735.30206	0.184660053	0.071429521	2.585206374	0.009732073	0.019493379	7018	TF	14096.36344	13490.41193	15980.20838	15374.22448
ENSG00000091527	2206.802256	-1.407493264	0.100495637	-14.00551608	1.44E-44	1.44E-43	55573	CDV3	3286.845273	3124.938834	1215.827961	1199.596957
ENSG00000091536	229.5595142	2.479456331	0.304826273	8.133998113	4.15E-16	2.06E-15	51168	MYO15A	53.69649834	83.76875661	367.3914927	413.3813093
ENSG00000091542	3550.00099	0.084414648	0.084300728	1.001351352	0.316656974	0.429759979	54890	ALKBH5	3497.500767	3395.184127	3673.914927	3633.40414
ENSG00000091583	910.7904706	-9.116058499	0.604140647	-15.08929841	1.90E-51	2.13E-50	350	APOH	1878.344817	1759.872313	0	4.944752504
ENSG00000091592	3082.97	2.514699407	0.094406767	26.63685551	2.54E-156	8.51E-155	22861	NLRP1	948.9823457	887.9488201	5258.455933	5236.492901
ENSG00000091622	2267.464897	4.552765043	0.118298778	38.48530928	0	0	83394	PITPNM3	183.8072443	185.7481125	4359.800484	4340.503748
ENSG00000091640	896.6101679	0.137852133	0.131122747	1.051321266	0.293111063	0.403086688	9552	SPAG7	861.2092234	846.4286538	942.2666702	936.5361242
ENSG00000091651	456.7834798	-2.692070512	0.228028151	-11.80586913	3.64E-32	2.84E-31	102723931	ORC6	850.8829737	731.3376664	140.084526	104.8287531
ENSG00000091656	166.2646966	1.260899599	0.282166704	4.468633548	7.87E-06	2.24E-05	79776	ZFHX4	96.03412203	99.06565999	240.522488	229.4365162
ENSG00000091664	99.83280687	9.168213364	1.433423195	6.396026936	1.59E-10	6.20E-10	57084	SLC17A6	0	0	203.5190283	195.8121991
ENSG00000091704	2.768018215	-0.990181785	1.617838657	-0.612039885	0.540511369	0.656086681	1357	CPA1	4.130499872	3.642119853	1.321552132	1.977901001
ENSG00000091732	420.2398686	-1.603116351	0.189782564	-8.447121382	2.99E-17	1.54E-16	51530	ZC3HC1	648.48848	616.9751031	208.8052369	206.6906547
ENSG00000091831	134.1478158	-2.596508828	0.348788199	-7.444371222	9.74E-14	4.42E-13	2099	ESR1	239.5689926	221.440887	40.96811609	34.61326753
ENSG00000091844	82.81651698	1.710707659	0.398584309	4.291959371	1.77E-05	4.89E-05	26575	RGS17	38.20712382	38.60647044	130.8336611	123.6188126
ENSG00000091879	88.06760127	2.042840033	0.463720373	4.405327326	1.06E-05	2.97E-05	285	ANGPT2	22.7177493	44.4338622	134.7983175	150.3204761
ENSG00000091947	730.5308031	-1.257562289	0.146094603	-8.607862757	7.44E-18	3.93E-17	84336	TMEM101	1039.853343	1021.250407	430.825995	430.1934678
ENSG00000091972	667.7178623	2.795077898	0.164903305	16.94979916	1.93E-64	2.59E-63	4345	CD200	173.4809946	162.4385454	1198.647784	1136.304125
ENSG00000091986	541.591489	-1.427116137	0.168490307	-8.470019225	2.45E-17	1.27E-16	151887	CCDC80	802.3496002	777.2283766	299.992334	286.7956452
ENSG00000092009	0.698418477	-1.882000007	2.054661637	-0.915965905	0.359684778	NA	1215	CMA1	2.065249936	0.728423971	0	0
ENSG00000092010	1366.61588	-1.818630352	0.117295906	-15.50463615	3.23E-54	3.76E-53	5720	PSME1	2148.892559	2111.701091	594.6984594	611.1714095
ENSG00000092020	226.6160545	-0.540687324	0.2420628	-2.233665493	0.025505091	0.047107397	55012	PPP2R3C	264.3519918	273.158989	181.0526421	187.9005951
ENSG00000092036	244.5641619	-2.213934292	0.258479811	-8.565211648	1.08E-17	5.66E-17	100616424	HAUS4	407.8868624	398.4479119	77.97157579	93.95029757
ENSG00000092051	4434.81841	6.173551243	0.119802991	51.53086083	0	0	84502	JPH4	118.7518713	122.3752271	8702.42079	8795.725753
ENSG00000092054	48.39654407	2.88632282	0.562555938	5.130730342	2.89E-07	9.18E-07	4625	MYH7	11.35887465	10.92635956	95.15175351	76.14918856
ENSG00000092067	18.8633941	-4.615207756	1.14430977	-4.033180419	5.50E-05	0.000145295	1053	CEBPE	39.23974879	34.23592662	0	1.977901001
ENSG00000092068	892.2370736	0.729845337	0.139777399	5.221483175	1.77E-07	5.74E-07	23428	SLC7A8	706.3154782	636.6425503	1119.354656	1106.63561
ENSG00000092094	729.2798479	0.168678557	0.142352161	1.184938502	0.236041763	0.337772612	55644	OSGEP	685.6629788	687.6322282	770.464893	773.3592916
ENSG00000092096	10534.58411	5.387652369	0.082946378	64.95343754	0	0	51310	SLC22A17	495.6599847	486.5872123	20778.76417	20377.32507
ENSG00000092098	644.7865533	-0.193035111	0.153269832	-1.259446228	0.207869201	0.302928363	55072	RNF31	710.445978	665.7795091	602.6277722	600.2929539
ENSG00000092108	550.2849068	-0.831652143	0.164773981	-5.047229789	4.48E-07	1.41E-06	102725477	SCFD1	722.8374777	686.9038042	401.7518481	389.6464973
ENSG00000092140	277.1402243	-1.022248118	0.227891976	-4.485669639	7.27E-06	2.08E-05	55632	G2E3	378.9733633	364.9404092	171.8017772	192.8453476
ENSG00000092148	2701.517485	-0.122722232	0.095709135	-1.282241579	0.199757915	0.293029008	25831	HECTD1	2895.48041	2737.417281	2644.425816	2528.74643
ENSG00000092199	4250.761408	-1.054248962	0.14035955	-7.511059712	5.87E-14	2.69E-13	3183	HNRNPC	6340.317304	5138.302688	3018.42507	2506.000569
ENSG00000092200	10.45894099	-0.518020581	1.10630277	-0.468244856	0.639609498	0.739690527	102724825	RPGRIP1	8.260999745	16.75375132	3.964656396	12.85635651
ENSG00000092201	2891.836957	-1.135073392	0.115672719	-9.812801164	9.92E-23	6.10E-22	102725164	SUPT16H	4232.729744	3716.419098	1900.391966	1717.80702
ENSG00000092203	1545.831161	-0.110938893	0.12809593	-0.866061034	0.386456692	0.504167756	9878	TOX4	1689.374448	1520.949251	1572.647037	1400.353909
ENSG00000092208	144.9125293	-1.005025544	0.303782077	-3.308376691	0.000938385	0.002185781	8487	GEMIN2	193.100869	194.4892001	91.18709711	100.8729511
ENSG00000092295	131.9015269	1.266024564	0.313753327	4.035095269	5.46E-05	0.00014424	7051	TGM1	76.41424764	77.94136485	186.3388506	186.9116446
ENSG00000092330	743.3890558	-0.001435251	0.142181356	-0.010094507	0.991945886	0.994346371	26277	TINF2	751.7509768	735.7082103	753.2847153	732.812321
ENSG00000092345	0.577625658	1.7631545	2.033710261	0.866964451	0.385961488	NA	1618	DAZL	0	0	1.321552132	0.988950501
ENSG00000092377	5.825646335	-3.412067049	1.547189581	-2.20533223	0.02743079	0.0503231	90665	TBL1Y	10.32624968	11.65478353	1.321552132	0
ENSG00000092421	1778.177868	0.60257375	0.102615034	5.872178028	4.30E-09	1.54E-08	57556	SEMA6A	1429.152956	1394.931904	2159.416184	2129.210428
ENSG00000092439	498.3735849	-1.117809159	0.17416409	-6.418137954	1.38E-10	5.39E-10	54822	TRPM7	682.5651039	683.2616844	301.3138861	326.3536652
ENSG00000092445	3498.486385	2.216526648	0.095631298	23.1778371	7.62E-119	1.84E-117	7301	TYRO3	1281.487585	1196.07216	5929.804417	5586.581379
ENSG00000092470	401.8827058	-2.52347136	0.208182784	-12.12142189	8.13E-34	6.59E-33	79968	WDR76	713.5438529	657.0384214	116.2965876	120.6519611
ENSG00000092529	158.7350547	1.70589802	0.298920849	5.706855255	1.15E-08	4.03E-08	825	CAPN3	76.41424764	72.11397308	227.3069667	259.1050312
ENSG00000092531	437.9654656	-1.395102393	0.188616103	-7.396517958	1.40E-13	6.30E-13	8773	SNAP23	663.9778545	606.0487435	244.4871444	237.3481202
ENSG00000092607	32.5665898	-0.940300615	0.609183365	-1.54354283	0.122699124	0.193018663	6913	TBX15	42.33762369	43.70543823	22.46638624	21.75691102
ENSG00000092621	4148.507984	-1.094689879	0.083982799	-13.03469161	7.77E-39	7.00E-38	26227	PHGDH	5769.275697	5533.836904	2672.178411	2618.740926
ENSG00000092758	1977.858866	-1.298638771	0.1003261	-12.94417681	2.53E-38	2.26E-37	1299	COL9A3	2799.446288	2826.285006	1140.49949	1145.20468
ENSG00000092820	3065.462726	-1.282058294	0.092315308	-13.88781907	7.51E-44	7.42E-43	7430	EZR	4470.233487	4220.488485	1784.095378	1787.033555
ENSG00000092841	6156.605211	-0.610820818	0.100408239	-6.08337347	1.18E-09	4.37E-09	4637	MYL6	7853.112882	7029.291316	5115.728303	4628.288343
ENSG00000092847	1726.107774	-0.444030568	0.109517342	-4.054431577	5.03E-05	0.000133303	26523	AGO1	2062.152061	1917.940314	1481.45994	1442.878781
ENSG00000092850	27.24902968	1.663484477	0.670458917	2.48111321	0.013097277	0.025678891	27285	TEKT2	12.39149962	13.11163147	40.96811609	42.52487153
ENSG00000092853	334.162271	-3.960282868	0.267865558	-14.78459154	1.84E-49	1.99E-48	63967	CLSPN	646.42323	609.6908634	44.93277249	35.60221803
ENSG00000092871	644.8958085	0.434721671	0.163233121	2.663195243	0.007740249	0.015778888	117584	RFFL	575.1721072	521.5515629	779.7157579	703.143806
ENSG00000092929	958.5630037	-1.968844149	0.135938612	-14.48333273	1.54E-47	1.61E-46	201294	UNC13D	1533.448078	1520.949251	399.1087439	380.7459428
ENSG00000092931	2566.417125	-1.031733041	0.09346653	-11.03852945	2.49E-28	1.77E-27	79157	MFSD11	3390.10777	3504.447722	1673.084999	1698.02801
ENSG00000092964	14824.84806	3.084764597	0.069801332	44.19349198	0	0	102723812	DPYSL2	3186.680651	3064.479644	26688.74531	26359.48665
ENSG00000092969	236.7180707	0.624765686	0.238576941	2.618717816	0.008826092	0.017813121	7042	TGFB2	193.100869	179.1922968	294.7061254	279.8729917
ENSG00000092978	174.1949946	-0.175028448	0.272119762	-0.64320374	0.520091907	0.637068965	55105	GPATCH2	186.9051192	182.8344166	159.907808	167.1326346
ENSG00000093000	939.6547333	-0.840654236	0.135783376	-6.191142544	5.97E-10	2.26E-09	10762	NUP50	1242.247837	1169.848897	693.8148693	652.7073305
ENSG00000093009	1066.83256	-7.430164795	0.335573874	-22.14166649	1.26E-108	2.78E-107	8318	CDC45	2197.425932	2046.142933	11.89396919	11.86740601
ENSG00000093010	2898.623194	-0.153688254	0.090532236	-1.697608064	0.08958176	0.145917286	1312	COMT	3117.494779	2988.723551	2772.616373	2715.658075
ENSG00000093072	352.1957993	0.823714579	0.198400913	4.151768082	3.30E-05	8.91E-05	51816	CECR1	262.2867419	246.207302	449.3277249	450.9614283
ENSG00000093100	2.905381638	-0.079118279	1.56597675	-0.050523278	0.9597054	0.974383982	NA	XXbac-B461K10.4	3.097874904	2.913695882	2.643104264	2.966851502
ENSG00000093134	3.060763837	0.428012075	1.572048412	0.272263928	0.78541909	0.853576583	55350	VNN3	2.065249936	2.913695882	5.286208528	1.977901001
ENSG00000093144	431.0307417	-0.431912187	0.190027707	-2.272890587	0.023032774	0.043030746	55862	ECHDC1	523.5408588	466.9197651	380.607014	353.0553288
ENSG00000093167	751.8923946	0.257453886	0.140881036	1.827455948	0.067631244	0.113440737	102724915	LRRFIP2	691.8587286	678.1627166	816.7192176	820.8289156
ENSG00000093183	951.7823044	0.238847287	0.133655068	1.7870425	0.07393062	0.12294429	9117	SEC22C	895.2858473	850.7991976	1065.171018	995.8731542
ENSG00000093217	202.4845213	-2.614869156	0.286919823	-9.113588355	7.97E-20	4.49E-19	9942	XYLB	364.5166137	332.8897545	54.18363741	58.34807954
ENSG00000094631	2544.813259	0.156309977	0.091690113	1.704763703	0.088238504	0.14407265	10013	HDAC6	2439.060175	2375.390568	2690.680141	2674.122154
ENSG00000094755	148.4679527	-1.055655359	0.37518106	-2.813722418	0.00489715	0.010305047	2568	GABRP	154.8937452	246.935726	83.25778432	108.7845551
ENSG00000094796	134.9892488	9.556061844	1.409577476	6.77938035	1.21E-11	4.99E-11	3881	KRT31	0	0	290.7414691	249.2155262
ENSG00000094804	653.6549951	-4.907187609	0.230420703	-21.29664364	1.22E-100	2.47E-99	990	CDC6	1319.694709	1212.097487	38.32501183	44.50277253
ENSG00000094841	162.2609475	-0.295505096	0.285603964	-1.034667345	0.300824291	0.412097775	139596	UPRT	188.9703692	168.9943612	146.6922867	144.3867731
ENSG00000094880	551.9926681	-1.268720798	0.167741091	-7.563565928	3.92E-14	1.81E-13	8697	CDC23	806.4801001	754.6472335	326.4233766	320.4199622
ENSG00000094914	1279.869572	-1.028365617	0.123142381	-8.351029194	6.77E-17	3.45E-16	8086	AAAS	1785.40857	1650.608717	857.6873337	825.7736681
ENSG00000094916	2900.707172	-0.579772871	0.113941078	-5.088356889	3.61E-07	1.14E-06	23468	CBX5	3650.329262	3301.217435	2472.624039	2178.657953
ENSG00000094963	15.37316534	4.644646892	1.156062364	4.017643888	5.88E-05	0.000154779	2327	FMO2	1.032624968	0.728423971	29.07414691	30.65746552
ENSG00000094975	412.194493	-1.025248546	0.187457951	-5.469218791	4.52E-08	1.53E-07	51430	SUCO	561.7479826	544.132706	278.8474999	264.0497837
ENSG00000095002	923.6885094	-1.466855697	0.137057432	-10.7024893	9.91E-27	6.76E-26	4436	MSH2	1387.847957	1325.731626	503.5113623	477.6630919
ENSG00000095015	424.057047	-1.922808574	0.194147116	-9.903873977	4.00E-23	2.49E-22	4214	MAP3K1	690.8261036	651.9394536	182.3741942	171.0884366
ENSG00000095059	2198.182181	0.303409392	0.099521374	3.048685735	0.002298448	0.005083921	1725	DHPS	2004.325063	1931.051946	2489.804217	2367.547499
ENSG00000095066	1291.682985	-0.658402992	0.115000855	-5.725200824	1.03E-08	3.63E-08	29911	HOOK2	1566.492077	1596.705343	997.7718597	1005.762659
ENSG00000095110	0.440262235	-1.466137419	2.000949846	-0.732720724	0.463728782	NA	120400	NXPE1	1.032624968	0.728423971	0	0
[truncated: 34,452 more rows]
