# Supplementary material for: A comparison of per sample global scaling and per gene normalization methods for differential expression analysis of RNA-seq data
Source: PLoS One. 2017 May 1;12(5):e0176185. doi: 10.1371/journal.pone.0176185 (PMC5411036; doi:10.1371/journal.pone.0176185)
Supplement: S5 Datasets — TMM-normalized MAQC2 data using edgeR package are included. (ZIP) [file pone.0176185.s014.zip › S5_Datatsets.csv]

ensID	logFC	logCPM	PValue	FDR	EntrezID	Gene.name	UHR.1	UHR.2	HBR.1	HBR.2
ENSG00000000003	-2.605495473	4.163022178	1.29E-124	1.44E-123	7105	TSPAN6	580.8568346	563.2697565	97.66669852	90.48089549
ENSG00000000005	-1.952822964	-1.043058216	0.009942605	0.019561607	64102	TNMD	9.282612365	13.05367129	2.664040098	2.951013239
ENSG00000000419	-1.634207114	4.321929685	5.82E-70	4.36E-69	8813	DPM1	561.450056	580.972647	182.0806034	185.9391035
ENSG00000000457	-0.496082411	3.646178462	6.45E-06	1.65E-05	57147	SCYL3	286.8182335	277.7440363	201.3374922	198.709584
ENSG00000000460	-2.085478046	4.064568399	1.94E-84	1.65E-83	55732	C1orf112	516.0714148	496.6750425	122.5831096	116.0613674
ENSG00000000938	6.022751825	2.071255786	3.96E-78	3.20E-77	2268	FGR	3.08047953	2.196580125	175.5761837	180.0384148
ENSG00000000971	0.102062755	3.541525383	0.365148422	0.497664055	3075	CFH	217.9927932	221.5706796	241.4870721	231.1533628
ENSG00000001036	-2.60912823	5.769666071	3.15E-230	5.83E-229	2519	FUCA2	1814.638759	1763.989581	307.4061385	280.3016434
ENSG00000001084	0.030953294	5.139152432	0.680192856	0.780510917	102724876	GCLC	702.1368117	668.7098856	703.5555039	695.4988104
ENSG00000001167	-0.994953865	5.242220035	1.20E-45	7.01E-45	4800	NFYA	977.7662766	967.9017989	502.572099	475.0963472
ENSG00000001460	1.67044796	4.567265718	6.45E-93	5.81E-92	90529	STPG1	220.1254968	238.8362697	738.7940225	727.9584857
ENSG00000001461	2.786835983	7.322751752	0	0	57185	NIPAL3	777.4642228	836.5141717	5600.017657	5557.206837
ENSG00000001497	-0.465890291	6.507517877	6.97E-14	2.38E-13	81887	LAS1L	2069.694843	2061.599739	1543.127871	1450.940507
ENSG00000001561	3.268207827	3.937122319	6.76E-162	9.25E-161	22875	ENPP4	62.68864344	57.91673161	597.9457334	564.6115625
ENSG00000001617	-0.825326672	5.268757632	2.26E-32	1.09E-31	6405	SEMA3F	935.7259693	971.1425027	540.1836987	537.1221515
ENSG00000001626	0.262746599	-0.419857651	0.64820232	0.747946273	1080	CFTR	9.288003155	13.85816175	13.22117689	14.76072188
ENSG00000001629	-0.150285317	5.691765498	0.030984093	0.056560556	54467	ANKIB1	1080.540881	1052.190846	971.4211576	950.2750785
ENSG00000001630	-0.235690622	4.034822085	0.019611691	0.03680322	1595	CYP51A1	324.0473881	363.4411855	284.6560389	300.0819417
ENSG00000001631	-0.262439718	4.67363617	0.001625858	0.003506546	889	KRIT1	557.1690183	528.9315976	479.2876674	427.8247952
ENSG00000002016	0.00654751	3.986755728	0.960844732	1	5893	RAD52	312.5384103	306.5932081	319.7144789	302.9541761
ENSG00000002079	-1.623316556	-0.350869271	0.003319854	0.006942743	NA	MYH16	21.56127655	17.10863967	6.520211731	5.898960065
ENSG00000002330	1.043694845	5.392747518	4.21E-46	2.47E-45	572	BAD	522.4863189	572.0588985	1087.811961	1170.769689
ENSG00000002549	-0.776815153	5.597550707	2.66E-21	1.07E-20	51056	LAP3	1249.985468	1127.589383	731.4236909	657.0213523
ENSG00000002586	-1.580841813	7.019496563	2.82E-155	3.74E-154	4267	CD99	3738.502561	3829.343682	1272.551651	1258.202645
ENSG00000002587	3.946518535	4.091491013	1.23E-228	2.26E-227	9957	HS3ST1	34.04811036	51.62005384	665.038863	678.81223
ENSG00000002726	-0.776695708	0.900555349	0.172258539	0.261744801	26	AOC1	16.73336307	64.81120882	3.166487914	43.43845658
ENSG00000002745	1.519706404	-0.865450532	0.014837769	0.028601349	51384	WNT16	5.138479019	4.475399918	13.22117689	14.76072188
ENSG00000002746	4.756582084	5.246557103	0	0	102724911	HECW1	55.52632935	55.9279618	1537.401998	1485.413311
ENSG00000002822	-0.835698306	5.664266723	1.24E-32	6.01E-32	8379	MAD1L1	1273.854358	1250.348298	706.4652788	707.3188056
ENSG00000002834	-0.993572258	7.940418326	8.26E-64	5.84E-63	3927	LASP1	6486.637295	6331.043074	3316.763147	3123.307863
ENSG00000002919	0.254884861	4.370117517	0.003094258	0.006491816	29916	SNX11	380.3534629	363.66793	464.0896272	424.898077
ENSG00000002933	4.605238199	2.866353175	1.74E-109	1.77E-108	55365	TMEM176A	10.30885709	13.79126807	301.973166	297.0801923
ENSG00000003056	-1.296557621	6.752101043	1.08E-99	1.02E-98	4074	M6PR	3026.837112	2937.575179	1237.781527	1191.268714
ENSG00000003096	-0.850621465	3.279369006	4.90E-11	1.53E-10	90293	KLHL13	241.5794319	233.1605111	134.423542	128.8534088
ENSG00000003137	3.933592199	5.44786849	0	0	56603	CYP26B1	111.0303569	108.6929157	1664.537751	1693.06527
ENSG00000003147	1.899008885	4.321668674	6.58E-101	6.33E-100	3382	ICA1	164.5932013	179.7909462	647.3967485	642.3808505
ENSG00000003249	0.873864919	6.214362231	4.97E-44	2.84E-43	79007	DBNDD1	1029.253294	1051.701915	1898.475601	1916.365642
ENSG00000003393	2.046608878	6.185821304	1.67E-207	2.84E-206	57679	ALS2	571.6497275	567.4347881	2410.708083	2297.965009
ENSG00000003400	-2.129562951	3.523238893	3.34E-58	2.24E-57	843	CASP10	348.5337826	344.4588653	72.75719371	84.6412996
ENSG00000003402	0.487133791	5.825528507	2.19E-07	6.04E-07	8837	CFLAR	987.8032137	884.2525273	1437.356166	1187.110238
ENSG00000003436	-3.164092069	5.0693731	9.95E-189	1.55E-187	7035	TFPI	1103.371503	1167.351788	96.28325279	153.6462902
ENSG00000003509	-1.09169887	4.11595932	1.06E-26	4.68E-26	55471	NDUFAF7	471.7648539	429.3929138	221.3246854	201.6144077
ENSG00000003756	0.373682857	6.84849183	1.30E-10	4.03E-10	10181	RBM5	1957.702628	2002.564851	2592.163792	2541.983522
ENSG00000003987	4.190592565	3.527967308	4.55E-166	6.35E-165	9108	MTMR7	24.6860277	25.73596619	465.5629519	461.3703734
ENSG00000003989	-2.084229664	6.258860325	1.82E-214	3.17E-213	6542	SLC7A2	2437.667266	2341.034912	572.3520349	554.8026169
ENSG00000004059	0.309781231	7.017757133	7.16E-07	1.93E-06	381	ARF5	2189.213774	2371.373398	2781.005578	2874.584706
ENSG00000004139	0.924584201	5.864523021	8.71E-44	4.97E-43	23098	SARM1	781.5116808	817.0593519	1517.548796	1519.900064
ENSG00000004142	-0.430435707	6.942594602	1.18E-13	3.99E-13	26073	POLDIP2	2745.264606	2790.693652	2075.448871	2034.367486
ENSG00000004399	-0.7312525	7.360625649	3.55E-36	1.82E-35	23129	PLXND1	3935.96535	4098.867889	2388.297504	2451.557153
ENSG00000004455	-2.271172357	6.732753744	1.70E-181	2.55E-180	204	AK2	3578.739258	3242.525061	759.2645233	655.9915792
ENSG00000004468	-2.239152272	3.543223437	2.35E-63	1.66E-62	952	CD38	364.9240577	346.9856743	73.5004399	76.74232835
ENSG00000004478	-0.690981555	8.232700182	1.32E-31	6.30E-31	2288	FKBP4	7450.993672	7136.121082	4642.051319	4395.306423
ENSG00000004487	-1.596094028	7.039693479	7.36E-159	9.94E-158	23028	KDM1A	3803.27432	3892.047021	1279.144687	1267.059105
ENSG00000004534	-0.330843192	6.310253414	6.55E-08	1.85E-07	10180	RBM6	1717.092581	1746.20155	1381.283952	1373.309707
ENSG00000004660	3.344585619	6.979267977	0	0	84254	CAMKK1	472.8109979	434.8284439	4684.596651	4520.278319
ENSG00000004700	-1.918105553	4.768244903	3.49E-118	3.73E-117	5965	RECQL	826.5918655	805.8879323	221.7959115	210.4912072
ENSG00000004766	0.772955231	4.147444958	1.10E-17	4.10E-17	55610	CCDC132	269.3076679	254.0585679	444.9153791	447.6121685
ENSG00000004776	-0.38516528	5.44549898	1.36E-07	3.80E-07	126393	HSPB6	920.4230625	1003.917271	721.8070978	752.6204546
ENSG00000004777	1.299421117	6.449896729	1.13E-88	9.88E-88	115703	ARHGAP33	955.4097181	1053.295012	2445.795645	2505.660384
ENSG00000004779	-0.38551142	6.008985849	1.45E-08	4.21E-08	4706	NDUFAB1	1372.809114	1478.472056	1089.857135	1094.922699
ENSG00000004799	0.510735779	4.754384746	5.18E-12	1.67E-11	5166	PDK4	451.2937998	432.4126703	636.5834249	621.704395
ENSG00000004809	-3.542812801	-2.867333556	0.25000558	0.354603424	85413	SLC22A16	1.033978222	1.518549794	2.78E-17	2.78E-17
ENSG00000004838	0.372265425	2.188622696	0.043003318	0.076326334	51364	ZMYND10	78.13600752	77.00819728	98.39126706	102.3217122
ENSG00000004846	-2.639689433	1.592941609	1.99E-21	8.01E-21	340273	ABCB5	95.57401146	88.01796913	15.58694502	13.76464965
ENSG00000004848	6.209379087	2.818024124	1.53E-129	1.76E-128	170302	ARX	3.097590934	4.604653087	293.5653019	304.0043005
ENSG00000004864	-2.29335576	5.003926975	2.12E-178	3.14E-177	10165	SLC25A13	1009.656792	1006.591438	207.7940385	203.62415
ENSG00000004866	-0.276596932	4.773107573	0.000196021	0.000457642	102466616	ST7	580.9372909	586.6141046	492.430909	473.1450367
ENSG00000004897	-0.612490635	5.15211812	2.07E-18	7.80E-18	996	CDC27	837.9412762	831.1596166	557.7586359	535.1173486
ENSG00000004939	-1.303728337	0.587495105	0.00036637	0.000837275	6521	SLC4A1	34.99157738	39.53700265	11.02941763	18.71911831
ENSG00000004948	-1.849493965	-0.902289723	0.009786865	0.019278088	799	CALCR	10.31429879	14.59546	3.879963574	2.946622589
ENSG00000004961	-1.00043573	4.470039504	3.05E-33	1.50E-32	3052	HCCS	566.5218079	566.0313437	282.625219	283.321434
ENSG00000004975	-0.853231741	6.117862495	2.60E-38	1.38E-37	1856	DVL2	1701.745611	1777.083205	945.4529303	979.8650166
ENSG00000005001	-0.16506909	1.722449052	0.477485261	0.59962611	64063	PRSS22	65.81003566	66.52506358	61.21945111	57.04221159
ENSG00000005007	0.191505869	7.918356247	0.000893342	0.001978445	5976	UPF1	4324.662649	4570.140869	5029.352657	5130.310577
ENSG00000005020	-0.22635949	4.213918106	0.013595795	0.026315863	8935	SKAP2	405.9966	374.50644	343.1505289	323.6074434
ENSG00000005022	-1.564564097	8.277107563	9.58E-73	7.37E-72	292	SLC25A5	9652.010992	8512.930069	3321.029878	2821.115765
ENSG00000005059	-2.196652977	2.820994687	3.69E-36	1.89E-35	55013	CCDC109B	212.8225485	210.7480572	49.30462987	43.26298748
ENSG00000005073	-8.184980494	2.510426624	1.10E-83	9.32E-83	3207	HOXA11	191.3207871	206.2027864	0.035250878	0.985657379
ENSG00000005075	-0.773164602	4.630706969	1.56E-22	6.41E-22	5439	POLR2J	608.6381922	596.6956186	364.0018203	342.2947697
ENSG00000005100	-1.225698567	5.683537447	1.04E-64	7.43E-64	56919	DHX33	1408.525047	1373.372765	611.1012114	579.3715191
ENSG00000005102	-4.134223638	-0.423200847	6.21E-08	1.75E-07	4222	MEOX1	21.59634918	21.91512972	1.311525083	0.98132277
ENSG00000005108	2.444807406	2.740972379	1.48E-46	8.75E-46	221981	THSD7A	45.21491486	41.33184259	240.2450502	231.1566369
ENSG00000005156	-0.927336225	5.391396933	6.56E-42	3.65E-41	3980	LIG3	1052.899826	1075.119168	557.4644868	561.7299505
ENSG00000005175	-1.124457626	3.889959466	2.72E-27	1.22E-26	79657	RPAP3	385.5684295	386.1961092	180.2016599	174.1055952
ENSG00000005187	-5.687582509	4.808035339	0	0	6296	ACSM3	1033.244063	1005.325257	13.85246069	24.63314747
ENSG00000005189	-1.71166052	3.20213695	7.27E-33	3.55E-32	81691	AC004381.6	258.1053813	264.7658524	82.14267252	77.7006012
ENSG00000005194	-0.7281923	5.548144705	2.86E-20	1.13E-19	57019	CIAPIN1	1181.156297	1088.014063	718.592502	652.1149793
ENSG00000005206	0.000672715	7.035721319	0.98604292	1	56928	SPPL2B	2532.494557	2626.463904	2597.647971	2566.590371
ENSG00000005238	1.072626492	5.121386106	3.78E-51	2.36E-50	80256	FAM214B	461.5558358	437.5415565	955.689376	933.5495616
ENSG00000005243	-1.997132144	3.22545341	8.26E-43	4.65E-42	51226	COPZ2	273.518267	278.2896018	68.16497367	69.85090031
ENSG00000005249	0.778758898	5.13629005	5.75E-30	2.68E-29	5577	PRKAR2B	515.119015	516.1982953	894.3040262	876.4969197
ENSG00000005302	0.035519243	4.518858238	0.685788564	0.780788553	10943	MSL3	456.4169635	433.0233317	460.1069807	450.5378302
ENSG00000005339	0.555279748	7.39595436	2.42E-23	1.01E-22	1387	CREBBP	2678.414162	2705.880569	3982.936122	3931.05294
ENSG00000005379	4.123957028	6.965482224	0	0	9256	BZRAP1	265.3302036	277.8448386	4769.236313	4720.027831
ENSG00000005381	4.739609894	0.326348435	2.31E-19	8.91E-19	4353	MPO	2.054539217	1.457472577	54.31958238	45.2202253
ENSG00000005421	0.460139239	-1.281591377	0.728374329	0.819044269	5444	PON1	6.158388475	4.414179121	6.656690448	7.873291329
ENSG00000005436	-1.108458502	3.571591362	3.45E-21	1.38E-20	6936	GCFC2	305.3863491	309.2333866	137.9065205	146.6043079
ENSG00000005448	-1.403193442	5.563750966	6.88E-76	5.43E-75	84058	WDR54	1275.114484	1365.700198	487.5681361	510.6129089
ENSG00000005469	-0.94250606	3.152894686	5.15E-12	1.66E-11	54677	CROT	220.0421222	222.2685708	112.7974743	117.0788411
ENSG00000005471	-3.57851511	1.361971544	6.64E-26	2.90E-25	5244	ABCB4	82.25159208	81.56624297	7.73400389	5.894591816
ENSG00000005483	0.41106302	6.704605426	8.49E-12	2.73E-11	55904	KMT2E	1790.996694	1744.389096	2402.980187	2298.954963
ENSG00000005486	2.045063316	7.631160806	4.07E-278	9.06E-277	57414	RHBDD2	1524.815021	1545.838571	6376.901293	6299.931807
ENSG00000005513	3.377864701	6.382812683	0	0	30812	SOX8	284.8967932	304.5613609	3022.953158	3117.568477
ENSG00000005700	-0.348999866	4.985361307	7.57E-07	2.04E-06	102725056	IBTK	701.1561323	682.7075867	552.6795144	534.1413074
ENSG00000005801	-0.917115426	3.998675858	6.62E-20	2.58E-19	7748	ZNF195	411.1754572	388.4184099	219.0030062	204.5800326
ENSG00000005810	1.555313503	7.149009013	1.95E-157	2.62E-156	23077	MYCBP2	1442.482741	1421.223186	4257.283353	4159.26458
ENSG00000005812	0.93104935	5.102485131	3.21E-40	1.75E-39	26224	FBXL3	483.1600048	461.8286192	912.4436507	888.2930629
ENSG00000005844	-2.815318337	4.418178695	5.04E-154	6.64E-153	3683	ITGAL	717.5425959	678.3960776	106.3816872	92.42717761
ENSG00000005882	2.848275846	7.276900715	0	0	5164	PDK2	760.811442	748.6379025	5506.452389	5363.37175
ENSG00000005884	-1.991755896	7.52852366	2.29E-256	4.67E-255	102725477	ITGA3	5721.796113	5778.827559	1451.855739	1440.201356
ENSG00000005889	-0.469726955	4.617016035	3.61E-08	1.03E-07	7543	ZFX	577.6637082	529.8809712	419.5432689	380.6260318
ENSG00000005893	0.607150055	6.924003626	1.01E-19	3.93E-19	3920	LAMP2	1967.718351	1838.576946	3024.168949	2774.031196
ENSG00000005961	0.127450935	3.287627445	0.311453136	0.431484103	3674	ITGA2B	185.0473875	180.3988236	203.6578297	195.7436391
ENSG00000005981	-0.944305664	1.261817453	0.000432753	0.000983925	51666	ASB4	57.57881345	57.40832629	32.37305851	27.52666138
ENSG00000006007	0.232136403	6.1882781	0.000226712	0.000527269	51573	GDE1	1331.444119	1313.180239	1542.734847	1562.218605
ENSG00000006015	0.974486865	6.332155992	1.74E-56	1.15E-55	55049	C19orf60	1058.085298	1099.685483	2107.895105	2134.764769
ENSG00000006016	-1.353103582	5.766063706	3.89E-75	3.05E-74	9244	CRLF1	1447.884434	1568.574711	585.1743459	596.1735085
ENSG00000006025	-0.223435597	5.362494322	0.001513528	0.003276883	114881	OSBPL7	875.9539689	858.1186788	771.3845097	716.0818466
ENSG00000006042	0.139981624	5.261587996	0.059366358	0.10272302	26022	TMEM98	734.0221059	703.5739363	835.9229856	750.4698984
ENSG00000006047	-2.462803695	2.914080537	1.65E-45	9.61E-45	51087	YBX2	234.4041231	230.3160365	37.27964532	46.26717686
ENSG00000006059	3.881120435	-2.866783047	0.25000558	0.354603424	3883	KRT33A	2.78E-17	2.78E-17	1.375878667	1.968358438
ENSG00000006062	0.048950468	4.610115788	0.524649956	0.625601608	9020	MAP3K14	473.9669009	468.373995	500.0944344	476.0870155
ENSG00000006071	7.574033492	5.849356293	0	0	6833	ABCC8	11.32388834	12.92198157	2372.34724	2322.604277
ENSG00000006116	9.211984349	4.726180669	0	0	10368	CACNG3	1.038938142	2.323729636	1119.19311	1093.900385
ENSG00000006118	1.349443529	7.798767624	4.61E-130	5.32E-129	54972	TMEM132A	2467.64824	2500.387935	6325.091849	6336.357744
ENSG00000006125	0.436986935	8.249556105	1.54E-11	4.90E-11	163	AP2B1	5301.999895	4894.270256	7147.796884	6654.951346
ENSG00000006128	9.863646036	1.419298175	1.03E-51	6.48E-51	6863	TAC1	2.78E-17	2.78E-17	108.0460189	120.0546212
ENSG00000006194	-0.146431518	5.484490516	0.043438849	0.077054334	283876	ZNF263	934.5422974	909.3650335	862.9833302	804.6207754
ENSG00000006210	2.261625614	6.153753139	1.61E-262	3.38E-261	6376	CX3CL1	488.4225547	499.1169572	2376.777802	2362.964348
ENSG00000006282	0.244220361	6.7859388	3.51E-05	8.62E-05	64847	SPATA20	1946.455445	2034.092715	2363.753657	2354.113554
ENSG00000006283	6.29167042	6.161546861	0	0	8913	CACNA1G	34.98072836	37.93503345	2897.108842	2853.840635
ENSG00000006327	-4.711273809	6.024370601	0	0	51330	TNFRSF12A	2328.942591	2436.988097	85.69002355	95.4548101
ENSG00000006377	-0.844690546	1.410108378	0.000770294	0.001718044	1750	DLX6	60.6891788	64.42136272	35.28467837	34.42705228
ENSG00000006432	2.101152246	6.151759675	2.34E-220	4.18E-219	4293	MAP3K9	541.8336526	537.9670547	2363.882746	2271.417447
ENSG00000006451	-0.645425014	5.216341248	2.53E-20	9.95E-20	5898	RALA	894.4355668	866.9747579	573.541971	552.8291649
ENSG00000006453	-4.350613347	4.749987832	7.23312105511585e-320	1.88190098566577e-318	55971	BAIAP2L1	935.7182685	968.0535558	42.4263835	50.19757217
ENSG00000006459	-0.555933807	4.691442665	9.25E-13	3.05E-12	80853	KDM7A	614.7246636	578.6305843	411.5690539	399.3758975
ENSG00000006468	3.006883366	6.517159019	0	0	2115	ETV1	411.2405894	404.0684347	3335.923217	3218.775327
ENSG00000006530	0.016031637	5.216811821	0.817021693	0.901097057	55750	AGK	726.9135139	725.4749084	742.5659744	726.9669837
ENSG00000006534	-2.647323787	5.052473102	5.89E-210	1.01E-208	221	ALDH3B1	1109.264882	1053.160986	164.3907728	179.0845932
ENSG00000006555	-0.303882041	0.658205577	0.493390402	0.59962611	55001	TTC22	23.7500184	38.63922622	16.84648354	33.50876304
ENSG00000006576	-0.822681713	3.912427149	1.25E-15	4.45E-15	102724664	PHTF2	374.2048748	362.3239369	216.3132981	200.6414456
ENSG00000006606	-1.698017115	-0.836386268	0.011584004	0.022622477	10344	CCL26	12.35000415	13.66049391	3.949866092	3.933661274
ENSG00000006607	-0.420153438	6.074289524	9.16E-11	2.85E-10	102724304	FARP2	1520.618956	1496.004217	1148.874545	1106.668462
ENSG00000006611	1.551933299	2.86121697	6.61E-25	2.83E-24	10083	USH1C	75.06221739	75.58339971	219.9282846	222.3335036
ENSG00000006625	-1.507164522	4.612660118	4.29E-74	3.34E-73	79017	GGCT	693.9818416	682.8986517	240.8420424	242.9914775
ENSG00000006634	-2.032326508	3.403906963	2.67E-34	1.33E-33	10926	DBF4	351.3113859	281.5549958	84.14729714	70.78514236
ENSG00000006638	-0.459324222	2.429421406	0.077606897	0.130127835	6915	TBXA2R	134.5111065	105.1233375	108.2949676	65.77659086
ENSG00000006652	-0.960249642	4.960637124	2.04E-39	1.10E-38	3475	IFRD1	780.4475368	803.1486389	414.1595388	401.3421069
ENSG00000006659	0.293446129	-3.004689164	1	1	56891	LGALS14	0.003001335	0.778295617	0.035250878	0.985657379
ENSG00000006695	-0.957215974	3.84032912	1.99E-19	7.71E-19	1352	COX10	368.0223444	353.1441931	191.660208	179.9926016
ENSG00000006704	-1.220977215	5.356509011	1.30E-66	9.40E-66	9569	GTF2IRD1	1071.49975	1134.866354	471.1676647	476.1455416
ENSG00000006712	0.226869674	6.427657068	0.000152675	0.000359413	54623	PAF1	1559.747266	1566.782111	1845.33377	1814.996853
ENSG00000006715	0.697067157	5.937983429	8.45E-26	3.69E-25	27072	VPS41	944.8029838	911.4566393	1535.884691	1473.597602
ENSG00000006740	4.134410031	6.261125472	0	0	102725515	ARHGAP44	165.555011	168.6570305	2975.282085	2903.995649
ENSG00000006744	-0.868355631	6.783690074	2.20E-49	1.35E-48	60528	ELAC2	2784.274391	2775.813038	1535.33809	1511.019208
ENSG00000006747	1.949672677	1.354474378	2.75E-13	9.22E-13	85477	SCIN	16.51452784	25.45044125	78.95452518	85.6073194
ENSG00000006756	-0.910564667	4.344005645	4.62E-26	2.03E-25	414	ARSD	512.0061491	505.3811012	261.2203416	278.4450505
ENSG00000006757	-0.408222708	3.399288575	0.001723365	0.003704788	8228	PNPLA4	214.0312864	247.789301	170.5221817	178.0799375
ENSG00000006788	-1.298961444	-1.682823541	0.188736991	0.284362645	8735	MYH13	7.178110188	4.354861085	2.595632235	1.963970003
ENSG00000006831	0.074102913	6.768776291	0.205218486	0.306763135	79602	ADIPOR2	2097.448194	2084.211048	2233.442311	2170.110223
ENSG00000006837	0.048066733	0.226948626	0.931514468	1	51265	CDKL3	15.49333863	25.51765939	21.00373813	21.64363159
ENSG00000007001	5.592147376	0.251745123	2.45E-20	9.64E-20	151531	UPP2	1.028603	0.718628738	49.50395455	46.22377166
ENSG00000007038	-7.44049565	5.223048323	0	0	10942	PRSS21	1404.414412	1370.36695	7.874830246	7.868724273
ENSG00000007047	0.94178048	6.47850268	5.59E-56	3.68E-55	57787	MARK4	1214.258796	1209.104925	2333.631197	2321.6479
ENSG00000007062	-1.377362535	2.801229032	5.08E-17	1.86E-16	8842	PROM1	193.2346598	181.6025254	76.60916184	67.84862545
ENSG00000007080	-0.273860591	6.78000465	9.46E-06	2.40E-05	115098	CCDC124	2281.707929	2436.765224	1932.819123	1971.473091
ENSG00000007129	1.86131812	-0.465769967	0.000602846	0.001353766	90273	CEACAM21	5.150097616	6.080920538	22.08463477	19.66507328
ENSG00000007168	1.502747528	7.768256384	1.36E-143	1.71E-142	5048	PAFAH1B1	2269.127733	2236.664469	6549.421063	6221.155482
ENSG00000007171	3.314550677	1.774761149	5.25E-39	2.81E-38	4843	NOS2	12.35000415	13.66049391	134.3656197	127.8668154
ENSG00000007174	2.585127876	2.295026132	2.42E-39	1.30E-38	1770	DNAH9	27.78116472	30.35794636	172.9958817	178.072724
ENSG00000007202	-0.449051262	8.012045708	1.02E-15	3.65E-15	9703	KIAA0100	5900.609156	5806.029811	4366.694161	4210.395146
ENSG00000007216	2.861243497	-2.325943256	0.041692437	0.074234614	9058	SLC13A2	0.003001335	0.778295617	3.949866092	3.933661274
ENSG00000007237	3.805520187	9.144526128	0	0	8522	GAS7	1487.786132	1500.366185	21029.6562	20761.10386
ENSG00000007255	-0.59790976	4.285249322	5.64E-12	1.82E-11	79090	TRAPPC6A	447.2988374	458.3307961	304.3743046	295.1019381
ENSG00000007264	1.004868256	5.645213655	1.53E-44	8.78E-44	4145	MATK	640.6924102	685.1398063	1305.399667	1357.636977
ENSG00000007312	0.285942587	-0.078019445	0.543322309	0.645207411	974	CD79B	14.40790402	15.94061031	19.51321511	17.69971924
ENSG00000007314	-0.808391749	1.114022206	0.005088136	0.010425974	6329	SCN4A	54.43987718	46.3999711	29.93774223	27.53524751
ENSG00000007341	-0.224494191	3.773091549	0.031419968	0.057027797	54879	ST7L	283.7974142	288.0935218	245.8621799	243.9645627
ENSG00000007350	0.504179357	-0.625384141	0.381962549	0.51425415	8277	TKTL1	8.239837595	9.903452244	14.23111263	11.79493698
ENSG00000007372	3.241716114	5.4784057	0	0	5080	PAX6	165.6239501	181.3242686	1655.854257	1638.915599
ENSG00000007376	-0.754284466	5.700211447	7.03E-27	3.13E-26	113000	RPUSD1	1247.258889	1289.302129	749.7579342	754.5452669
ENSG00000007384	-1.680123065	5.27461378	6.44E-115	6.75E-114	64285	RHBDF1	1120.739835	1135.417374	351.9348462	352.1829945
ENSG00000007392	-0.154072213	6.178675292	0.015253063	0.029364603	55692	LUC7L	1479.601547	1514.318828	1331.047272	1359.57761
ENSG00000007402	2.293964592	5.850110825	9.54E-218	1.68E-216	9254	CACNA2D2	395.8351622	392.8737717	1960.140069	1909.421062
ENSG00000007516	2.624196304	7.010765846	0	0	8938	BAIAP3	713.5841099	724.2735148	4459.185966	4411.128537
ENSG00000007520	0.193723638	6.29667104	0.002615472	0.005523556	115939	TSR3	1385.166323	1502.068442	1664.899334	1641.86108
ENSG00000007541	0.04462223	6.694917541	0.44564129	0.589642843	9091	PIGQ	1980.331796	2032.121096	2073.373508	2066.859311
ENSG00000007545	0.534988835	4.981001906	2.13E-14	7.36E-14	57585	CRAMP1L	509.9833244	512.4625926	760.2222433	723.9824786
ENSG00000007866	-2.745590421	4.609633959	3.97E-183	6.03E-182	7005	TEAD3	800.9132779	789.4759965	111.9670701	123.9894496
ENSG00000007908	3.285658169	-1.569884375	0.000190647	0.000445582	6401	SELE	1.028603	0.718628738	10.37541668	8.846931685
ENSG00000007923	-0.409436946	6.687519995	9.93E-12	3.19E-11	55735	DNAJC11	2324.639141	2284.194684	1773.853835	1697.887223
ENSG00000007933	1.425544757	-0.096184092	0.005271823	0.010773292	2328	FMO3	4.178032338	14.21000301	24.92867625	25.57866711
ENSG00000007944	-1.064982411	4.750398651	1.15E-42	6.50E-42	29116	MYLIP	683.8235837	712.6595509	336.0581114	332.4989317
ENSG00000007952	-0.602030943	-2.004803415	0.786243237	0.872541582	27035	NOX1	3.092118	3.800144443	2.595632235	1.963970003
ENSG00000007968	-4.82183037	4.536723188	7.61E-292	1.79E-290	1870	E2F2	813.3610064	841.0399383	17.18390252	39.43219881
ENSG00000008018	-1.356505333	6.666552979	3.22E-109	3.27E-108	5689	PSMB1	2835.702322	2844.754513	1134.321691	1086.001384
ENSG00000008056	7.569151829	8.586132166	0	0	6853	SYN1	83.2417804	76.72836989	15269.78543	15073.04174
ENSG00000008083	-0.707272967	6.280577778	1.41E-29	6.52E-29	3720	JARID2	1845.673078	1915.248563	1146.261359	1157.890812
ENSG00000008086	2.400530267	2.647372129	5.99E-42	3.34E-41	6792	CDKL5	43.16250353	39.85125152	213.8241514	224.323111
ENSG00000008118	4.941652495	4.753451769	0	0	57172	CAMK1G	36.99410989	33.81052431	1097.154616	1080.138086
ENSG00000008128	-0.207767102	3.13667828	0.131090897	0.203986949	728642	CDK11A	175.885003	187.9527569	157.0832186	158.3868619
ENSG00000008130	-1.122379951	6.526015443	7.53E-73	5.79E-72	65220	NADK	2428.610103	2487.062398	1100.239861	1155.979046
ENSG00000008196	1.402597518	1.858139512	1.80E-11	5.74E-11	7021	TFAP2B	38.07009931	41.75409764	103.6619701	108.2261503
ENSG00000008226	0.294183094	4.804949725	0.000191456	0.000447357	9940	DLEC1	478.225905	511.9300501	578.8952864	634.6213411
ENSG00000008256	0.845289052	5.832431745	1.04E-36	5.37E-36	9265	CYTH3	797.9273972	821.2955509	1444.674223	1465.813459
ENSG00000008277	4.094175563	6.586050457	0	0	53616	ADAM22	209.7916264	217.9923867	3751.422759	3570.933321
ENSG00000008282	-1.102447494	5.186706422	1.20E-56	7.93E-56	6856	SYPL1	955.1813705	959.1267141	443.6594998	447.614824
ENSG00000008283	-0.406828552	5.896162223	6.52E-10	1.98E-09	1534	CYB561	1334.536376	1320.047677	1005.764152	996.5283571
ENSG00000008294	0.852860114	7.150265225	5.16E-51	3.21E-50	9043	SPAG9	2009.027246	1997.311951	3642.800163	3593.624928
ENSG00000008300	1.683346221	6.987795268	3.64E-183	5.53E-182	1951	CELSR3	1195.777545	1202.521972	3833.300552	3870.102194
ENSG00000008311	-0.565009739	3.475422813	2.55E-06	6.68E-06	10157	AASS	259.0588524	250.5469907	179.7083957	165.2276647
ENSG00000008323	-5.154643369	2.700928021	2.28E-82	1.91E-81	55200	PLEKHG6	226.1780476	221.9968454	4.205830748	7.882818573
ENSG00000008324	-0.013761802	3.598155863	0.95579899	1	51188	SS18L2	229.3614077	244.7340544	234.2847177	236.1043732
ENSG00000008382	0.471010153	5.295498534	2.32E-12	7.57E-12	84954	MPND	650.8378775	652.2404433	918.832773	889.2691111
ENSG00000008394	-1.537853492	5.368325452	3.97E-100	3.79E-99	4257	MGST1	1188.522164	1168.775584	414.0350426	398.384625
ENSG00000008405	0.079421229	4.66635943	0.299681312	0.417173324	1407	CRY1	468.9629092	499.7566593	504.2965078	520.4361672
ENSG00000008438	2.208858	-0.132690125	2.70E-06	7.06E-06	8993	PGLYRP1	6.170428124	6.016486649	28.78679198	28.52664245
ENSG00000008441	2.433070492	8.707443681	0	0	4784	NFIX	2529.426271	2637.185422	13894.44191	14019.48656
ENSG00000008513	-1.025933289	5.700772448	1.11E-46	6.57E-46	6482	ST3GAL1	1351.015402	1350.518433	684.1476055	644.2885366
ENSG00000008516	-0.961970036	3.124546043	5.20E-12	1.68E-11	64386	MMP25	226.1161309	210.1592709	112.4467525	111.1587981
ENSG00000008517	-2.820755074	4.862843731	3.04E-218	5.37E-217	9235	IL32	969.5051239	945.6838344	136.0002089	134.7691875
ENSG00000008710	2.818550057	9.692287672	2.96439387504748e-323	7.75683063970757e-322	102723646	PKD1	4183.415805	3929.701073	30236.4678	26991.99112
ENSG00000008735	5.581821965	8.43891898	0	0	23542	MAPK8IP2	268.4726335	293.4495838	13523.73632	13472.4937
ENSG00000008838	-0.29066963	7.127851285	2.72E-07	7.48E-07	102466757	MED24	3022.816125	3019.98027	2469.854638	2470.203687
ENSG00000008853	1.840735325	6.846420035	4.06E-198	6.61E-197	23221	RHOBTB2	1004.507944	998.2104515	3670.4435	3506.012152
ENSG00000008869	0.805006172	5.093525824	8.33E-33	4.06E-32	54497	HEATR5B	493.5349976	496.6114085	877.1595775	854.847327
ENSG00000008952	1.127692287	6.5619052	1.73E-78	1.40E-77	7095	SEC62	1187.499702	1170.335273	2607.699763	2544.926411
ENSG00000008988	-1.955610245	7.944720187	3.46E-160	4.71E-159	26795	RPS20	8041.988104	7268.182361	2064.022614	1884.72146
ENSG00000009307	-0.986084777	8.887262254	6.83E-61	4.70E-60	7812	CSDE1	12659.67409	12058.19812	6428.73692	6051.93281
ENSG00000009335	-0.610318571	6.651322001	4.10E-25	1.77E-24	9690	UBE3C	2376.099841	2375.332078	1559.24954	1553.339375
ENSG00000009413	0.336874477	5.216122996	2.33E-06	6.10E-06	5980	REV3L	668.190937	630.7884186	844.9306976	795.7801356
ENSG00000009694	3.042248046	5.16607244	4.79E-290	1.12E-288	10178	TENM1	165.4699789	153.608381	1342.228832	1283.730965
ENSG00000009709	6.071737183	0.695804875	3.37E-31	1.60E-30	5081	PAX7	1.028603	0.718628738	65.59034904	67.88548068
ENSG00000009724	0.725647414	2.961068863	4.54E-07	1.23E-06	10747	MASP2	108.0600912	124.7577193	194.7768621	191.8223293
ENSG00000009765	-0.244103378	0.225895993	0.69133154	0.783656901	389434	IYD	21.60202229	22.71701846	7.897601979	29.59483391
ENSG00000009780	0.120978658	3.339623481	0.337544141	0.464242594	199870	FAM76A	186.1380902	193.0047246	199.5778181	212.5253825
ENSG00000009790	-1.463802995	2.601060821	1.47E-16	5.35E-16	80342	TRAF3IP3	163.4930974	165.588082	62.44200889	57.0380827
ENSG00000009830	0.286929011	5.368527199	2.81E-05	6.94E-05	29954	POMT2	732.0710822	736.1963792	927.128568	867.5831071
ENSG00000009844	-0.29093138	5.009835122	7.01E-05	0.00016872	51534	VTA1	682.7585564	699.4982572	589.6178165	543.9289734
ENSG00000009950	0.61070808	6.035095489	1.98E-19	7.66E-19	51085	MLXIPL	987.2350897	1066.48212	1535.78793	1602.599575
ENSG00000009954	-0.723189513	7.263223866	1.76E-35	8.92E-35	9031	BAZ1B	3809.260925	3685.669645	2301.501841	2238.974729
ENSG00000010017	-0.131607982	6.014715376	0.04246699	0.075469956	10048	RANBP9	1335.557753	1317.722904	1226.387101	1196.206808
ENSG00000010030	1.463900786	-0.898643682	0.019700824	0.036938158	51513	ETV7	5.138479019	4.475399918	13.15379471	13.77355708
ENSG00000010072	-0.332725404	3.615223795	0.003570037	0.007445016	83932	SPRTN	258.1280615	269.4897149	217.6582438	202.6107422
ENSG00000010165	-0.870538935	5.929104413	3.85E-38	2.04E-37	51603	METTL13	1518.650495	1542.098155	862.0049906	814.474836
ENSG00000010219	-0.229852762	3.167524727	0.080358573	0.134155461	8798	DYRK4	190.1849781	184.9068519	153.7574429	165.3034287
ENSG00000010244	-0.950597509	6.892427099	1.07E-49	6.61E-49	7756	ZNF207	3139.8602	2976.235574	1639.607608	1526.672998
ENSG00000010256	-0.25880432	8.212858395	1.67E-06	4.41E-06	7384	UQCRC1	6314.031617	6395.617932	5295.711971	5327.034598
ENSG00000010270	-0.032857959	4.344079027	0.758599698	0.847120814	83930	STARD3NL	375.4917997	426.4824937	371.9912137	412.2815506
ENSG00000010278	-0.261570117	6.836067217	1.19E-05	3.01E-05	928	CD9	2453.192441	2436.377124	2090.226061	1991.035104
ENSG00000010282	7.66145426	5.712406857	0	0	57467	HHATL	8.256314627	12.31632567	2132.568185	2147.544077
ENSG00000010292	-3.456002512	7.67522718	0	0	9918	NCAPD2	7417.086956	7150.675255	679.2516164	649.2241774
ENSG00000010295	0.792245049	6.092125943	1.30E-35	6.60E-35	25900	IFFO1	978.8780116	1002.619598	1712.56384	1720.590826
ENSG00000010310	-1.03684073	3.439235182	5.57E-16	2.00E-15	2696	GIPR	265.3670676	285.7130695	124.1711279	143.6868267
ENSG00000010318	-0.374972377	3.030045839	0.008314626	0.016582394	51533	PHF7	174.8158539	179.2982527	140.8153726	132.7811087
ENSG00000010319	1.969946144	4.921471228	6.78E-150	8.74E-149	56920	SEMA3G	249.8528954	250.9371713	992.3784667	971.9189973
ENSG00000010322	2.309806976	8.768593221	0	0	11188	NISCH	2848.130586	2940.759262	14327.25374	14384.44894
ENSG00000010327	0.810532197	5.410075315	5.13E-32	2.47E-31	23166	STAB1	637.3206495	593.5503785	1091.660288	1064.384673
ENSG00000010361	0.969828528	5.513267425	6.11E-43	3.45E-42	80199	FUZ	606.6794206	623.966522	1192.384064	1218.900971
ENSG00000010379	7.364833916	1.937113778	1.55E-73	1.20E-72	6540	SLC6A13	1.028603	0.718628738	160.0434898	167.2579667
ENSG00000010404	3.946220593	8.262357966	0	0	3423	IDS	778.1199633	709.4419127	12028.68449	10880.11049
ENSG00000010438	2.484301794	4.021693624	2.18E-42	1.22E-41	102725325	PRSS3	74.35474506	129.8434537	630.1485728	514.2883098
ENSG00000010539	-1.016030632	3.283981919	7.45E-15	2.60E-14	102725415	ZNF200	242.6851287	249.6693087	118.181659	124.9565287
ENSG00000010610	0.841723066	3.34061564	2.04E-11	6.48E-11	920	CD4	135.8219422	153.4869833	253.1899284	266.6307059
ENSG00000010626	1.346975934	3.960281971	2.11E-41	1.17E-40	10233	LRRC23	182.9634497	173.3739277	465.9925481	440.6675169
ENSG00000010671	-3.295992044	2.731869954	4.96E-57	3.29E-56	695	BTK	219.9930159	212.7972931	23.37043935	20.64775705
ENSG00000010704	-1.689707605	3.144592588	6.42E-30	2.99E-29	3077	HFE	259.0193249	242.6690629	81.89042502	73.75341706
ENSG00000010803	-0.583168672	5.49740299	1.52E-16	5.53E-16	22955	SCMH1	1046.713207	1061.365421	716.1261985	692.5216537
ENSG00000010810	1.430898308	6.631020679	4.96E-127	5.59E-126	102724705	FYN	1054.961977	1079.703359	2872.913163	2885.355035
ENSG00000010818	2.392764006	6.688989991	0	0	3097	HIVEP2	671.3313199	650.9002063	3514.2013	3427.349968
ENSG00000010932	0.005080438	-1.62583465	1	1	2326	FMO1	6.145636626	2.820763613	2.850930647	5.912975356
ENSG00000011007	-0.73237556	5.735029395	5.06E-26	2.22E-25	6924	TCEB3	1298.557203	1287.60707	794.4282967	763.3423155
ENSG00000011009	-1.021164683	5.797114027	6.91E-43	3.90E-42	11313	LYPLA2	1485.550163	1403.623723	748.5523529	676.7023803
ENSG00000011021	1.581316003	6.344373354	1.50E-143	1.88E-142	1185	CLCN6	813.2815717	812.40325	2462.514934	2404.250838
ENSG00000011028	-2.814912917	6.54537447	0	0	9902	MRC2	3117.475156	3181.538907	448.643939	446.6184856
ENSG00000011083	8.58048821	6.385255816	0	0	6534	SLC6A7	8.234164199	9.099910437	3427.799718	3336.841441
ENSG00000011105	2.303369478	7.138625188	0	0	10867	TSPAN9	960.2437055	933.5255727	4695.984704	4648.214142
ENSG00000011114	-0.383969929	4.578785388	2.18E-06	5.74E-06	102724915	BTBD7	510.0837738	540.5187353	389.6559774	415.1990519
ENSG00000011132	-0.237920199	5.09446703	0.000659427	0.001477912	9546	APBA3	706.4486651	737.6458803	597.5787605	626.7023644
ENSG00000011143	-1.284900887	4.436782518	2.63E-49	1.61E-48	54903	MKS1	588.0932968	581.7346285	246.6069751	234.099045
ENSG00000011198	-0.77696548	3.458229555	9.47E-11	2.94E-10	51099	ABHD5	260.1702454	268.6157289	153.2136909	155.438355
ENSG00000011201	1.380997218	3.187052765	3.07E-25	1.32E-24	3730	KAL1	97.73566177	107.0136684	272.9083445	262.6346547
ENSG00000011243	0.364658492	7.341834993	6.00E-11	1.88E-10	26993	AKAP8L	2786.362516	2806.316326	3605.256736	3596.596672
ENSG00000011258	-1.063576926	4.26956012	2.72E-32	1.32E-31	54799	MBTD1	500.7046171	496.3813197	227.4164964	247.9594008
ENSG00000011260	-1.239551249	4.948346073	5.06E-61	3.49E-60	51096	UTP18	851.2219361	813.8178309	350.7276282	353.1718488
ENSG00000011275	-0.599557879	6.284258372	3.06E-22	1.25E-21	54476	RNF216	1856.805287	1812.456313	1213.849394	1207.055975
ENSG00000011295	0.346418231	5.726663286	4.43E-07	1.20E-06	54902	TTC19	933.5148131	908.615013	1188.331953	1153.8994
ENSG00000011304	-2.882151759	8.441086977	0	0	100616459	PTBP1	11852.79912	12073.84635	1609.551179	1635.021548
ENSG00000011332	2.71311984	4.843937037	2.23E-240	4.32E-239	8193	DPF1	155.2629088	156.4791612	1025.51651	1021.128841
ENSG00000011347	3.21569352	7.268971137	0	0	9066	SYT7	582.0527495	613.8052001	5584.325108	5542.450823
ENSG00000011376	-0.632423545	5.666842146	1.33E-19	5.16E-19	23395	LARS2	1194.7666	1209.470438	769.5863545	781.1171779
ENSG00000011405	-0.103242987	5.252881602	0.164736912	0.251216382	5286	PIK3C2A	796.7038912	752.3946811	752.8079893	690.4912856
ENSG00000011422	-2.756303152	4.694998348	2.30E-186	3.52E-185	5329	PLAUR	835.9544721	854.4203867	112.6340635	135.8293249
ENSG00000011426	-0.692204547	6.494186673	1.66E-30	7.82E-30	54443	ANLN	2192.012761	2158.801517	1354.922384	1337.884394
ENSG00000011451	-0.306859783	6.718296809	2.19E-07	6.05E-07	58525	WIZ	2248.699302	2317.933255	1856.006327	1837.633867
ENSG00000011454	0.717547462	6.039430321	3.09E-29	1.43E-28	23637	RABGAP1	979.8789392	992.5628008	1636.045559	1609.393413
ENSG00000011465	-0.416677996	5.091189784	9.34E-10	2.82E-09	1634	DCN	757.7704854	760.3401975	565.382979	571.5710313
ENSG00000011478	-0.931905271	4.854119319	2.51E-24	1.06E-23	54814	QPCTL	752.4937677	710.0827781	423.0129914	346.1100172
ENSG00000011485	0.060271309	6.762437227	0.299337523	0.416710665	5536	PPP5C	2087.197604	2095.813294	2198.547818	2164.229671
ENSG00000011523	1.083778132	5.308392511	1.34E-58	9.04E-58	23177	CEP68	516.0859546	500.5738937	1087.880705	1066.359576
ENSG00000011566	0.107690015	4.582726412	0.176654075	0.2678766	8491	MAP4K3	465.670671	442.0936381	495.2922484	482.0111
ENSG00000011590	1.293977186	0.199954133	0.001033297	0.002272656	27033	ZBTB32	10.31429879	14.59546	32.51013794	29.50063746
ENSG00000011600	7.584471682	2.678218845	2.90E-119	3.12E-118	7305	TYROBP	1.033978222	1.518549794	268.737495	279.4118382
ENSG00000011638	0.232469763	4.074748037	0.01534195	0.029510788	57146	TMEM159	316.5764053	294.6484157	374.0972168	344.2440261
ENSG00000011677	2.45890178	4.021583737	3.56E-124	3.95E-123	2556	GABRA3	105.8735634	101.0072163	570.2541445	566.6338606
ENSG00000012048	-3.225704069	4.798330344	1.17E-247	2.32E-246	672	BRCA1	938.7283501	941.724542	89.01441302	110.2481851
ENSG00000012061	-0.028485253	6.249081369	0.674398871	0.774740411	2067	ERCC1	1459.154033	1557.642817	1483.373912	1477.590276
ENSG00000012124	3.809043232	4.533359473	9.05E-280	2.03E-278	933	CD22	67.81474091	60.82376451	927.3244326	874.4792084
ENSG00000012171	0.59578363	7.808990826	9.54E-27	4.23E-26	102465526	SEMA3B	3466.064015	3580.169282	5317.84559	5333.915354
ENSG00000012174	-0.361172774	4.452000175	1.24E-05	3.12E-05	51360	MBTPS2	468.9140066	486.4934761	375.2296	369.877841
ENSG00000012211	-3.379268718	5.276023858	2.40E-291	5.65E-290	4007	PRICKLE3	1288.467881	1373.14675	122.3300739	132.8379655
ENSG00000012223	-0.581795906	1.540482547	0.013017472	0.025240697	4057	LTF	63.76272787	65.84288406	45.51055925	41.30171289
ENSG00000012232	0.690359822	6.777885765	3.99E-32	1.93E-31	2137	EXTL3	1634.87821	1686.076766	2677.921195	2683.681692
ENSG00000012504	-9.111616468	1.011777733	1.22E-30	5.75E-30	9971	NR1H4	70.90446369	64.64296311	2.78E-17	2.78E-17
ENSG00000012660	-0.603651643	6.494833706	1.62E-23	6.79E-23	60481	ELOVL5	2147.788266	2105.785773	1412.319627	1387.06372
ENSG00000012779	3.208385789	4.099620891	9.46E-186	1.45E-184	240	ALOX5	69.91516567	69.48700323	635.1438492	654.2282972
ENSG00000012817	1.214986244	5.395054873	6.10E-72	4.65E-71	8284	KDM5D	498.7247764	515.1612188	1196.185182	1161.769637
ENSG00000012822	1.847221392	7.06409256	2.48E-214	4.31E-213	57658	CALCOCO1	1166.937929	1150.699095	4224.473607	4114.990212
ENSG00000012963	-0.529575222	5.333139804	4.59E-15	1.61E-14	55148	UBR7	925.3616012	928.1161272	647.2315437	637.453695
ENSG00000012983	-0.097752115	4.775474919	0.19594324	0.293947117	11183	MAP4K5	560.3121703	548.3101011	531.4469857	505.5973798
ENSG00000013016	3.844895725	6.948131737	0	0	30845	EHD3	320.8035789	323.5489355	4708.266795	4558.651063
ENSG00000013275	-0.613405729	6.763767845	4.95E-23	2.05E-22	5704	PSMC4	2488.366612	2652.130052	1662.073307	1698.975704
ENSG00000013288	0.211438314	6.296670488	0.000518719	0.001172874	23324	MAN2B2	1419.962401	1450.788646	1669.021933	1656.627594
ENSG00000013293	6.012401064	5.198661626	0	0	57709	SLC7A14	19.58274088	26.05554986	1540.681213	1456.851623
ENSG00000013297	6.051844301	7.00652666	0	0	5010	CLDN11	73.04527567	79.68652784	5092.703175	5088.953572
ENSG00000013306	-1.930184226	7.553637216	7.12E-240	1.38E-238	51629	SLC25A39	5752.666172	5853.108709	1508.871349	1535.664994
ENSG00000013364	-0.795812525	6.829603354	2.82E-41	1.56E-40	9961	MVP	2777.181517	2862.868655	1623.5135	1626.145585
ENSG00000013374	-0.099424091	5.837797594	0.143300714	0.221323433	51667	NUB1	1175.137801	1147.461287	1103.171139	1065.35505
ENSG00000013375	-0.631680744	5.344981358	4.09E-20	1.61E-19	5238	PGM3	981.795512	939.239546	628.6284481	610.8777645
ENSG00000013392	1.359099827	3.107163249	5.04E-23	2.09E-22	112611	RWDD2A	101.7478034	94.85712376	258.3918197	245.9046124
ENSG00000013441	0.796028787	5.586823577	2.60E-28	1.18E-27	1195	CLK1	706.3073968	691.1077675	1251.504472	1176.478627
ENSG00000013503	-0.494341862	3.948831468	4.15E-07	1.13E-06	55703	POLR3B	352.6312605	345.089271	241.3285564	252.8536605
ENSG00000013523	0.190541722	5.381411318	0.004717642	0.009712668	23357	ANGEL1	745.5455009	786.9972499	872.7404498	878.4989597
ENSG00000013561	0.675727563	4.794785546	3.11E-17	1.15E-16	9604	RNF14	446.0655074	406.0057566	707.2298497	653.1191083
ENSG00000013563	-0.999352606	5.124487123	4.98E-42	2.78E-41	1774	DNASE1L1	916.000107	878.0856705	465.670933	432.781554
ENSG00000013573	-2.824136592	5.812867054	5.80E-143	7.23E-142	1663	DDX11	2054.771582	1711.082938	292.9172361	239.9006441
ENSG00000013583	-0.248774567	5.065340713	0.000333805	0.000764964	50865	HEBP1	699.2207755	720.0017482	607.661302	589.2333756
ENSG00000013588	-5.62595667	6.459269911	0	0	9052	GPRC5A	3363.023138	3239.665122	56.26143112	75.81507806
ENSG00000013619	0.726656226	4.570434821	7.62E-21	3.04E-20	10046	MAMLD1	356.7767196	356.6965959	582.6836106	597.1637013
ENSG00000013725	-1.678826888	3.29161716	1.38E-28	6.29E-28	923	CD6	269.4556631	284.7541922	71.21788891	100.4393578
ENSG00000013810	-4.562510066	6.265428871	0	0	10460	TACC3	2798.719555	2835.954681	124.9250433	114.0805318
ENSG00000014123	-0.296220254	4.374339341	0.000318079	0.000729798	23376	UFL1	444.1752753	445.1558114	361.1644131	363.0079394
ENSG00000014138	-2.331843361	5.459232197	1.89E-196	3.05E-195	23649	POLA2	1403.430561	1391.903121	280.9545223	274.4494895
ENSG00000014164	-0.277913727	5.647924399	9.34E-05	0.000222987	23144	ZC3H3	1057.041903	1091.99729	904.3129864	870.5712307
ENSG00000014216	-0.409867568	7.739378958	1.25E-13	4.22E-13	823	CAPN1	4758.409386	4817.563172	3628.424222	3580.836858
ENSG00000014257	-0.884524019	-0.445846449	0.124480064	0.195525893	55	ACPP	13.39843697	17.61226963	6.786989282	9.847824312
ENSG00000014641	1.279894609	7.513316516	2.32E-114	2.42E-113	4190	MDH1	2132.36582	2090.671326	5137.054443	5115.508299
ENSG00000014824	0.695435461	5.524163515	3.57E-22	1.46E-21	10463	SLC30A9	707.3250586	688.7528723	1158.996644	1102.716037
ENSG00000014914	-0.589237811	3.62117423	1.07E-07	2.98E-07	10903	MTMR11	288.8719767	279.2343151	186.0569628	190.8604861
ENSG00000014919	-0.565224291	5.196444051	5.43E-15	1.90E-14	1355	COX15	874.8429486	827.1982056	596.325671	554.7585134
ENSG00000015133	-2.400471193	5.057080438	9.91E-196	1.59E-194	440193	CCDC88C	1049.802931	1066.700179	199.0154394	201.6755741
ENSG00000015153	0.903472199	3.486116855	8.00E-13	2.64E-12	10138	YAF2	146.1123843	165.6536848	273.8846833	309.9714187
ENSG00000015171	1.53437825	6.248909654	2.67E-124	2.96E-123	10771	ZMYND11	785.491252	774.3651098	2324.100226	2196.624737
ENSG00000015285	-1.158740367	3.839272891	8.78E-28	3.96E-27	7454	WAS	372.2210986	377.2840109	166.3309941	169.2126945
ENSG00000015413	-4.715545719	1.67295262	9.76E-41	5.35E-40	1800	DPEP1	102.8578596	109.125508	0.245288978	6.910866429
ENSG00000015475	0.312017828	5.333582359	2.85E-06	7.44E-06	102724071	BID	702.2885764	717.5927861	889.1891026	875.5191674
ENSG00000015479	0.347377527	7.923733538	4.09E-08	1.16E-07	724102	MATR3	4358.18249	4067.819517	5545.42321	5174.409576
ENSG00000015520	-2.587563119	2.614582515	3.98E-39	2.13E-38	29881	NPC1L1	193.2606715	186.3468142	32.57793928	30.48764589
ENSG00000015532	-0.83201971	6.145972193	9.56E-38	5.03E-37	64132	XYLT2	1742.822129	1787.986188	974.2091431	1008.392663
ENSG00000015568	0.362960762	0.979123818	0.204322963	0.305537263	729540	RGPD5	33.91561546	31.5905759	41.91485098	42.30148286
ENSG00000015592	11.50730988	7.078062343	0	0	81551	STMN4	1.038938142	2.323729636	5569.620615	5289.542079
ENSG00000015676	1.373032709	7.815347923	1.64E-132	1.92E-131	23386	NUDCD3	2487.134652	2480.319376	6507.322097	6360.903875
ENSG00000016082	-0.813365162	-2.156826588	0.521403525	0.622219018	3670	ISL1	3.086428722	2.997083994	1.375878667	1.968358438
ENSG00000016391	0.12798975	5.386319398	0.060088356	0.103918047	55349	CHDH	802.9119746	771.6122552	864.4467447	854.866112
ENSG00000016402	3.736686498	1.510759959	7.09E-39	3.79E-38	53832	IL20RA	8.228389851	8.296906226	113.6174077	110.1682534
ENSG00000016490	-3.018456539	-3.004659696	0.50000372	0.59962611	1179	CLCA1	1.028603	0.718628738	2.78E-17	2.78E-17
ENSG00000016602	8.808639178	0.410545719	7.22E-25	3.10E-24	22802	CLCA4	2.78E-17	2.78E-17	52.65729213	57.0717023
ENSG00000016864	-0.746904837	5.362021024	5.80E-28	2.62E-27	55830	GLT8D1	1008.593126	991.1768948	602.6100879	589.242535
ENSG00000017260	0.293157797	6.422179856	1.02E-06	2.73E-06	27032	ATP2C1	1530.907091	1509.662504	1867.913187	1857.315826
ENSG00000017427	-0.559517176	1.395821021	0.042736831	0.075894	3479	IGF1	48.44534841	66.74557515	35.80440623	42.32339821
ENSG00000017483	-1.887200265	6.148453735	2.71E-148	3.47E-147	92745	SLC38A5	2103.771883	2201.930035	544.2261636	616.9481311
ENSG00000017797	0.327154569	6.500594109	5.72E-08	1.62E-07	10928	RALBP1	1574.164461	1594.184657	2025.215456	1952.689097
ENSG00000018189	2.360922969	6.157382798	5.06E-274	1.11E-272	22902	RUFY3	470.882567	465.3524053	2450.304519	2360.943213
ENSG00000018236	5.730194073	7.026808147	0	0	1272	CNTN1	98.68363772	95.01949824	5156.61531	5126.326364
ENSG00000018280	2.309738042	3.82043702	1.64E-85	1.40E-84	6556	SLC11A1	93.61585506	101.6636632	462.2974073	507.7079977
ENSG00000018408	-1.388877867	5.483104074	1.93E-83	1.62E-82	25937	WWTR1	1250.237424	1241.540923	464.0015927	486.0180414
ENSG00000018510	-1.260968549	5.294914532	1.45E-72	1.12E-71	8540	AGPS	1084.634494	1048.252197	439.9311563	448.6085613
ENSG00000018607	3.485655974	-2.003905557	0.007019206	0.014143564	NA	ZNF806	0.003001335	0.778295617	4.205830748	7.882818573
ENSG00000018610	-0.225914269	4.160424343	0.25386411	0.359363134	63932	CXorf56	442.5839038	314.5225318	389.8160427	256.4488753
ENSG00000018625	6.476043123	9.031813049	0	0	477	ATP1A2	234.3839255	226.3725011	20875.66295	20123.58274
ENSG00000018699	-2.221306185	4.013552058	1.43E-89	1.25E-88	55622	TTC27	505.7877832	486.0786406	107.1729041	105.2542438
ENSG00000018869	1.725285636	1.197382069	1.48E-10	4.56E-10	147948	ZNF582	20.57590404	21.97808329	71.83938243	69.83851383
ENSG00000019102	1.544573222	0.656094425	2.18E-06	5.73E-06	23584	VSIG2	16.44275657	15.01200372	45.83987554	46.23652251
ENSG00000019144	2.179183019	8.009850487	6.2338065630663e-310	0.00E+00	102466719	PHLDB1	1856.850288	1840.801555	8507.154781	8240.837904
ENSG00000019169	7.181763011	0.94435778	2.45E-37	1.28E-36	8685	MARCO	0.003001335	0.778295617	81.10322766	80.6650553
ENSG00000019186	-4.934723061	3.248016318	7.44E-121	8.08E-120	1591	CYP24A1	334.1216334	326.174264	11.66057849	9.829596278
ENSG00000019485	1.167122517	3.75946594	7.28E-28	3.29E-27	101060179	PRDM11	175.7410637	161.8364163	385.3308267	371.8271003
ENSG00000019505	5.538484235	6.134434795	0	0	57586	SYT13	55.57867767	63.91943687	2821.177361	2774.153633
ENSG00000019549	-2.614146931	2.989792042	1.15E-52	7.30E-52	6591	SNAI2	247.7954846	248.6610222	41.71702096	39.34052518
ENSG00000019582	1.31894076	7.763488897	3.59E-124	3.99E-123	972	CD74	2445.027827	2476.953284	6134.113618	6147.477854
ENSG00000019991	-1.484470169	2.814030644	1.21E-19	4.70E-19	3082	HGF	192.268225	191.9282601	71.58521066	65.89114087
ENSG00000019995	1.263383685	5.47791551	3.87E-73	2.99E-72	54764	ZRANB1	525.3933432	524.4501529	1284.884416	1237.505535
ENSG00000020129	4.035014445	9.356833909	0	0	23154	NCDN	1488.796791	1491.903469	24643.95918	24225.87443
ENSG00000020181	-0.334520456	5.916431082	3.57E-07	9.75E-07	25960	GPR124	1308.897492	1326.649295	1057.722471	1033.89214
ENSG00000020256	-0.535613215	4.802963719	1.18E-12	3.88E-12	55734	ZFP64	635.446548	646.457069	422.776096	459.4895868
ENSG00000020426	-0.834204476	3.106229286	1.48E-09	4.43E-09	4331	MNAT1	210.7608694	207.6813275	114.2014515	120.034939
ENSG00000020577	1.564274471	5.884723787	1.50E-122	1.64E-121	23034	SAMD4A	596.3532696	600.162815	1781.358894	1758.929387
ENSG00000020633	-3.467306699	4.249512219	1.31E-92	1.18E-91	864	RUNX3	627.290649	659.8946444	33.07005612	80.83752542
ENSG00000020922	-2.179271168	3.596750371	6.54E-59	4.42E-58	4361	MRE11A	384.3931218	350.9833621	85.75594521	76.70182776
ENSG00000021300	5.575531916	8.637553674	0	0	58473	PLEKHB1	320.8211476	327.4739607	15695.63616	15252.05287
ENSG00000021355	-1.319144533	4.69079019	1.35E-61	9.35E-61	1992	SERPINB1	702.2508267	705.1817693	288.5230579	276.4030403
ENSG00000021461	-0.622166919	-0.772519837	0.339436339	0.466598559	64816	CYP3A43	11.31241496	11.316193	7.805255235	6.881613722
ENSG00000021488	0.474649569	0.506123569	0.22122965	0.327433896	11136	SLC7A9	17.54083905	26.18737155	25.57253317	35.4499371
ENSG00000021574	0.800757438	4.087160469	2.29E-16	8.28E-16	6683	SPAST	263.0664002	233.831607	446.2241978	418.0340119
ENSG00000021645	8.253783389	6.490037535	0	0	9369	NRXN3	12.33260856	11.25315358	3654.537259	3601.493062
ENSG00000021762	0.286160781	5.33710177	3.52E-05	8.66E-05	114879	OSBPL5	687.0040635	748.2493902	876.5275727	877.5081568
ENSG00000021776	-0.993971783	4.852722758	1.64E-40	8.93E-40	9716	AQR	742.3259134	737.4819297	379.9792156	363.9511558
ENSG00000021826	-5.595529572	7.256004661	0	0	102723962	CPS1	5823.510619	5754.003523	119.1252626	120.0194223
ENSG00000021852	-7.813258464	-0.181413295	4.01E-12	1.30E-11	732	C8B	27.75875716	27.15245161	2.78E-17	2.78E-17
ENSG00000022267	1.604810797	6.816082775	6.77E-122	7.40E-121	2273	FHL1	1164.671549	1058.259994	3498.197492	3258.061546
ENSG00000022277	-0.071790442	6.403758984	0.238015951	0.349554094	51507	RTFDC1	1720.078958	1690.193985	1638.558956	1606.43686
ENSG00000022355	11.41003254	6.051034608	0	0	2554	GABRA1	0.005997028	1.586684244	2757.636622	2652.129618
ENSG00000022556	-2.461366569	3.59377723	2.80E-71	2.12E-70	55655	NLRP2	376.3157455	377.1338964	56.43560374	78.77588634
ENSG00000022567	1.892487982	5.674267639	2.74E-147	3.50E-146	57210	SLC45A4	430.8482052	441.7043744	1617.075096	1625.167137
ENSG00000022840	0.11551616	7.468369316	0.037281785	0.066818682	9921	RNF10	3342.587778	3351.099587	3649.37367	3603.464159
ENSG00000022976	-0.070126911	4.635626243	0.387404561	0.52106135	55778	ZNF839	490.4939093	505.2896013	484.6140104	466.260383
ENSG00000023041	-0.991670074	4.451163054	1.17E-30	5.53E-30	64429	ZDHHC6	573.6136554	543.2406506	284.7861245	276.4123625
ENSG00000023171	2.171343412	7.526044634	1.17E-294	2.80E-293	57476	GRAMD1B	1318.165809	1343.402553	6101.358794	5894.582436
ENSG00000023191	-0.185516859	7.801894292	0.000727717	0.001626165	6050	RNH1	4635.035601	4701.987612	4094.781082	4116.032517
ENSG00000023228	0.436440902	6.924739889	1.18E-11	3.78E-11	4719	NDUFS1	2082.943115	1994.092657	2873.868758	2645.166645
ENSG00000023287	0.67586718	5.625761188	5.73E-21	2.29E-20	9821	RB1CC1	770.0116794	739.8801231	1241.159128	1171.56593
ENSG00000023318	-1.155966977	5.041106518	8.69E-59	5.87E-58	23071	ERP44	868.82884	877.6198183	392.4368067	391.5305371
ENSG00000023330	0.380661452	6.218510771	2.56E-09	7.62E-09	211	ALAS1	1296.445795	1259.179058	1696.814998	1630.999344
ENSG00000023445	-1.968870958	2.6132089	4.34E-26	1.90E-25	330	BIRC3	174.8244456	180.880883	39.97732879	50.20644495
ENSG00000023516	2.054040244	6.46546205	1.92E-233	3.61E-232	11215	AKAP11	688.8622567	684.5881869	2909.357206	2796.739933
ENSG00000023572	-0.197113908	2.689662002	0.235153583	0.345905494	51022	GLRX2	127.5523069	137.2423125	115.2004545	116.0843932
ENSG00000023608	-1.718442769	2.831341023	2.64E-25	1.14E-24	6617	SNAPC1	203.5572991	199.3159015	56.82903342	64.95439666
ENSG00000023697	-1.895602895	4.370975351	7.03E-93	6.33E-92	51071	DERA	615.865474	612.8178703	158.9683875	170.2210867
ENSG00000023734	-0.83275357	6.872857482	2.18E-46	1.29E-45	11171	STRAP	2941.57637	2925.386498	1653.321504	1640.887418
ENSG00000023839	-6.746440045	5.356505146	0	0	1244	ABCC2	1509.393347	1530.730645	15.51649408	12.77761312
ENSG00000023892	-2.477429411	4.627611487	1.83E-146	2.32E-145	50619	DEF6	772.2376831	800.2575068	123.6315538	156.5164317
ENSG00000023902	1.106361296	5.913839701	1.96E-62	1.37E-61	51177	PLEKHO1	741.429788	781.6807835	1659.454079	1625.12634
ENSG00000023909	-0.51248958	4.187172918	1.64E-08	4.73E-08	2730	GCLM	413.3297539	414.165718	301.1740091	280.3167725
ENSG00000024048	-0.099749421	5.501226054	0.161547292	0.246889453	23304	UBR2	930.4364385	907.9106356	873.0066917	843.0307109
ENSG00000024422	-1.445155974	6.734926066	1.45E-126	1.63E-125	30846	EHD2	3047.45665	3010.606856	1125.720883	1099.802234
ENSG00000024526	-6.555293617	3.210171666	7.12E-114	7.42E-113	55635	DEPDC1	355.503946	301.8217581	3.879963574	2.946622589
ENSG00000024862	0.730638355	3.70782763	4.38E-12	1.42E-11	25901	CCDC28A	196.3790475	195.6918779	331.7278742	319.6898552
ENSG00000025039	1.327274858	5.067682011	1.66E-73	1.29E-72	58528	RRAGD	391.6744123	377.3621085	997.720272	933.4919711
ENSG00000025156	-0.314654007	3.879950751	0.001806409	0.003875767	3298	HSF2	327.8878973	305.9972707	252.6638791	255.782709
ENSG00000025293	-0.048644117	5.873654503	0.477545446	0.59962611	51230	PHF20	1209.987622	1133.711249	1150.34245	1114.546611
ENSG00000025423	1.509321833	2.611238251	6.56E-19	2.50E-18	8630	HSD17B6	56.65027528	71.85067035	184.449839	183.9592037
ENSG00000025434	-0.757083823	4.121588264	1.35E-15	4.81E-15	10062	NR1H3	407.2551311	431.5860701	241.4246921	254.8260761
ENSG00000025708	0.178162307	4.145028619	0.072046126	0.121586803	1890	TYMP	300.4489403	350.2654646	358.1272646	379.7770413
ENSG00000025770	-0.266230995	6.503822724	8.45E-06	2.15E-05	29781	NCAPH2	1946.317734	1940.704846	1628.249356	1604.477366
ENSG00000025772	-0.93582409	6.049411978	8.70E-45	5.02E-44	10953	TOMM34	1722.080931	1660.259852	904.1453755	864.6602407
ENSG00000025796	-0.488345369	5.866520723	5.52E-13	1.83E-12	11231	SEC63	1366.295746	1295.661523	949.6665455	946.3648155
ENSG00000025800	-0.307391596	6.555819917	1.90E-06	5.01E-06	23633	KPNA6	2094.227425	1987.831616	1706.393796	1593.571668
ENSG00000026025	-3.363360388	10.55900752	0	0	7431	VIM	54172.14951	53895.49355	5266.494012	5234.538842
ENSG00000026036	0.321731442	3.886287159	0.001255897	0.00274502	8771	RTEL1-TNFRSF6B	254.0097959	264.1525201	316.0293606	331.5609222
ENSG00000026103	-0.998918881	2.402489285	5.58E-08	1.58E-07	355	FAS	132.6244483	130.63036	68.94522741	62.93875833
ENSG00000026297	-1.565943942	5.894713771	1.23E-101	1.19E-100	8635	RNASET2	1646.323632	1780.969132	566.0719874	591.2814825
ENSG00000026508	-2.909773275	7.797901599	0	0	960	CD44	7668.070603	7633.042308	1009.067995	1026.076318
ENSG00000026559	-0.313783937	4.609658154	5.79E-05	0.000139914	101927137	KCNG1	526.4261211	526.7559656	433.5509126	415.1030751
ENSG00000026652	2.176165944	5.732080637	6.77E-188	1.05E-186	56895	AGPAT4	392.7312248	385.1554177	1786.001725	1730.370218
ENSG00000026751	-4.234506672	1.414518291	3.64E-30	1.71E-29	57823	SLAMF7	83.32816552	90.27715319	6.300236851	2.938467361
ENSG00000026950	-1.106413366	4.572941504	4.71E-38	2.49E-37	11119	BTN3A1	648.6083251	597.9031753	293.88625	284.279537
ENSG00000027001	-1.757950898	3.482392856	5.39E-41	2.97E-40	4285	MIPEP	334.0462027	309.6891996	96.62292761	93.44504561
ENSG00000027075	0.107270053	3.112891636	0.420699237	0.560233576	5583	PRKCH	156.3511344	168.313704	175.3089007	175.106236
ENSG00000027644	2.360734681	0.623532952	1.91E-11	6.09E-11	3645	INSRR	9.26597555	10.64177493	55.74111794	48.17675687
ENSG00000027697	0.085027836	4.298611819	0.323615945	0.446653722	3459	IFNGR1	380.3804364	369.9352272	397.6978452	397.43449
ENSG00000027847	-0.36848903	5.095520749	1.85E-07	5.13E-07	11285	B4GALT7	756.7019687	745.6416989	591.9174613	572.5072805
ENSG00000027869	-2.93682098	2.412503014	4.02E-40	2.18E-39	9047	SH2D2A	164.5502676	171.8738473	19.916503	23.62241614
ENSG00000028116	-1.31789801	3.601296405	2.79E-29	1.29E-28	7444	VRK2	326.9543613	325.6651379	129.6674452	131.8283062
ENSG00000028137	-0.185685133	4.669986063	0.01387734	0.026840863	7133	TNFRSF1B	532.5694461	525.7858465	469.3335183	461.3626025
ENSG00000028203	0.002514947	4.734248494	0.999778501	1	55591	VEZT	531.4967838	512.5690514	524.4457737	520.3963259
ENSG00000028277	2.508500105	3.163965568	2.41E-67	1.76E-66	5452	POU2F2	55.52632935	55.9279618	317.9037042	317.7506827
ENSG00000028310	-0.621068538	6.211055045	6.56E-22	2.67E-21	65980	BRD9	1744.829272	1759.600815	1169.431405	1111.568258
ENSG00000028528	-0.189354799	6.670740955	0.001254591	0.002742494	6642	SNX1	2126.269231	2135.879053	1879.524713	1859.274959
ENSG00000028839	0.425556119	4.076159069	9.03E-06	2.29E-05	9519	TBPL1	293.9761759	276.6690027	400.1435994	366.8644947
ENSG00000029153	-1.077480219	3.554780248	4.47E-18	1.68E-17	56938	ARNTL2	310.4332566	294.1023332	155.5469437	131.7509057
ENSG00000029363	-0.207906154	6.295854698	0.005676708	0.011559225	9774	BCLAF1	1737.317762	1569.533122	1510.318144	1353.478054
ENSG00000029364	-0.572476262	5.92452371	7.42E-17	2.72E-16	55334	SLC39A9	1423.987938	1409.234716	992.1382354	915.766938
ENSG00000029534	2.024972604	7.333471099	1.89E-267	4.04E-266	286	ANK1	1269.773087	1261.194542	5121.903379	5177.51342
ENSG00000029559	3.099431098	-1.681306452	0.003255461	0.006813159	3381	IBSP	1.028603	0.718628738	7.942888054	8.85589787
ENSG00000029639	-1.198988355	3.620952732	3.52E-25	1.52E-24	51106	TFB1M	326.9331134	320.9552691	142.4484772	139.6833592
ENSG00000029725	0.723417402	6.145213841	2.36E-30	1.11E-29	9135	RABEP1	1068.225105	1049.354913	1756.590287	1739.258791
ENSG00000029993	-2.09721038	5.005947451	1.32E-107	1.32E-106	3149	HMGB3	1056.626253	923.7828738	220.8187726	240.0864324
ENSG00000030066	-2.642775727	6.00314186	2.57E-267	5.51E-266	23279	NUP160	2137.508087	2096.729487	344.8492869	333.4643593
ENSG00000030110	-1.120676052	4.096408077	6.80E-18	2.54E-17	578	BAK1	492.142297	403.7330386	226.65856	185.8168442
ENSG00000030304	2.137010219	-1.866353563	0.020118661	0.037665399	4593	MUSK	1.033978222	1.518549794	5.369868405	6.890699822
ENSG00000030419	-0.643335405	2.771010329	3.94E-05	9.65E-05	22807	IKZF2	155.2851766	160.4413161	101.9584114	100.3363789
ENSG00000030582	-2.228814191	8.116364975	0	0	2896	GRN	8854.657016	9018.286498	1908.57836	1904.54178
ENSG00000031003	1.105855266	4.977120109	1.70E-51	1.07E-50	51306	FAM13B	410.1648166	391.5846774	886.8775187	839.0694982
ENSG00000031081	1.154971351	4.345851548	2.69E-40	1.46E-39	57514	ARHGAP31	268.2172055	240.7116827	572.4589563	557.759262
ENSG00000031691	-1.771187488	2.061318561	3.31E-16	1.19E-15	55166	CENPQ	116.1962868	117.9660542	32.90997735	35.42283963
ENSG00000031698	0.374771436	7.517250011	1.99E-11	6.32E-11	6301	SARS	3164.667543	3126.235231	4126.468537	4031.376761
ENSG00000031823	-0.076535583	6.754239413	0.201121955	0.301096451	8498	RANBP3	2136.648528	2217.58642	2075.783749	2056.027351
ENSG00000032219	0.637637756	4.008747559	1.39E-11	4.43E-11	5926	ARID4A	254.9476727	246.780487	397.1132518	383.6325667
ENSG00000032389	0.171265691	5.400004955	0.010426121	0.020458793	7260	TSSC1	771.1906354	792.5391004	882.940722	879.4691221
ENSG00000032444	0.954479004	7.490387258	2.23E-63	1.57E-62	10908	PNPLA6	2374.160322	2466.274531	4695.004409	4689.5489
ENSG00000032742	0.146592572	2.86353505	0.347927773	0.476581687	8100	IFT88	139.7770983	130.2721479	146.820753	151.5107746
ENSG00000033011	-1.026143038	4.579025186	1.29E-30	6.07E-30	100507589	ALG1	642.4280553	588.7426929	318.9149623	286.1912242
ENSG00000033030	-1.135969269	4.528196917	4.82E-42	2.69E-41	55596	ZCCHC8	598.4465156	613.3218293	283.2057368	269.51259
ENSG00000033050	-0.684854809	6.465729924	6.43E-27	2.86E-26	10061	ABCF2	2174.451368	2083.282249	1365.298307	1284.690502
ENSG00000033100	-0.987109689	5.635709272	6.76E-43	3.81E-42	54480	CHPF2	1253.447665	1305.343172	637.640328	653.2383787
ENSG00000033122	3.159659576	3.212502006	3.38E-91	3.00E-90	57554	LRRC7	39.07443396	39.29144545	365.07424	338.3481346
ENSG00000033170	0.18985307	5.13904419	0.005830211	0.011848629	2530	FUT8	653.8846641	643.6111281	742.8730618	736.8201296
ENSG00000033178	-0.830923337	4.877745422	1.70E-28	7.75E-28	55236	UBA6	744.2912399	709.5158004	419.0505219	398.3737957
ENSG00000033327	1.303483447	6.549673504	6.11E-94	5.54E-93	9846	GAB2	1101.051588	1050.238506	2725.74744	2583.241627
ENSG00000033627	2.437053231	8.004667026	0	0	102723826	ATP6V0A1	1612.08963	1565.982314	8676.464958	8529.106598
ENSG00000033800	-0.253167962	4.538564903	0.0014054	0.00305603	101930097	PIAS1	490.4536629	494.3706594	413.3977996	413.1746404
ENSG00000033867	-2.467413813	4.125452343	1.37E-114	1.43E-113	9497	SLC4A7	554.1571875	546.1595678	94.76267869	103.3204826
ENSG00000034053	3.350305657	7.774917037	0	0	321	APBA2	788.5508466	768.8663164	7988.547534	7889.676289
ENSG00000034152	-1.086477973	5.542034743	7.34E-51	4.57E-50	100996792	MAP2K3	1206.120384	1241.587965	574.4583671	578.4531331
ENSG00000034239	5.621446283	0.281680782	9.54E-21	3.79E-20	79645	EFCAB1	1.028603	0.718628738	48.47810334	49.18886984
ENSG00000034510	-0.959200149	8.904998161	3.44E-71	2.61E-70	9168	TMSB10	12395.62865	12470.99823	6455.151402	6336.318165
ENSG00000034533	0.531446502	3.384254861	8.93E-06	2.27E-05	28990	ASTE1	164.558928	173.4574367	242.2806901	246.9330706
ENSG00000034677	-0.240551143	5.534934015	0.000713597	0.001595102	25897	RNF19A	969.6291226	995.1014098	828.3023008	835.2158376
ENSG00000034693	-0.738203284	2.884729814	7.69E-07	2.07E-06	8504	PEX3	173.7763121	176.1814031	101.2025317	108.2340955
ENSG00000034713	1.362994963	6.534390268	8.53E-113	8.83E-112	11345	GABARAPL2	1020.007891	1045.725019	2637.800598	2677.801753
ENSG00000034971	1.253016574	-2.518783176	0.687506975	0.780788553	4653	MYOC	1.028603	0.718628738	2.595632235	1.963970003
ENSG00000035115	0.802007063	4.37913549	1.95E-22	8.01E-22	26751	SH3YL1	306.3661145	299.7644829	535.820372	521.3599281
ENSG00000035141	-2.112147269	5.214606809	3.44E-162	4.73E-161	100287852	FAM136A	1137.19745	1155.126157	269.1264057	261.6579899
ENSG00000035403	-2.006211151	6.712950952	3.98E-231	7.40E-230	7414	VCL	3259.287024	3248.152156	820.9160875	799.7575745
ENSG00000035499	-5.806561836	3.551958604	1.14E-164	1.57E-163	55789	DEPDC1B	423.5428752	407.5524885	6.656690448	7.873291329
ENSG00000035664	0.913516177	3.399776972	2.34E-11	7.42E-11	23604	DAPK2	126.6833023	165.0693174	266.5253002	285.3350461
ENSG00000035681	-1.135494968	5.061962741	7.92E-56	5.20E-55	8439	NSMAF	864.7847394	899.3649217	398.0263219	405.321177
ENSG00000035687	-0.537062942	4.947946378	4.24E-14	1.45E-13	159	ADSS	712.504968	706.4618266	497.7702419	481.0203979
ENSG00000035720	-4.879426685	-2.326946909	0.016320348	0.031029262	26228	STAP1	4.10643638	2.935737131	2.78E-17	2.78E-17
ENSG00000035862	-0.596292534	8.19441082	6.08E-28	2.75E-27	7077	TIMP2	6868.225833	6979.16324	4597.963448	4562.632368
ENSG00000035928	-1.038077405	5.809510548	1.63E-51	1.03E-50	5981	RFC1	1457.961628	1466.291947	694.445625	728.0323015
ENSG00000036054	-0.387674756	4.303319676	8.98E-06	2.28E-05	55773	TBC1D23	436.9518601	431.3339703	345.467215	319.6576649
ENSG00000036257	-0.007310197	6.062072201	0.909264584	0.988034084	8452	CUL3	1331.422093	1302.413522	1307.004076	1312.331739
ENSG00000036448	3.856065006	3.805487759	4.05E-180	6.05E-179	9172	MYOM2	39.05774486	36.890786	536.098872	563.742285
ENSG00000036530	6.540885432	5.918181834	0	0	10858	CYP46A1	24.69719993	27.33957074	2470.459732	2419.01208
ENSG00000036549	-0.684162308	4.76216069	1.76E-19	6.82E-19	26009	ZZZ3	632.4143754	659.7487556	404.1298684	401.3640065
ENSG00000036565	-4.435737013	-0.18079155	6.60E-10	2.00E-09	6570	SLC18A1	28.76185364	24.68927271	0.070431504	1.973202964
ENSG00000036672	2.799427936	5.087606015	4.74E-268	1.02E-266	9099	USP2	177.843423	172.0306036	1240.452595	1196.190263
ENSG00000036828	3.881120435	-2.866783047	0.25000558	0.354603424	846	CASR	2.78E-17	2.78E-17	1.375878667	1.968358438
ENSG00000037042	1.759366306	6.393956747	2.05E-137	2.48E-136	27175	TUBG2	788.4843624	746.3969245	2724.281313	2472.003132
ENSG00000037241	-1.242413069	3.632706558	4.67E-11	1.46E-10	51121	RPL26L1	388.1304379	275.5438496	160.9865178	119.8951213
ENSG00000037280	0.710381121	2.550304213	2.25E-05	5.60E-05	2324	FLT4	93.50054667	83.34929263	146.3180728	142.6318989
ENSG00000037474	-2.006482794	6.556930814	4.71E-225	8.55E-224	54888	NSUN2	2908.708176	2923.40414	729.7368173	722.0610546
ENSG00000037637	0.247618562	5.293938855	0.000237889	0.000552488	54455	FBXO42	690.0057052	723.3522243	843.6048875	837.1630929
ENSG00000037749	-0.154304066	4.342918183	0.067245153	0.114017726	101927169	MFAP3	421.5175202	413.0981124	381.4462033	368.8778372
ENSG00000037757	-0.27933516	5.424853422	0.000132658	0.000313283	84245	MRI1	890.5500426	949.770754	724.2167846	791.0444012
ENSG00000037897	-2.108760922	3.519633618	1.26E-57	8.39E-57	4234	METTL1	344.4398075	344.6136373	83.30533958	76.70979482
ENSG00000037965	-5.616940134	0.892531117	8.48E-26	3.70E-25	3224	HOXC8	61.68383847	60.36976436	1.311525083	0.98132277
ENSG00000038002	-0.811285152	3.265472945	4.75E-10	1.45E-09	175	AGA	237.4642436	228.6056477	136.8873934	128.8459387
ENSG00000038210	-1.984618161	3.518476519	1.08E-45	6.31E-45	285540	PI4K2B	325.0244133	352.4222076	73.45469465	96.4834343
ENSG00000038219	0.175077148	6.335068244	0.006876309	0.013867894	259282	BOD1L1	1514.419932	1473.833514	1753.205441	1623.069959
ENSG00000038274	0.472028582	5.590545461	8.59E-11	2.67E-10	27430	MAT2B	770.2584798	825.8593937	1081.838999	1133.34818
ENSG00000038295	8.561966597	2.29083951	1.20E-94	1.10E-93	7092	TLL1	0.003001335	0.778295617	214.1999467	207.5524582
ENSG00000038358	-0.354667183	6.890767979	1.39E-09	4.17E-09	23644	EDC4	2568.469785	2654.334573	2039.566261	2046.211137
ENSG00000038382	0.530819506	7.724091988	1.88E-21	7.59E-21	7204	TRIO	3357.076256	3466.032894	4913.750725	4946.323302
ENSG00000038427	-1.012465596	5.817884476	9.71E-49	5.91E-48	1462	VCAN	1482.547161	1442.851403	739.5331268	711.2058729
ENSG00000038532	0.538828505	6.157491625	9.87E-18	3.67E-17	23274	CLEC16A	1153.598594	1149.41472	1668.110357	1677.306933
ENSG00000038945	1.565102303	0.974577349	9.19E-08	2.57E-07	4481	MSR1	20.55294758	18.77114207	56.51794436	60.01972138
ENSG00000039068	-4.131323179	5.194480353	0	0	999	CDH1	1307.800957	1292.058936	64.04209127	82.69736768
ENSG00000039123	-0.738696824	5.80320463	4.40E-27	1.96E-26	23517	SKIV2L2	1380.746003	1336.940748	826.0835821	802.7055256
ENSG00000039139	-0.316818157	1.099212897	0.254561857	0.360196975	1767	DNAH5	47.25612024	41.21418149	36.50420346	34.42273348
ENSG00000039319	0.260376003	4.961965223	0.000175034	0.000410565	9765	ZFYVE16	553.1981538	564.8771136	677.211639	664.0095544
ENSG00000039523	0.680389986	7.253489016	1.12E-33	5.55E-33	79567	FAM65A	2305.18697	2327.983002	3726.745867	3699.881883
ENSG00000039537	2.085128269	-2.625924685	0.3750093	0.506220198	729	C6	0.003001335	0.778295617	1.43561581	2.95569167
ENSG00000039560	-2.629830159	5.151897963	1.89E-220	3.37E-219	26064	RAI14	1155.670871	1158.61902	179.9706582	192.8510864
ENSG00000039600	-0.813363469	-2.156826588	0.521390659	0.622219018	11063	SOX30	3.086428722	2.997083994	1.375878667	1.968358438
ENSG00000039650	-0.642020355	5.328172695	1.87E-19	7.22E-19	11284	PNKP	916.2723664	983.9371352	598.6099636	619.8017854
ENSG00000039987	-0.271306138	-1.626736402	1	1	54831	BEST2	3.108011367	6.216007793	2.791052946	4.925591831
ENSG00000040199	1.354041267	4.959343749	2.63E-76	2.08E-75	23035	PHLPP2	337.3628745	365.2742998	914.9882401	888.2894178
ENSG00000040275	-2.417486113	4.035195465	1.90E-104	1.87E-103	54908	SPDL1	508.9760456	517.1723491	93.23901521	98.3907562
ENSG00000040341	1.394067087	5.004726669	6.27E-85	5.33E-84	27067	STAU2	346.5747325	364.9211625	945.397111	929.6233729
ENSG00000040487	-0.420644512	4.699480474	4.17E-08	1.19E-07	54896	PQLC2	566.5989665	588.5987565	422.0423445	440.7603027
ENSG00000040531	-1.017132626	4.359044339	1.05E-31	5.05E-31	1497	CTNS	535.6084868	516.3397329	263.8580838	255.7537044
ENSG00000040608	2.823424369	6.097334788	9.39917895633075e-318	2.42985442090548e-316	65078	RTN4R	330.1450919	353.0067097	2383.266158	2461.405257
ENSG00000040633	-0.443128813	5.343525815	5.22E-11	1.64E-10	79142	PHF23	899.7118881	923.2884609	668.6436142	672.8933235
ENSG00000040731	4.126092668	3.676840347	3.54E-180	5.29E-179	1008	CDH10	27.78116472	30.35794636	520.0378206	503.6481362
ENSG00000040933	1.227441744	6.706000203	1.94E-96	1.79E-95	3631	INPP4A	1230.765404	1251.903247	2915.75221	2900.094121
ENSG00000041353	0.971630487	2.847817164	1.62E-10	4.98E-10	5874	RAB27B	97.67718865	97.46205626	201.6699444	181.9379119
ENSG00000041357	-1.599616932	5.767370592	3.27E-114	3.41E-113	5685	PSMA4	1596.679486	1557.773625	524.2987278	516.4538727
ENSG00000041515	2.989354302	2.700374037	1.79E-60	1.23E-59	23026	MYO16	28.81282541	31.89843326	237.3579703	247.9325413
ENSG00000041802	-0.984324134	5.386428757	2.77E-44	1.59E-43	55341	LSG1	1099.000127	1050.279205	558.7632035	528.2158976
ENSG00000041880	-0.394146945	4.738962655	1.05E-07	2.92E-07	10039	PARP3	589.1470241	590.2618258	452.3726365	445.6248435
ENSG00000041982	-4.554728767	8.256591163	0	0	3371	TNC	11586.34837	11294.82868	483.0153547	489.9218711
ENSG00000041988	0.009179691	6.023019548	0.889524722	0.968952743	90326	THAP3	1287.216597	1261.651279	1305.865115	1260.134392
ENSG00000042062	-2.435711272	3.939974279	1.26E-93	1.14E-92	140876	FAM65C	496.4922391	466.0845261	88.95389174	88.53516255
ENSG00000042088	-1.265234795	4.273854543	7.53E-43	4.25E-42	55775	TDP1	534.5467513	506.2386293	211.1424822	220.3847708
ENSG00000042286	-1.242593851	4.778455479	5.47E-53	3.49E-52	84883	AIFM2	709.602743	764.6948999	309.0320582	314.8138483
ENSG00000042304	0.278676489	-0.769848757	0.744173004	0.832975592	56918	C2orf83	13.3016663	4.816606633	15.07150293	6.856870965
ENSG00000042317	1.051837183	2.644926947	6.08E-11	1.90E-10	55812	SPATA7	76.15398818	86.69175436	167.6749715	171.1820019
ENSG00000042429	-0.48358641	4.46930769	5.87E-09	1.73E-08	9440	MED17	487.4467362	512.4074959	353.6156274	362.0394128
ENSG00000042445	-0.137584438	6.149778423	0.042788935	0.075982826	54884	RETSAT	1491.756645	1428.877276	1376.715175	1279.75374
ENSG00000042493	-1.479539292	5.098940742	7.43E-80	6.09E-79	822	CAPG	947.0370935	983.2456796	326.1886896	364.0767053
ENSG00000042753	-0.352771998	6.957828359	2.25E-08	6.47E-08	1175	AP2S1	2630.293092	2837.636365	2099.584422	2183.013016
ENSG00000042781	2.69448608	-0.831848834	8.08E-05	0.00019365	7399	USH2A	2.065794183	3.061733648	19.37312221	15.72566475
ENSG00000042813	3.344304721	-3.004314343	0.50000372	0.59962611	11055	ZPBP	2.78E-17	2.78E-17	1.311525083	0.98132277
ENSG00000042832	1.745167289	-1.115701275	0.009908243	0.019499698	7038	TG	2.076003446	4.673414313	12.94580861	10.8122647
ENSG00000042980	2.068428816	1.197805759	8.09E-14	2.75E-13	10863	ADAM28	15.45629377	19.89147664	72.33557825	77.73332619
ENSG00000043039	-0.611554048	1.238998331	0.026455284	0.048801698	102725415	BARX2	46.34783605	58.0697576	34.06478184	34.43140234
ENSG00000043093	-0.087070549	4.250158617	0.342906958	0.470836686	54165	DCUN1D1	391.664403	375.0128093	374.2745256	348.1877524
ENSG00000043143	0.912902585	6.90733713	9.62E-55	6.25E-54	23338	JADE2	1664.557131	1635.017565	3151.7114	3061.387199
ENSG00000043355	2.298109033	7.036802775	1.54055197956009e-315	3.93791446031896e-314	7546	ZIC2	871.9581444	897.6503821	4294.414776	4413.167666
ENSG00000043462	-1.46928365	3.57424165	1.16E-33	5.74E-33	3937	LCP2	335.1272764	322.2108544	120.1809917	117.0556392
ENSG00000043514	-1.422690546	4.196352687	4.21E-51	2.63E-50	54802	TRIT1	499.7348884	511.2301337	186.0569628	190.8604861
ENSG00000043591	2.998246875	3.150618573	1.38E-75	1.08E-74	153	ADRB1	38.08618182	44.1563463	311.8101793	349.3209835
ENSG00000044090	-0.861654165	6.580059157	9.70E-46	5.66E-45	9820	CUL7	2397.716945	2417.118135	1350.298426	1301.44974
ENSG00000044115	-0.586616289	8.011793958	8.22E-27	3.65E-26	1495	CTNNA1	6101.136615	6064.796948	4083.559593	4018.601498
ENSG00000044446	-1.212268404	5.748209537	2.26E-68	1.67E-67	5256	PHKA2	1451.776991	1451.799368	614.365135	637.5123074
ENSG00000044459	-1.114788958	2.922615532	2.23E-13	7.50E-13	54875	CNTLN	191.275297	197.509212	86.74019721	92.49036586
ENSG00000044524	-1.614873968	3.240753136	3.81E-31	1.81E-30	2042	EPHA3	263.2316081	266.911813	87.54334998	85.57884519
ENSG00000044574	-1.600034149	8.564273982	1.03E-98	9.69E-98	3309	HSPA5	11797.83466	10520.52265	3876.302689	3487.2119
ENSG00000046604	-5.276716746	5.145406091	0	0	1829	DSG2	1323.119108	1257.172202	32.77851679	33.4487363
ENSG00000046647	-0.060982238	3.766770399	0.605170518	0.709363301	54960	GEMIN8	274.4922037	268.0175124	272.2209578	248.828328
ENSG00000046651	-1.333726211	4.459511622	1.26E-49	7.73E-49	8481	OFD1	620.8778251	580.0119017	245.2133865	231.1435846
ENSG00000046653	4.981781482	8.082625442	0	0	2824	GPM6B	341.2641209	321.1929005	10771.78444	10139.42397
ENSG00000046774	-9.00102467	3.295764321	3.47E-152	4.53E-151	51438	MAGEC2	358.7619799	342.5079315	0.035250878	0.985657379
ENSG00000046889	2.255967917	4.212257911	5.07E-120	5.49E-119	80243	PREX2	130.5948261	133.1156825	646.5273747	616.7593664
ENSG00000047056	1.258352899	5.532619821	1.80E-70	1.36E-69	22884	WDR37	541.8777474	550.4286833	1294.351652	1319.240237
ENSG00000047188	-0.365860053	4.702924918	2.48E-06	6.51E-06	64848	YTHDC2	579.826861	561.7433006	459.1880458	427.8656737
ENSG00000047230	-1.200873992	4.438179832	6.27E-43	3.54E-42	56474	CTPS2	590.0803896	563.7776212	255.9052293	245.911033
ENSG00000047249	1.495125021	6.270951125	6.34E-128	7.19E-127	51606	ATP6V1H	795.868409	818.2499208	2263.527706	2289.212003
ENSG00000047315	-0.542988011	6.416016869	2.49E-19	9.60E-19	5431	POLR2B	1970.00403	1990.157987	1356.700565	1361.51869
ENSG00000047346	1.026772382	4.665055941	1.15E-39	6.22E-39	56204	FAM214A	339.2598884	330.6874665	702.5274593	663.9668398
ENSG00000047365	3.232012045	4.366721482	3.66E-229	6.75E-228	116984	ARAP2	84.28889405	80.65745405	783.1277999	767.3012819
ENSG00000047410	-1.628101821	7.194294494	3.70E-152	4.82E-151	7175	TPR	4386.055841	4235.796657	1439.768851	1351.58084
ENSG00000047457	-1.889388105	5.369822762	1.17E-119	1.26E-118	1356	CP	1290.160638	1199.260459	356.5743315	316.6738628
ENSG00000047578	-0.078699278	5.324266895	0.245959896	0.354603424	23247	KIAA0556	816.3176825	798.3931822	771.4092471	757.4665472
ENSG00000047579	0.635358226	4.907717948	1.58E-19	6.11E-19	84062	DTNBP1	456.5866233	476.7583269	728.5312725	724.033789
ENSG00000047597	0.233104154	3.715154786	0.026980496	0.049649943	7504	XK	239.5459103	235.6140195	281.0969558	277.4078664
ENSG00000047617	0.014011058	0.940225033	1	1	57101	ANO2	33.95456318	37.19592577	37.72339932	34.41844532
ENSG00000047621	0.222817368	3.603488518	0.044741273	0.079229701	57102	C12orf4	222.0711393	219.0210116	261.2726524	253.7877377
ENSG00000047634	-1.011645838	3.371494873	1.02E-15	3.64E-15	6322	SCML1	262.1819232	261.4436475	133.0758326	126.8839657
ENSG00000047644	-0.125167792	5.516934472	0.085581167	0.142054605	55841	WWC3	909.0406922	962.4776557	848.3116475	868.6833793
ENSG00000047648	-0.968076777	3.193328167	1.15E-12	3.79E-12	395	ARHGAP6	222.1513616	234.8008663	120.0042262	114.0956983
ENSG00000047662	0.806433761	4.269468506	3.18E-21	1.27E-20	27146	FAM184B	276.6135118	283.6692994	483.2770099	496.8215159
ENSG00000047849	1.066566099	9.085448864	2.03E-89	1.78E-88	4134	MAP4	6903.150103	6946.375539	14567.46548	14441.48082
ENSG00000047932	0.50150951	5.022587739	2.43E-13	8.14E-13	57120	GOPC	542.8103625	524.6917197	757.3064838	752.5624012
ENSG00000047936	2.40708156	0.538354519	6.08E-11	1.90E-10	6098	ROS1	8.239837595	9.903452244	50.79094219	47.20649767
ENSG00000048028	-0.892045575	4.799643511	4.35E-33	2.13E-32	57646	USP28	702.2125437	692.7682458	374.2745578	376.7819286
ENSG00000048052	1.627133908	4.155839542	1.12E-66	8.12E-66	9734	HDAC9	180.9233429	174.2606759	562.8019272	535.1078628
ENSG00000048140	0.153161076	5.542961563	0.029418229	0.053863968	26262	TSPAN17	867.7848351	870.683983	979.1950919	955.190018
ENSG00000048162	-1.314281964	5.504293811	1.36E-73	1.06E-72	51491	NOP16	1249.217981	1244.637924	510.8111464	492.8233746
ENSG00000048342	-0.509377735	3.599301599	9.58E-06	2.43E-05	57545	CC2D2A	279.6111641	268.5944869	201.778428	183.9106642
ENSG00000048392	0.609671997	4.146436847	1.03E-11	3.31E-11	50484	RRM2B	278.6373262	278.8649615	436.1015489	416.0835489
ENSG00000048405	-0.448812073	3.927452322	9.41E-06	2.38E-05	168850	ZNF800	337.2582813	340.9648373	259.2855505	238.9979935
ENSG00000048462	-3.09212557	0.537257395	3.13E-12	1.02E-11	608	TNFRSF17	45.22049434	42.1313869	1.698584633	7.89298617
ENSG00000048471	0.644111303	5.015708657	2.91E-17	1.07E-16	101929304	SNX29	517.0604557	487.2844683	824.3727192	746.5459477
ENSG00000048540	5.812774374	5.321884144	0	0	55885	LMO3	29.80532567	27.83074967	1697.896076	1552.221367
ENSG00000048544	-0.795293854	4.632387304	9.43E-16	3.37E-15	55173	MRPS10	640.3299794	574.8007901	382.9198644	318.5872186
ENSG00000048545	1.700845464	-0.019095325	0.000141107	0.000332632	102723903	GUCA1A	9.248540592	8.23374895	28.78679198	28.52664245
ENSG00000048649	0.028610578	5.613029978	0.686333145	0.780788553	51773	RSF1	962.3186064	942.7503128	999.3146715	945.3113966
ENSG00000048707	1.159581093	6.735929616	2.25E-83	1.89E-82	55187	VPS13D	1326.271243	1292.504318	2973.66631	2876.434685
ENSG00000048740	2.832422736	6.392020743	0	0	10659	CELF2	409.2657397	422.1305347	3002.715452	2927.603753
ENSG00000048828	-1.078941476	7.092964006	4.43E-78	3.57E-77	23196	FAM120A	3630.446021	3607.053402	1722.548322	1703.842149
ENSG00000048991	0.714562832	6.320683393	2.87E-31	1.37E-30	23518	R3HDM1	1198.848558	1199.384297	2001.768251	1935.970416
ENSG00000049089	2.104634329	5.861226125	1.33E-190	2.08E-189	1298	COL9A2	437.0103538	446.1813937	1919.804933	1882.870953
ENSG00000049130	1.435895228	3.161705107	3.92E-25	1.69E-24	4254	KITLG	105.8128848	91.46101538	273.9582737	258.686874
ENSG00000049167	-1.144995951	2.560817139	6.11E-11	1.91E-10	1161	ERCC8	159.28247	144.3931016	68.10245743	68.86403032
ENSG00000049192	-2.521907174	1.203074214	2.05E-15	7.25E-15	11174	ADAMTS6	66.85191704	69.6600926	11.7999659	11.80377875
ENSG00000049239	-0.800078746	5.903064017	5.79E-33	2.83E-32	9563	H6PD	1494.899707	1462.623695	865.1235927	834.1752139
ENSG00000049245	-0.283944429	5.812385131	2.22E-05	5.51E-05	9341	VAMP3	1202.980425	1212.395354	990.3950728	993.5939742
ENSG00000049246	1.65250761	5.992018793	8.80E-135	1.05E-133	8863	PER3	622.0031061	609.5327502	1979.190139	1893.651669
ENSG00000049247	0.745750942	2.835884387	4.39E-07	1.19E-06	10911	UTS2	103.8746109	108.2753087	181.4926049	175.0884959
ENSG00000049249	-2.188260699	-1.158088853	0.005466072	0.011147753	3604	TNFRSF9	11.30061125	9.712290298	0.14058293	3.948302282
ENSG00000049283	0.660041488	2.973196895	3.11E-06	8.11E-06	55040	EPN3	117.2557676	124.2703994	196.9341452	185.8971253
ENSG00000049323	-3.2573055	6.364290079	0	0	4052	LTBP1	2872.681272	2849.743734	310.327883	289.170354
ENSG00000049449	-1.683619126	5.740874315	9.08E-64	6.42E-63	440034	RCN1	1689.882431	1452.008387	537.7125272	441.5127143
ENSG00000049540	2.610653236	5.014087518	5.09E-233	9.54E-232	2006	ELN	168.7943788	200.954593	1139.342159	1135.244989
ENSG00000049541	-1.953242668	5.556128761	2.03E-133	2.39E-132	5982	RFC2	1462.966236	1400.144547	379.8059437	360.007536
ENSG00000049618	0.349020962	6.870098385	1.22E-09	3.69E-09	57492	ARID1B	2023.456273	2035.39631	2584.973139	2585.302812
ENSG00000049656	-1.872018794	7.363924976	5.67E-206	9.53E-205	81037	CLPTM1L	4910.706788	5167.087494	1364.936388	1388.100064
ENSG00000049759	-0.064653181	6.719969791	0.278411974	0.390322879	23327	NEDD4L	2148.791025	2088.943468	2054.269517	1997.955819
ENSG00000049768	0.455393729	1.966747459	0.023637515	0.04391046	50943	FOXP3	60.70984257	67.61633107	90.0583653	86.55761934
ENSG00000049769	2.940467527	5.942954255	0	0	89801	PPP1R3F	285.843666	288.0098858	2205.55639	2202.620272
ENSG00000049860	-1.081120281	6.462341973	1.07E-66	7.78E-66	3074	HEXB	2275.480177	2383.349336	1092.766055	1109.694101
ENSG00000049883	-0.336088816	3.071847231	0.032779892	0.059222842	79810	PTCD2	170.7775255	188.9897265	123.8402168	160.4627256
ENSG00000050030	2.352863492	2.86781719	3.09E-48	1.86E-47	340533	KIAA2022	49.35822859	49.88921916	259.7835407	248.8599983
ENSG00000050130	0.083441152	4.482989452	0.301513861	0.419452017	51528	JKAMP	432.8121627	420.5299461	457.4367411	446.6001087
ENSG00000050165	3.003701663	8.861207564	0	0	27122	DKK3	2050.14269	2030.469002	16527.9682	16200.40867
ENSG00000050327	-2.641225081	1.363851831	1.71E-18	6.47E-18	102725117	ARHGEF5	80.16792471	75.3012898	11.86802734	12.79093194
ENSG00000050344	-2.623439555	4.375285141	1.48E-124	1.64E-123	9603	NFE2L3	698.9536429	635.4037292	116.7004753	100.2901462
ENSG00000050393	-0.297347435	5.301061906	6.51E-05	0.000156796	63933	MCUR1	873.8132836	825.6743288	727.623772	657.0275015
ENSG00000050405	-0.052141672	5.338459217	0.44642926	0.59053538	51474	LIMA1	804.0525946	811.8546648	782.1566121	777.1559712
ENSG00000050426	-0.325338286	6.022260797	1.03E-06	2.75E-06	25875	LETMD1	1432.176366	1398.341729	1163.961436	1096.799982
ENSG00000050438	3.010091964	4.727748518	8.91E-261	1.85E-259	9498	SLC4A8	116.2340341	124.3239301	972.0202978	972.932049
ENSG00000050555	-0.588651401	4.003683026	1.17E-09	3.53E-09	10319	LAMC3	365.0522881	376.7655755	238.8902938	253.8465137
ENSG00000050628	-1.316179987	1.862692373	7.57E-09	2.22E-08	5733	PTGER3	91.54858285	97.79376501	31.02918566	44.31568412
ENSG00000050730	1.801079226	-0.933409387	0.00890953	0.01767216	79931	TNIP3	2.080833257	5.480162345	9.738345676	17.73667265
ENSG00000050748	2.15053938	6.84718276	5.50E-257	1.13E-255	5601	MAPK9	847.2029345	843.320284	3855.907395	3653.559915
ENSG00000050767	1.174601046	3.348491128	7.32E-22	2.97E-21	91522	COL23A1	125.4484927	127.024532	285.2106197	285.287384
ENSG00000050820	0.700721362	7.528168698	1.12E-36	5.77E-36	9564	BCAR1	2777.087075	2777.409135	4500.343732	4527.243018
ENSG00000051009	0.315542407	5.408555428	2.50E-06	6.56E-06	84067	FAM160A2	740.3240514	753.8123275	917.7095666	941.4845237
ENSG00000051108	-0.387091465	6.229251644	1.31E-09	3.93E-09	9709	HERPUD1	1664.605853	1663.394838	1300.438443	1246.351981
ENSG00000051128	0.901702468	5.998271573	1.79E-36	9.22E-36	9454	HOMER3	831.0455215	938.0481595	1627.113877	1683.254507
ENSG00000051180	-4.485356888	4.168136852	7.36E-226	1.34E-224	5888	RAD51	635.3834237	627.0329365	21.77052026	33.48958896
ENSG00000051341	-4.379045439	3.794692719	1.32E-155	1.75E-154	10721	POLQ	501.6040614	463.5806209	26.94650222	19.64800991
ENSG00000051382	0.535445489	5.406823187	1.37E-15	4.87E-15	5291	PIK3CB	672.5074031	699.001761	1005.482835	985.6926944
ENSG00000051523	-3.180008698	6.918071847	1.08E-287	2.50E-286	1535	CYBA	3877.72994	4529.165329	441.3387612	485.0801724
ENSG00000051596	-0.351099222	2.561084663	0.208317739	0.310949627	84321	THOC3	157.9711387	98.46853536	121.4937648	79.55271878
ENSG00000051620	-0.387485555	4.819555218	1.55E-07	4.30E-07	23593	HEBP2	617.9609579	626.7504345	488.347628	465.2670857
ENSG00000051825	-0.93220949	4.561672304	6.97E-28	3.15E-27	10198	MPHOSPH9	584.07627	605.9683006	291.0185374	330.636952
ENSG00000052126	-0.694842533	5.095094203	6.95E-20	2.71E-19	54477	PLEKHA5	802.0666501	835.1260552	475.8091152	533.3082153
ENSG00000052344	-3.500381925	3.919927936	1.67E-146	2.12E-145	5652	PRSS8	497.7201802	520.6511176	46.86399067	43.27138314
ENSG00000052723	-1.080735198	4.849524789	3.27E-44	1.87E-43	80143	SIKE1	773.0635481	732.0520967	365.4295092	346.2356921
ENSG00000052749	-0.978892732	6.283883968	3.51E-54	2.26E-53	23223	RRP12	2026.479053	1996.325674	1044.059799	998.4475182
ENSG00000052795	0.850061564	4.925004323	2.55E-33	1.25E-32	57600	FNIP2	424.695321	439.5726958	783.4255591	777.1539698
ENSG00000052802	-0.175681208	5.290145525	0.139890653	0.216515401	6307	MSMO1	909.3906196	721.1212248	799.4271887	644.1047598
ENSG00000052841	-1.042728059	5.849867999	7.71E-54	4.95E-53	55761	TTC17	1513.438004	1497.653325	732.4872831	728.9541615
ENSG00000052850	-1.318176865	1.625322149	1.95E-08	5.62E-08	60529	ALX4	77.15042098	82.64691159	32.64526277	31.474666
ENSG00000053108	4.060779185	4.555905912	0	0	23105	FSTL4	52.47409883	57.70480715	936.084276	914.8591467
ENSG00000053254	0.829306159	6.487229816	3.29E-37	1.72E-36	1112	FOXN3	1303.627886	1259.052193	2366.549619	2188.718112
ENSG00000053328	4.220421434	-0.11146193	1.63E-12	5.35E-12	728464	METTL24	2.054539217	1.457472577	32.97505766	36.40990138
ENSG00000053371	-1.040761169	5.532680814	2.26E-46	1.34E-45	8574	AKR7A2	1205.013965	1203.888275	600.7185608	571.5056486
ENSG00000053372	-1.261340361	5.709165566	1.53E-46	9.03E-46	51154	MRTO4	1511.087374	1344.050013	641.6368148	550.7359955
ENSG00000053438	5.143405211	5.496786707	0	0	4826	NNAT	48.3587285	53.14790818	1786.292215	1821.941924
ENSG00000053501	0.447733496	4.912505032	1.76E-10	5.42E-10	55850	USE1	496.6621131	511.3289686	696.7469721	680.7289311
ENSG00000053524	3.622237059	5.431401558	0	0	23101	MCF2L2	140.7701835	125.4603217	1666.757972	1603.455842
ENSG00000053702	4.537268191	5.019703103	0	0	83714	NRIP2	57.55184397	53.41439874	1333.693131	1245.32986
ENSG00000053747	-0.064715726	2.867930341	0.674549992	0.774865176	3909	LAMA3	144.9703986	144.2984614	142.163044	134.7505424
ENSG00000053770	0.158979443	4.167013674	0.078609176	0.131530094	55745	AP5M1	342.3089591	325.8629332	376.438689	368.8891119
ENSG00000053900	-0.569251132	3.987507973	3.29E-09	9.75E-09	29945	ANAPC4	367.0429495	363.3703606	249.5414013	242.9685681
ENSG00000053918	-0.960107727	1.937920055	6.28E-06	1.61E-05	3784	KCNQ1	96.61570342	91.14812089	43.77548253	52.16720173
ENSG00000054116	-0.161451052	5.616270283	0.023033027	0.042848672	27095	TRAPPC3	993.3161899	1035.492417	904.162133	910.9641424
ENSG00000054118	-0.572288625	6.927967232	1.21E-22	4.97E-22	9967	THRAP3	2889.074979	2814.492555	1934.268927	1901.566083
ENSG00000054148	-0.534047729	6.661308563	8.51E-14	2.89E-13	29085	PHPT1	2243.720866	2441.028393	1528.632047	1705.016136
ENSG00000054179	0.645664804	3.678487848	1.77E-09	5.30E-09	954	ENTPD2	190.2983041	206.2506754	310.1444138	311.8526857
ENSG00000054219	0.175461658	0.117029945	0.776830311	0.864129164	4065	LY75	19.52099225	17.23041532	19.78470298	21.6481199
ENSG00000054267	0.448845155	5.076044254	3.71E-11	1.17E-10	51742	ARID4B	564.4674164	564.5361119	787.8417387	755.4699918
ENSG00000054277	-0.467884465	4.888082704	5.71E-11	1.79E-10	23596	OPN3	664.2219547	671.2850315	485.1907503	481.0456999
ENSG00000054282	1.030021376	4.43410708	3.65E-36	1.87E-35	10806	SDCCAG8	281.751174	288.1774548	589.5332669	576.4539977
ENSG00000054356	5.247077951	7.758873469	0	0	5798	PTPRN	227.1720029	216.4283387	8466.048412	8365.813917
ENSG00000054392	-0.520263464	2.292833791	0.008549309	0.01701785	55733	HHAT	98.82770634	118.8940655	81.69867922	70.79304992
ENSG00000054523	3.063210781	8.353280031	0	0	23095	KIF1B	1404.409845	1368.061153	11825.582	11343.57532
ENSG00000054598	-0.801717256	4.020701092	2.55E-16	9.23E-16	2296	FOXC1	383.6013523	405.8394649	224.0027111	229.2273376
ENSG00000054611	0.009148287	5.080802739	0.904390913	0.98358853	25771	TBC1D22A	632.5083499	690.0301628	645.0473741	686.7308333
ENSG00000054654	-0.504777963	6.33923672	1.55E-16	5.65E-16	102725415	SYNE2	1853.803079	1861.525336	1293.176366	1324.165906
ENSG00000054690	2.881846711	7.14883678	0	0	57475	PLEKHH1	681.6516003	673.1389337	5124.830567	4863.576282
ENSG00000054793	2.606861	8.238373612	0	0	10079	ATP9A	1676.983452	1699.253823	10382.25832	10191.64669
ENSG00000054803	7.24395813	3.283137742	1.04E-187	1.61E-186	140689	CBLN4	3.08047953	2.196580125	419.5463818	410.2036085
ENSG00000054938	-0.715802057	-1.282477196	0.371140166	0.504698011	25884	CHRDL2	8.216507647	6.693131304	4.017002289	4.920852628
ENSG00000054965	1.736593547	7.60532759	4.61E-202	7.61E-201	23201	FAM168A	1802.322031	1764.925647	5998.601331	5887.726691
ENSG00000054967	-0.397387166	5.197464035	2.02E-08	5.82E-08	84957	RELT	796.9193527	827.5132234	633.4098966	602.9850493
ENSG00000054983	1.457047302	4.495063379	9.78E-64	6.91E-63	2581	GALC	256.9172029	231.7222206	688.1760843	651.180001
ENSG00000055044	-1.639220826	5.338418546	5.79E-108	5.83E-107	51602	NOP58	1169.044328	1175.307478	394.8289438	359.9742318
ENSG00000055070	-1.468433684	7.118572926	4.16E-137	5.02E-136	26099	SZRD1	4023.153945	3933.847958	1450.275352	1425.431056
ENSG00000055118	0.544863307	6.790299978	5.76E-20	2.25E-19	3757	KCNH2	1755.161797	1801.604088	2543.113572	2645.380381
ENSG00000055130	-0.355237526	6.251739542	9.45E-09	2.76E-08	8454	CUL1	1682.062472	1667.739959	1327.059938	1292.611718
ENSG00000055147	-0.950463188	2.966071718	1.16E-10	3.59E-10	10827	FAM114A2	192.2893403	195.8807997	97.2211856	103.3124432
ENSG00000055163	2.344113526	8.356009708	0	0	26999	CYFIP2	2152.940246	2118.728372	10916.18765	10771.08768
ENSG00000055208	-0.468515472	5.545424507	3.83E-11	1.21E-10	23118	TAB2	1050.82136	1063.594257	755.3671276	772.2721718
ENSG00000055211	-0.092330119	4.146534427	0.352987799	0.482968292	116254	GINM1	381.2484075	334.6319369	348.1026867	322.6098532
ENSG00000055332	-0.072722055	5.582440339	0.309509778	0.428971138	5610	EIF2AK2	976.6996103	951.7072634	931.9138076	902.0578602
ENSG00000055483	-0.457711586	6.585199885	1.81E-14	6.24E-14	57602	USP36	2150.998961	2199.824324	1576.657491	1591.726552
ENSG00000055609	0.322631242	6.554499802	4.82E-08	1.37E-07	58508	KMT2C	1637.908107	1656.888869	2060.401593	2060.962486
ENSG00000055732	-3.337244738	1.447677249	4.84E-25	2.08E-24	55283	MCOLN3	82.30185864	89.53692435	5.619875677	10.84000599
ENSG00000055813	6.182448483	3.865393675	2.46E-257	5.05E-256	114800	CCDC85A	8.228389851	8.296906226	586.375195	631.6507552
ENSG00000055917	0.038694345	6.729644289	0.523760024	0.624683484	23369	PUM2	2099.410722	2021.442502	2158.531505	2074.668457
ENSG00000055950	-0.012837422	5.939260056	0.868790573	0.94874877	84545	MRPL43	1166.134301	1253.895489	1189.650039	1211.02484
ENSG00000055955	0.588096888	-0.899860787	0.403518239	0.540838481	3700	ITIH4	7.196471277	6.755492686	8.202370392	12.80494852
ENSG00000055957	-3.213696871	0.654488669	3.06E-14	1.05E-13	3697	ITIH1	46.29036458	49.26945221	4.0818271	5.908129443
ENSG00000056050	0.072800446	2.825788659	0.637725801	0.73744506	54969	C4orf27	134.6914576	134.495966	154.1962454	129.7814225
ENSG00000056097	0.215788606	6.857931736	0.00030061	0.000692332	51663	ZFR	2143.654174	2086.710033	2512.816363	2401.262709
ENSG00000056277	-1.804635169	1.631701216	2.04E-12	6.66E-12	55609	ZNF280C	95.51142237	78.46488057	27.15873898	22.60884168
ENSG00000056291	-0.244810512	-0.969203464	0.880921625	0.96049996	10886	NPFFR2	8.234164199	9.099910437	7.805255235	6.881613722
ENSG00000056487	0.799935535	2.670015675	5.26E-07	1.43E-06	112885	PHF21B	96.60043042	88.75982999	160.9532	161.3353959
ENSG00000056558	-0.543142716	4.811212056	1.31E-13	4.43E-13	7185	TRAF1	649.7805491	642.1711541	445.8953588	440.7092857
ENSG00000056586	0.126384324	5.694150619	0.06642032	0.112792316	54542	RC3H2	966.5201074	982.0446556	1061.085835	1066.394283
ENSG00000056736	0.234428204	4.454080719	0.004093597	0.008492641	55540	IL17RB	406.0565165	388.5975955	470.6681026	463.3314401
ENSG00000056972	-0.989981484	4.252245691	4.92E-24	2.08E-23	10758	TRAF3IP2	493.4587068	476.3278198	265.9746412	224.1859098
ENSG00000056998	-1.104127052	4.54756481	1.22E-40	6.69E-40	8908	GYG2	599.4967137	621.0660753	286.3157659	282.325936
ENSG00000057019	-2.088941493	5.725014915	4.43E-161	6.05E-160	131566	DCBLD2	1650.178478	1629.860526	401.569396	370.8052774
ENSG00000057149	-5.673237753	-1.86787227	0.000567818	0.0012781	6317	SERPINB3	7.184380419	5.153471263	2.78E-17	2.78E-17
ENSG00000057252	-1.97802256	4.980512703	1.13E-133	1.34E-132	6646	SOAT1	979.7304469	933.8766234	237.3094324	246.9463175
ENSG00000057294	-1.970460747	3.700663364	3.49E-52	2.21E-51	5318	PKP2	409.0236389	364.2197287	102.8224981	94.41216899
ENSG00000057468	2.786925723	-0.568555594	6.94E-06	1.78E-05	4438	MSH4	3.086428722	2.997083994	19.916503	23.62241614
ENSG00000057593	-1.823531102	3.002708668	1.96E-31	9.35E-31	2155	F7	235.4066371	226.3281296	63.07831958	66.90697687
ENSG00000057608	-1.023363519	7.058473313	1.63E-56	1.07E-55	2665	GDI2	3614.814602	3367.216487	1769.427698	1666.381601
ENSG00000057657	-0.917206503	2.704644644	1.41E-08	4.10E-08	639	PRDM1	160.3956743	160.1918499	86.19359984	83.60929479
ENSG00000057663	-0.225819992	4.228994278	0.009609859	0.01894273	9474	ATG5	397.8696373	389.6698425	341.0559051	332.487157
ENSG00000057704	2.879854119	4.073739016	2.12E-161	2.89E-160	57458	TMCC3	83.28810696	83.9012074	612.505722	619.7764257
ENSG00000057757	1.547658097	6.553517965	2.01E-121	2.20E-120	57095	PITHD1	919.3582378	987.7278318	2699.64216	2879.559104
ENSG00000057935	0.504190604	6.325596478	9.65E-17	3.52E-16	57504	MTA3	1316.039241	1306.527926	1871.624899	1848.45105
ENSG00000058056	-0.968722485	5.042527886	1.51E-41	8.36E-41	8975	USP13	845.1331641	836.4054087	443.6727609	417.053481
ENSG00000058063	-0.829529447	5.093590937	5.91E-33	2.89E-32	23200	ATP11B	857.4279621	833.0200404	478.5586622	472.187312
ENSG00000058085	1.11091418	2.510855649	1.14E-10	3.54E-10	3918	LAMC2	64.87005594	79.35743927	155.7933255	157.4040232
ENSG00000058091	2.299832999	5.638677012	7.31E-187	1.13E-185	5218	CDK14	342.3651966	338.416347	1728.84453	1626.046231
ENSG00000058262	-1.795964888	8.068676366	2.13E-222	3.83E-221	29927	SEC61A1	8100.988682	8202.640964	2358.361441	2337.381473
ENSG00000058272	-0.09766348	5.481041058	0.162569408	0.248337	4659	PPP1R12A	903.7713202	906.9654661	855.0700449	838.1311241
ENSG00000058335	6.55589493	7.27013989	0	0	5923	RASGRF1	67.82551514	62.41961633	6171.366243	6071.693076
ENSG00000058404	7.789995867	8.789488616	0	0	816	CAMK2B	75.10286053	81.96419902	17461.48505	17466.5408
ENSG00000058453	0.928120209	6.215441878	1.04E-45	6.07E-45	9696	CROCC	1010.721834	1022.774962	1995.664377	1877.884509
ENSG00000058600	-1.164180353	6.446562252	8.01E-79	6.51E-78	101060521	POLR3E	2368.842754	2321.917614	1064.000324	1029.943733
ENSG00000058668	0.23106153	7.22651242	5.21E-05	0.000126402	493	ATP2B4	2736.937806	2693.086165	3234.10768	3140.086507
ENSG00000058673	-0.602221392	6.508465589	2.23E-10	6.86E-10	441155	ZC3H11A	2320.09629	1977.562522	1546.019039	1285.489196
ENSG00000058729	-1.017235346	3.703853836	1.90E-19	7.34E-19	55781	RIOK2	326.9963028	335.0829442	171.7926421	156.3706983
ENSG00000058799	-0.081118646	3.876265721	0.445870328	0.589924477	54432	YIPF1	286.9288177	301.3333783	277.4548802	279.3895597
ENSG00000058804	-2.741248193	5.005800124	2.97E-222	5.33E-221	55706	NDC1	1071.268813	1035.408717	161.7452482	153.4398256
ENSG00000058866	4.629802806	5.566539183	0	0	1608	DGKG	74.04618501	76.43813402	1902.287987	1835.624568
ENSG00000059122	1.247260875	7.184120885	2.27E-102	2.21E-101	84256	FLYWCH1	1726.24274	1693.17267	4119.688853	3997.91678
ENSG00000059145	0.21175163	6.233513782	0.000693804	0.001552287	64718	UNKL	1360.322894	1387.255439	1600.881844	1582.840154
ENSG00000059377	0.252901588	2.534469759	0.135073182	0.209530707	6916	TBXAS1	102.8239199	103.5560574	124.1654827	121.9773656
ENSG00000059378	-2.172347499	4.349679867	3.34E-102	3.24E-101	64761	PARP12	599.586747	649.0435807	138.6927761	138.7079934
ENSG00000059573	-2.260615186	6.404349699	5.59E-265	1.18E-263	5832	ALDH18A1	2666.126161	2737.298343	566.2934953	561.713261
ENSG00000059588	-0.560194269	5.800293544	1.44E-16	5.22E-16	6894	TARBP1	1280.131433	1308.704684	886.507172	870.5970594
ENSG00000059691	0.791094299	5.024307262	2.55E-31	1.21E-30	5188	PET112	477.0571892	472.9566157	829.0010831	815.5096145
ENSG00000059728	0.358939918	4.292150261	2.40E-05	5.96E-05	4084	MXD1	335.2182528	342.6122826	447.7244194	423.9460538
ENSG00000059758	1.401005611	5.153327192	4.69E-82	3.90E-81	5128	CDK17	389.7055732	396.2250429	1069.873153	1010.234852
ENSG00000059769	-0.763251123	2.775971465	1.05E-06	2.80E-06	548645	DNAJC25	166.5283293	159.896457	96.74419216	95.41852724
ENSG00000059804	-1.628328414	6.985772219	1.50E-38	7.98E-38	102723606	SLC2A3	4210.532739	3254.096613	1356.031449	1057.182388
ENSG00000059915	5.703465045	7.993735149	0	0	5662	PSD	183.0959215	197.8932698	9908.478851	10006.758
ENSG00000060069	-0.476482145	5.31163235	2.70E-12	8.77E-12	9150	CTDP1	885.3303246	913.5725932	649.9917713	644.3472729
ENSG00000060138	-2.653987802	7.424169407	0	0	8531	YBX3	5781.37104	5738.264416	943.0121642	889.2349652
ENSG00000060140	2.507723651	1.570271629	1.18E-24	5.06E-24	55359	STYK1	17.4919063	18.95931461	106.9932685	102.2941494
ENSG00000060237	0.38532832	8.46784013	1.67E-12	5.46E-12	65125	WNK1	6071.315966	6028.488099	8029.668316	7776.506083
ENSG00000060303	-1.265875252	-1.935831462	0.296487895	0.413280316	NA	RPS17P5	0.029761567	8.055122437	0.10554211	2.960759116
ENSG00000060339	-1.072001991	5.653787578	7.00E-52	4.41E-51	55749	CCAR1	1321.196077	1319.511567	621.8162028	633.5568279
ENSG00000060491	-0.384160039	6.938832214	3.41E-11	1.07E-10	11054	OGFR	2735.933668	2712.941165	2113.250477	2062.889356
ENSG00000060558	-2.596452448	4.865991688	3.16E-196	5.10E-195	2769	GNA15	931.5716734	950.3816105	159.2201223	152.4605561
ENSG00000060566	-1.307973592	1.28940725	1.07E-06	2.85E-06	84699	CREB3L3	62.72071283	62.70719914	24.92867625	25.57866711
ENSG00000060642	-0.872765921	3.862986205	1.63E-16	5.94E-16	55650	PIGV	368.0154723	351.5764933	204.5242285	188.8357033
ENSG00000060656	-0.282407323	6.639590286	1.93E-06	5.10E-06	10076	PTPRU	2147.843075	2144.796717	1788.780837	1742.183604
ENSG00000060688	-1.792478828	5.581736897	4.36E-122	4.78E-121	9410	SNRNP40	1429.140984	1420.674651	415.6608938	407.2543116
ENSG00000060709	4.93934775	4.447802506	0	0	102724399	RIMBP2	27.77561905	29.55640172	888.1375965	883.4023028
ENSG00000060718	1.457420662	2.693503918	1.75E-19	6.77E-19	1301	COL11A1	70.93623239	69.42976337	187.6591668	197.7616647
ENSG00000060749	-1.386419619	5.16299619	2.24E-77	1.80E-76	79832	QSER1	1013.68054	974.8581496	389.0875177	371.818732
ENSG00000060762	1.285860377	4.954053948	2.28E-67	1.66E-66	51660	MPC1	349.6850093	374.2086542	862.0280414	905.1151933
ENSG00000060971	0.274701997	6.383980279	5.63E-06	1.45E-05	30	ACAA1	1482.650726	1498.145343	1788.781099	1817.016514
ENSG00000060982	-2.48446617	6.10953829	1.62E-250	3.23E-249	586	BCAT1	2280.396459	2217.420922	405.2594936	398.4037534
ENSG00000061273	-1.132230729	6.831849336	3.23E-81	2.67E-80	51564	HDAC7	3017.743787	3081.031182	1398.184111	1385.109285
ENSG00000061337	0.726451288	5.726805138	4.91E-26	2.15E-25	11178	LZTS1	789.6497725	794.400616	1339.668254	1283.733801
ENSG00000061455	0.400655502	0.36116859	0.258395245	0.364483709	93166	PRDM6	19.54978466	21.23924599	28.58326903	25.56553885
ENSG00000061492	3.841812681	-1.801683868	0.000157333	0.000370021	7478	WNT8A	0.003001335	0.778295617	7.874830246	7.868724273
ENSG00000061656	-3.021623214	4.160843922	2.97E-150	3.84E-149	6676	SPAG4	577.9055138	599.1515433	73.18992801	71.80810315
ENSG00000061676	0.73272549	7.285279727	2.73E-38	1.45E-37	10787	NCKAP1	2318.517548	2314.073989	3894.927531	3805.113761
ENSG00000061794	-0.93151444	4.964267585	9.98E-37	5.16E-36	60488	MRPS35	787.5884154	790.5794377	429.1670938	400.3239899
ENSG00000061918	4.878226205	5.366397543	0	0	2983	GUCY1B3	54.51073986	56.78620095	1682.226732	1606.395401
ENSG00000061936	-0.133883066	6.186981308	0.039426848	0.070431171	6433	SFSWAP	1457.059219	1533.879999	1351.86408	1375.311754
ENSG00000061938	2.191674807	8.197570063	1.17E-306	2.89E-305	102723738	TNK2	2040.025976	2136.183288	9434.111223	9653.616818
ENSG00000061987	0.375061871	5.249565828	3.71E-08	1.06E-07	23041	MON2	668.2291734	642.4405443	847.7836264	849.9648956
ENSG00000062038	-1.386175223	3.822719246	3.89E-37	2.03E-36	1001	CDH3	380.4693742	391.0796289	145.4760036	149.5414244
ENSG00000062096	2.973922607	-0.623480194	2.25E-06	5.91E-06	416	ARSF	1.048066678	3.937901045	18.69483037	23.62700514
ENSG00000062194	0.285983229	5.887815129	1.29E-05	3.24E-05	65056	GPBP1	1055.916877	1049.606288	1295.88826	1271.964392
ENSG00000062282	-0.598075516	3.920019151	1.89E-09	5.64E-09	84649	DGAT2	346.5311604	354.7301307	226.8328372	236.124449
ENSG00000062370	0.66086471	2.10621058	0.000498651	0.001129175	7771	ZNF112	65.80479205	65.72679816	108.1010369	100.3168801
ENSG00000062485	-0.604688106	7.568479577	2.14E-13	7.20E-13	102723702	CS	4787.747787	4200.601237	3162.273776	2749.343542
ENSG00000062524	-0.3023432	2.471525433	0.083266178	0.138483162	4058	LTK	117.2131656	117.1181371	97.7895072	92.45436411
ENSG00000062582	-0.408918332	2.537554665	0.384353601	0.517167704	64951	MRPS24	60.29351742	186.3537377	60.11203276	124.167403
ENSG00000062598	1.318299207	6.467218759	1.74E-100	1.66E-99	63916	ELMO2	1032.17052	986.0520109	2552.583422	2478.022263
ENSG00000062650	-0.848494632	5.429371009	3.42E-35	1.73E-34	23063	WAPAL	1070.340284	1076.303915	603.8728437	589.2402405
ENSG00000062716	-2.430208489	6.9601052	0	0	406991	VMP1	4108.502719	4030.677275	767.1793337	743.6785214
ENSG00000062725	0.029874871	5.85176467	0.677404991	0.777850597	10513	APPBP2	1070.560253	1174.181218	1117.293899	1175.656632
ENSG00000062822	-3.164314022	6.607654286	0	0	5424	POLD1	3258.490935	3492.767562	373.1486967	379.7424361
ENSG00000063015	7.812027618	6.241261695	0	0	124925	SEZ6	12.35565643	14.46365493	3091.864919	3031.89163
ENSG00000063046	-1.185301074	8.255897017	1.38E-27	6.19E-27	1975	EIF4B	9152.065754	7505.681037	4061.912108	3261.730914
ENSG00000063127	-1.766438136	1.366178877	1.09E-10	3.39E-10	28968	SLC6A16	71.96253508	70.17052062	22.08463477	19.66507328
ENSG00000063169	0.561834671	5.484754984	1.89E-13	6.38E-13	29998	GLTSCR1	670.6385556	760.3280825	1033.407601	1082.191444
ENSG00000063176	1.870869642	6.107049162	1.10E-181	1.66E-180	56848	SPHK2	580.9999379	605.2819074	2167.786297	2176.067597
ENSG00000063177	-1.500418083	9.34993806	1.78E-143	2.23E-142	6141	RPL18	18411.6201	19455.01532	6563.226981	6819.452238
ENSG00000063180	4.85017457	8.008427236	0	0	770	CA11	352.5859621	334.8934609	10089.822	9721.375402
ENSG00000063241	-0.21307432	5.538032879	0.003524692	0.007353817	79763	ISOC2	945.042648	1006.450969	841.2613484	844.0633269
ENSG00000063244	-0.780884996	8.230826643	8.55E-45	4.94E-44	11338	U2AF2	7326.850202	7578.258163	4361.087629	4315.705211
ENSG00000063245	0.586446024	8.262080508	2.34E-21	9.42E-21	29924	EPN1	4641.426747	5035.71128	7123.17913	7410.691009
ENSG00000063322	1.149082872	6.448167802	5.39E-69	4.00E-68	55588	MED29	1103.117828	1056.367165	2483.102053	2306.774782
ENSG00000063438	-3.417082226	4.987449338	5.15E-286	1.18E-284	57491	AHRR	1066.305073	1105.683818	104.3551332	99.34182934
ENSG00000063587	0.531048309	5.257243388	4.13E-15	1.45E-14	10838	ZNF275	614.8792889	624.5070474	912.2508421	881.3970078
ENSG00000063601	0.064252315	5.216621082	0.350022579	0.479270989	8776	MTMR1	712.5357218	716.5452327	744.5354849	749.6270231
ENSG00000063660	1.432049251	7.732883778	4.23E-139	5.16E-138	2817	GPC1	2232.276743	2322.711507	6134.201867	6162.238783
ENSG00000063761	0.132269096	3.973521545	0.173877742	0.263930106	57143	ADCK1	281.8308029	305.4739745	317.1017342	327.6138627
ENSG00000063854	1.369538064	6.876471639	9.51E-116	1.00E-114	3029	HAGH	1266.8504	1337.400798	3382.65194	3353.598342
ENSG00000063978	-0.281808639	6.278299238	5.30E-06	1.36E-05	6047	RNF4	1698.440241	1641.426591	1379.859248	1366.417434
ENSG00000064012	-2.931632895	3.821093152	4.88E-100	4.66E-99	841	CASP8	483.067508	438.4030204	67.13208446	54.06128991
ENSG00000064042	1.976996736	6.349063682	3.04E-214	5.29E-213	22998	LIMCH1	659.0733503	663.6620174	2650.526845	2560.648812
ENSG00000064102	-2.308129106	4.613644519	3.38E-145	4.26E-144	55726	ASUN	767.0075864	763.980769	157.9296842	151.4776774
ENSG00000064115	-1.184804954	5.640200505	1.18E-61	8.19E-61	51768	TM7SF3	1323.314436	1352.538341	582.5814226	594.2072001
ENSG00000064195	-4.21013226	1.003588015	6.88E-23	2.84E-22	1747	DLX3	65.78894199	63.33211183	3.879963574	2.946622589
ENSG00000064199	-0.871642199	2.250554716	3.54E-06	9.19E-06	53340	SPA17	116.1722853	113.9919427	60.50415023	64.94160701
ENSG00000064201	0.122868453	0.92213013	0.718742012	0.809431367	10077	TSPAN32	34.94743726	33.13085698	36.70342372	37.38377021
ENSG00000064205	-3.801696558	4.931180204	1.39E-297	3.36E-296	8839	WISP2	1055.969686	1071.971319	58.39936081	91.60138279
ENSG00000064218	3.438173222	-1.46673764	6.73E-05	0.000162174	58524	DMRT3	1.028603	0.718628738	10.5144064	10.82114337
ENSG00000064225	-0.890130224	4.304427689	3.48E-23	1.45E-22	10402	ST3GAL6	502.7003165	482.2755458	277.4951301	254.7328422
ENSG00000064270	-0.259347397	2.704508809	0.102562897	0.168363889	9914	ATP2C2	139.7959884	133.4462507	115.0246092	113.1243985
ENSG00000064300	1.64734662	4.635249573	9.00E-92	8.03E-91	4804	NGFR	253.8649962	235.0034288	778.8087935	750.5575033
ENSG00000064309	0.338233426	5.037625216	1.50E-06	3.98E-06	50937	CDON	589.0366809	558.3593786	741.9736966	708.2457618
ENSG00000064313	-1.102966248	4.535621893	1.67E-40	9.11E-40	6873	TAF2	615.8106417	596.4900063	280.1336943	283.3277254
ENSG00000064393	2.304418337	8.406829912	0	0	28996	HIPK2	2247.619436	2277.432144	11316.06011	11042.5813
ENSG00000064419	-1.117635995	6.26612546	2.10E-70	1.58E-69	23534	TNPO3	2077.844826	2017.880599	943.2214456	943.4184658
ENSG00000064489	0.325848182	-2.741400244	1	1	729991	MEF2BNB-MEF2B	1.028603	0.718628738	1.311525083	0.98132277
ENSG00000064490	-1.165541412	5.480304257	1.28E-60	8.79E-60	8625	RFXANK	1191.648901	1191.049922	539.6738874	523.3238594
ENSG00000064545	-1.235934946	5.66147049	7.04E-63	4.94E-62	54929	TMEM161A	1331.636578	1410.810461	568.7317259	595.2187414
ENSG00000064547	-2.281289872	4.114430305	1.45E-99	1.38E-98	9170	LPAR2	524.443868	545.5180245	112.2689372	108.1987674
ENSG00000064601	-0.62509811	7.475607374	3.49E-29	1.61E-28	5476	CTSA	4229.895417	4237.590224	2754.797136	2735.804701
ENSG00000064607	0.388602961	7.731154841	4.37E-12	1.42E-11	10147	SUGP2	3562.722157	3691.355724	4782.204275	4718.054398
ENSG00000064651	1.05135065	5.528610784	2.04E-49	1.25E-48	6558	SLC12A2	605.5564204	594.4511402	1262.847088	1224.727023
ENSG00000064652	-0.077435303	3.348763845	0.567318974	0.670579931	28966	SNX24	203.5782593	203.2661399	198.2792556	187.8664408
ENSG00000064655	0.905368353	2.123917441	2.81E-06	7.34E-06	2139	EYA2	54.5677514	65.57818207	117.2468176	109.1700675
ENSG00000064666	-3.649823448	6.732510722	0	0	1265	CNN2	3835.001032	3751.726594	301.0022166	302.9996599
ENSG00000064687	-0.32952156	6.184006794	1.98E-07	5.46E-07	10347	ABCA7	1573.144867	1598.036875	1246.097015	1276.946493
ENSG00000064692	-0.178263896	3.348003357	0.14570171	0.224793576	9627	SNCAIP	210.7650203	208.4710402	182.1858789	187.9119208
ENSG00000064703	-1.589788217	3.597552459	5.10E-39	2.73E-38	11218	DDX20	347.4615498	333.5162001	116.0768639	110.1605556
ENSG00000064726	0.271593422	5.808701716	4.92E-05	0.000119699	53339	BTBD1	998.3714735	1005.287685	1196.285355	1221.851028
ENSG00000064763	0.357940763	3.827649806	0.000394735	0.000900069	55711	FAR2	247.7719521	243.9329602	314.0690349	315.7877055
ENSG00000064787	4.483857965	7.110282833	0	0	8537	BCAS1	255.8324687	219.9403834	5406.562515	5199.06066
ENSG00000064835	3.344304721	-3.004314343	0.50000372	0.59962611	5449	POU1F1	2.78E-17	2.78E-17	1.311525083	0.98132277
ENSG00000064886	-0.687177011	3.519665336	3.86E-09	1.14E-08	1117	CHI3L2	272.4499831	268.8890761	172.2377506	164.2624174
ENSG00000064932	-1.648665052	6.692044179	6.98E-144	8.75E-143	22904	SBNO2	2944.878041	3138.126144	958.2397891	981.8172414
ENSG00000064933	-0.857495056	3.767256736	7.91E-15	2.76E-14	5378	PMS1	350.4749577	320.8476069	186.8715891	182.9657589
ENSG00000064961	-3.061470386	7.200052971	0	0	10362	HMG20B	5056.578891	5119.872613	613.2969325	605.9775479
ENSG00000064989	2.161301659	1.819799919	2.56E-18	9.65E-18	10203	CALCRL	19.62438666	32.48153182	108.4954694	127.948038
ENSG00000064995	-0.828792115	4.559608811	3.98E-24	1.68E-23	6882	TAF11	566.6146496	593.2666039	333.0671886	321.6589102
ENSG00000064999	0.276243859	6.135221086	1.34E-05	3.38E-05	23294	ANKS1A	1243.102589	1263.988303	1541.483706	1497.226387
ENSG00000065000	-0.020952801	8.377374651	0.700829033	0.792268921	8943	AP3D1	6516.613958	6664.956232	6473.1135	6519.346294
ENSG00000065029	0.039900444	5.778399196	0.550253353	0.652608999	7629	ZNF76	1054.945801	1072.763553	1104.909723	1084.068295
ENSG00000065054	1.368333089	6.556004024	5.16E-113	5.35E-112	9351	SLC9A3R2	1038.487832	1053.051801	2663.068981	2736.848619
ENSG00000065057	-0.40997101	5.072396505	1.21E-08	3.51E-08	4913	NTHL1	719.8795093	773.72183	550.3506592	574.556455
ENSG00000065060	-1.106477267	5.549024662	1.07E-49	6.61E-49	54887	UHRF1BP1	1270.672156	1201.916227	588.9327324	559.700016
ENSG00000065135	-1.759246155	5.792657898	1.04E-131	1.21E-130	2773	GNAI3	1687.086799	1605.539544	490.2602277	482.0212078
ENSG00000065150	-1.423979642	7.739442978	2.74E-139	3.35E-138	3843	IPO5	6044.654592	6128.861832	2286.209712	2251.784461
ENSG00000065154	0.811536213	6.369344189	7.35E-34	3.64E-33	4942	OAT	1231.56998	1150.261324	2164.05487	2015.591422
ENSG00000065183	-2.064524665	5.169332057	7.28E-152	9.49E-151	10885	WDR3	1082.758701	1123.847389	264.2452801	263.6430712
ENSG00000065243	-0.958354415	4.502213425	1.40E-30	6.59E-30	5586	PKN2	588.0231065	561.5026032	293.2452867	297.101788
ENSG00000065268	-0.739422538	6.102186101	2.36E-30	1.11E-29	57418	WDR18	1655.417494	1692.671421	989.675285	1015.266914
ENSG00000065308	-3.368201825	5.874807595	0	0	9697	TRAM2	2058.335851	2016.591516	199.8889142	194.7675915
ENSG00000065320	1.18141656	3.892259964	1.47E-30	6.91E-30	9423	NTN1	171.824799	193.6868445	407.5695476	424.0322214
ENSG00000065325	-1.169943653	2.2566233	9.53E-10	2.88E-09	9340	GLP2R	127.4394292	118.1837798	53.75391821	55.09353934
ENSG00000065328	-7.53038328	4.153548481	2.41E-287	5.57E-286	55388	MCM10	647.7335401	643.004976	1.546239486	4.930567033
ENSG00000065357	-0.195182153	5.007956738	0.004932009	0.010123129	1606	DGKA	674.462923	668.6755891	592.2322274	581.3769381
ENSG00000065361	-0.97575555	6.634566068	6.62E-60	4.52E-59	2065	ERBB3	2564.264929	2571.917457	1316.883273	1295.577763
ENSG00000065371	-3.215792154	-0.713583345	3.20E-05	7.89E-05	54763	ROPN1	19.49695108	14.02908792	2.522534109	0.977489716
ENSG00000065413	0.081249772	2.876736263	0.599766392	0.704309016	91526	ANKRD44	139.8239816	138.2070159	145.4205444	148.5548821
ENSG00000065427	-1.382850411	7.319193638	2.01E-123	2.23E-122	3735	KARS	4540.345144	4470.628673	1760.964382	1695.92954
ENSG00000065457	-1.065789491	4.273020065	3.51E-33	1.72E-32	23536	ADAT1	500.7133044	498.7210052	238.1598926	239.0531543
ENSG00000065485	-4.068381924	4.270217962	5.93E-226	1.08E-224	102465667	PDIA5	663.2141792	676.7475645	34.70609939	44.30202165
ENSG00000065491	-0.325803972	4.408442967	8.25E-05	0.000197738	55633	TBC1D22B	468.7767759	450.5841608	371.1317163	361.9991204
ENSG00000065518	0.031835561	5.997218	0.621759829	0.725936921	4710	NDUFB4	1235.887058	1247.960769	1274.005033	1266.080135
ENSG00000065526	0.028437679	7.525292784	0.607639195	0.711684862	23013	SPEN	3579.076486	3599.074416	3693.674715	3629.032566
ENSG00000065534	1.138212352	5.734852095	3.58E-62	2.50E-61	4638	MYLK	668.2867857	660.3026129	1478.899313	1446.081877
ENSG00000065548	-0.479302455	5.502634417	1.14E-11	3.66E-11	55854	ZC3H15	1042.50321	1016.708796	744.018314	732.8768239
ENSG00000065559	1.625898869	5.522857121	2.43E-98	2.28E-97	6416	MAP2K4	460.5627648	445.3874004	1448.677324	1348.617022
ENSG00000065600	0.685627058	4.067305506	8.26E-14	2.81E-13	55248	TMEM206	256.0173751	256.1901205	408.4625022	415.1572319
ENSG00000065609	10.27332228	7.37013324	0	0	9892	SNAP91	5.144369082	5.277576881	6668.538618	6573.410836
ENSG00000065613	0.147902263	5.660878527	0.032583991	0.058900027	9748	SLK	943.8675868	946.2455177	1061.549121	1033.88715
ENSG00000065615	0.563166529	2.945227319	0.000134305	0.000316967	51167	CYB5R4	122.3644196	124.0050043	196.0045651	169.1284536
ENSG00000065618	-0.624402291	0.19560225	0.133917989	0.207880274	1308	COL17A1	23.6599015	24.9969102	16.87241624	14.74732091
ENSG00000065621	1.097738193	3.274224891	3.82E-18	1.44E-17	119391	GSTO2	125.4248538	123.05327	272.7626055	259.6761809
ENSG00000065665	1.128094546	4.814192842	1.95E-50	1.21E-49	55176	SEC61A2	368.9938922	341.3475015	785.5756077	764.3414717
ENSG00000065675	-0.239546164	3.353286022	0.052922989	0.092199774	5588	PRKCQ	209.7916264	217.9923867	180.6312413	181.9969962
ENSG00000065717	2.736689538	7.119915876	0	0	7089	TLE2	706.4601091	741.5224817	4818.215315	4844.994655
ENSG00000065802	0.475956189	6.165364086	4.09E-14	1.40E-13	51665	ASB1	1172.177271	1200.660626	1658.513068	1643.836556
ENSG00000065809	1.157737777	5.616923791	2.44E-60	1.67E-59	83641	FAM107B	614.7965266	599.6297488	1377.850149	1331.950163
ENSG00000065833	-0.009093812	4.359081479	0.947984576	1	4199	ME1	397.9437748	407.6691823	410.0236299	392.4777788
ENSG00000065882	-0.500243711	5.726250222	2.87E-13	9.61E-13	23216	TBC1D1	1200.941822	1218.592544	851.8477262	858.8258398
ENSG00000065883	-0.429677097	5.833842976	1.43E-10	4.42E-10	8621	CDK13	1267.780153	1289.697229	943.5354975	955.2396555
ENSG00000065911	-3.462625462	6.039043663	0	0	10797	MTHFD2	2393.338968	2211.573852	217.5528476	200.6380947
ENSG00000065923	0.869473989	3.680332777	1.00E-14	3.49E-14	84679	SLC9A7	192.1593954	172.1587515	344.2635552	320.6465585
ENSG00000065970	0.460796183	5.49144723	2.48E-11	7.86E-11	55810	FOXJ2	743.4014561	754.5079944	1043.342829	1020.120121
ENSG00000065978	-2.953249354	8.602956935	8.41E-132	9.82E-131	4904	YBX1	15001.19986	11953.88135	1935.542014	1543.15296
ENSG00000065989	1.948208105	6.198326383	8.94E-201	1.47E-199	5141	PDE4A	602.5321466	609.3149248	2356.865638	2322.61546
ENSG00000066027	-0.215369455	4.666319772	0.004821028	0.009916557	5525	PPP2R5A	524.4246649	540.0651858	445.8024399	470.2839059
ENSG00000066032	5.323309293	5.951597804	0	0	1496	CTNNA2	58.64189218	63.74059507	2488.783424	2437.703873
ENSG00000066044	-0.716214292	6.609740514	7.78E-33	3.79E-32	102724038	ELAVL1	2338.143893	2404.793409	1448.009823	1440.205406
ENSG00000066056	1.296013903	4.524323204	3.90E-47	2.32E-46	102724932	TIE1	283.6371618	255.0487536	691.2707665	630.4799062
ENSG00000066084	1.230310546	6.881902898	1.35E-99	1.29E-98	57609	DIP2B	1391.1467	1407.479343	3286.102322	3281.797621
ENSG00000066117	-1.254664048	6.298574316	1.18E-88	1.03E-87	6602	SMARCD1	2149.911394	2155.479881	916.2880363	889.2727452
ENSG00000066135	-0.240371451	6.033831933	0.00033175	0.000760495	9682	KDM4A	1419.791269	1362.425061	1211.12694	1145.007439
ENSG00000066136	0.024354989	6.015259547	0.70816235	0.799691001	4802	NFYC	1230.843408	1289.605197	1272.025991	1292.674387
ENSG00000066185	5.070164451	0.626970587	1.10E-25	4.77E-25	84217	ZMYND12	2.054539217	1.457472577	66.23996794	58.99951441
ENSG00000066230	0.263270358	4.650268429	0.000507729	0.00114852	6550	SLC9A3	451.3586674	448.8197593	554.944605	527.2374371
ENSG00000066248	3.30576202	7.195660428	0	0	25791	NGEF	540.8009042	535.6615769	5329.411078	5315.213149
ENSG00000066279	-6.982863561	5.050376636	0	0	259266	ASPM	1245.024966	1203.149123	11.51631836	7.855664482
ENSG00000066294	-1.435867391	2.234028123	4.51E-13	1.50E-12	8832	CD84	122.3971721	129.5654799	43.58719246	49.20616413
ENSG00000066322	0.216316912	6.435241509	0.000587847	0.001321224	102466723	ELOVL1	1591.558877	1563.990921	1896.060765	1772.613711
ENSG00000066336	0.888823494	3.452087425	2.31E-14	7.96E-14	6688	SPI1	154.222875	153.3590754	288.7603972	281.3336032
ENSG00000066379	-1.888054159	4.17040114	2.64E-79	2.15E-78	30834	ZNRD1	524.4219098	539.2861568	142.7300508	144.6161482
ENSG00000066382	1.45542072	2.712146756	2.69E-19	1.04E-18	744	MPPED2	77.04105315	65.90205082	196.1730847	194.7779775
ENSG00000066405	-1.564219614	0.009820024	0.000672991	0.001507293	51208	CLDN18	22.65589212	27.46683822	7.942888054	8.85589787
ENSG00000066422	0.298912193	4.922183673	2.59E-05	6.42E-05	27107	ZBTB11	540.7925302	533.3245306	648.3368721	670.9578544
ENSG00000066427	0.092620524	3.954139723	0.346108289	0.474321124	4287	ATXN3	296.0973364	292.313112	322.3489994	305.9063283
ENSG00000066455	-0.528584044	4.489404071	6.19E-11	1.93E-10	9950	GOLGA5	515.1047964	512.3007276	357.0673217	355.1292012
ENSG00000066468	3.509505812	6.464659473	0	0	2263	FGFR2	292.9794975	282.2151742	3292.285258	3254.233901
ENSG00000066557	-0.501939261	3.608176007	6.53E-06	1.67E-05	55631	LRRC40	279.6226184	270.955169	191.3231702	196.7647023
ENSG00000066583	-1.775857919	4.02032588	1.73E-65	1.24E-64	51015	ISOC1	472.9487468	469.9688134	137.4032851	137.7251713
ENSG00000066629	-0.449886477	4.827206675	5.04E-10	1.54E-09	2009	EML1	635.4214765	638.6882306	460.9204175	471.2378905
ENSG00000066651	-0.389807981	3.124298257	0.004680129	0.00964088	60487	TRMT11	194.2830392	186.2998375	151.0804983	139.657593
ENSG00000066654	-0.552673406	4.9540136	6.33E-15	2.22E-14	55623	THUMPD1	716.6284934	714.1104918	495.2540537	481.0254274
ENSG00000066697	-0.939252893	4.08005693	1.11E-22	4.57E-22	91283	MSANTD3	422.5980954	427.1373513	212.8311568	229.2580021
ENSG00000066735	-2.661364619	4.62685856	7.57E-174	1.10E-172	26153	KIF26A	785.5972228	811.5373762	118.6326646	132.8496542
ENSG00000066739	1.389931151	5.690779192	3.71E-88	3.23E-87	55102	ATG2B	582.8977043	560.8744286	1504.165598	1491.355653
ENSG00000066777	-0.415923062	5.309922427	8.87E-10	2.68E-09	10565	ARFGEF1	896.5009779	872.3409031	670.5916051	655.1517692
ENSG00000066813	-3.845620854	-0.201567676	1.00E-08	2.92E-08	348158	ACSM2B	25.70650287	25.67364957	0.10554211	2.960759116
ENSG00000066827	-0.198573956	3.593472476	0.085396261	0.14176705	57623	ZFAT	239.6663101	260.0456673	211.3424481	224.3299792
ENSG00000066855	-1.909575707	4.020906625	5.53E-68	4.06E-67	9650	MTFR1	492.4045863	468.5567836	137.5295564	118.9763817
ENSG00000066923	1.463872365	5.651672718	1.70E-86	1.47E-85	10734	STAG3	540.7897329	532.5454898	1540.000442	1423.369634
ENSG00000066926	-0.625713364	4.828073985	1.47E-17	5.47E-17	2235	FECH	669.3289072	665.70978	437.8433938	427.9102802
ENSG00000066933	1.099945117	5.439461726	1.07E-59	7.26E-59	4649	MYO9A	551.1058375	552.482565	1173.865591	1191.345293
ENSG00000067048	0.082073129	5.328256696	0.232844847	0.343120453	8653	DDX3Y	783.3772734	752.7228107	825.9958722	799.7498231
ENSG00000067057	0.14269941	8.614896194	0.008448918	0.016831803	5214	PFKP	7221.968343	7451.214774	8124.842292	8076.602252
ENSG00000067064	-0.082278015	6.040062513	0.208028436	0.310581386	3422	IDI1	1347.856444	1310.589012	1275.884191	1235.546028
ENSG00000067066	-2.023698557	3.981719328	6.47E-70	4.84E-69	6672	SP100	473.9877447	473.8378663	100.0303997	130.9364127
ENSG00000067082	-0.892804092	5.824802535	1.58E-39	8.55E-39	1316	KLF6	1416.870861	1443.926521	764.364493	776.198965
ENSG00000067113	0.765002255	4.988323894	3.96E-28	1.80E-27	8611	PPAP2A	468.8433229	467.7619402	812.73744	781.0495901
ENSG00000067141	1.319696855	6.45661991	2.21E-104	2.18E-103	4756	NEO1	994.2710219	1006.147194	2530.476839	2466.224044
ENSG00000067167	-1.901028077	5.715023038	3.09E-141	3.81E-140	23471	TRAM1	1599.796876	1579.21335	433.6734057	418.0604505
ENSG00000067177	-2.071474633	4.523273066	2.81E-115	2.95E-114	5255	PHKA1	707.3347371	691.8566044	168.5305797	164.2731434
ENSG00000067182	-1.48017253	6.478342245	9.77E-125	1.09E-123	7132	TNFRSF1A	2534.466028	2556.956727	930.4773442	896.1488407
ENSG00000067191	3.336654492	6.3880712	0	0	782	CACNB1	306.3770637	302.1217744	3120.294614	3028.922274
ENSG00000067208	0.54552209	3.801790705	6.55E-08	1.85E-07	7813	EVI5	222.1156238	227.7009403	331.9982407	325.6058715
ENSG00000067221	2.199334592	5.25815641	1.29E-192	2.04E-191	9399	STOML1	265.3816468	288.8597887	1279.317712	1274.938032
ENSG00000067225	-1.142950713	11.2079573	1.45E-60	9.98E-60	5315	PKM	66812.16313	61327.40494	30458.10241	27569.4825
ENSG00000067248	-0.837297485	4.449561327	6.27E-23	2.59E-22	54505	DHX29	545.9089161	531.6097847	311.7163088	292.1255556
ENSG00000067334	-0.741989411	4.850097637	1.78E-23	7.45E-23	30836	DNTTIP2	690.9696107	703.1561116	429.4165745	406.2388639
ENSG00000067365	-0.650886981	4.196741221	8.14E-12	2.62E-11	79091	METTL22	409.381527	451.8350769	268.7841689	280.3979706
ENSG00000067369	0.232343313	6.364285777	0.000157886	0.000371298	7158	TP53BP1	1505.198079	1481.658819	1789.684418	1720.52031
ENSG00000067445	1.586501662	5.818876652	2.44E-122	2.67E-121	7216	TRO	567.5381905	563.6655036	1692.993997	1703.86975
ENSG00000067533	-1.089300804	4.123089191	2.46E-30	1.16E-29	51018	RRP15	460.5566013	443.8251206	210.7883581	213.4805884
ENSG00000067560	-0.815904852	8.097476746	1.03E-44	5.96E-44	387	RHOA	6947.245857	6759.464846	4001.070431	3787.348097
ENSG00000067596	-1.004350087	6.017717562	5.94E-53	3.78E-52	1659	DHX8	1698.473243	1660.599346	840.9500895	833.2261163
ENSG00000067601	-0.185202819	1.863651095	0.43324148	0.575177928	5380	PMS2P4	77.07311894	70.6856189	72.28612026	57.99255737
ENSG00000067606	3.251863432	7.648731926	0	0	5590	PRKCZ	723.0094047	793.0089557	7201.841799	7267.986728
ENSG00000067646	0.814553855	2.077743242	2.81E-05	6.94E-05	7544	ZFY	62.69404121	58.71506776	107.2324006	106.2409413
ENSG00000067704	-1.76358019	6.519561829	9.57E-174	1.39E-172	55699	IARS2	2749.317631	2741.812176	789.9209671	825.4228914
ENSG00000067715	7.657578887	8.505722626	0	0	6857	SYT1	70.94666894	71.02550509	14635.65053	14087.26972
ENSG00000067798	2.382489948	4.622175195	1.25E-174	1.82E-173	89795	NAV3	162.453256	162.4693115	856.3976933	840.0996212
ENSG00000067829	0.459686133	6.812113192	9.83E-15	3.42E-14	3421	IDH3G	1825.133019	1909.40426	2543.762035	2594.190537
ENSG00000067836	2.886854809	7.007956466	0	0	79641	ROGDI	597.4677029	627.3446047	4513.561654	4557.746515
ENSG00000067840	4.449052294	8.922706575	0	0	57595	PDZD4	821.6133155	859.4087874	18319.87877	18435.55025
ENSG00000067842	10.14113524	6.24887598	0	0	492	ATP2B3	1.048066678	3.937901045	3114.221842	3064.361604
ENSG00000067900	-1.018644033	5.208507494	6.88E-44	3.93E-43	6093	ROCK1	985.8634758	926.0203578	484.3407896	459.3604714
ENSG00000067955	-1.801534982	5.180069817	1.54E-119	1.66E-118	865	CBFB	1043.732565	1103.066699	307.5128488	308.900657
ENSG00000067992	-1.453356639	3.240462796	5.99E-26	2.62E-25	5165	PDK3	265.2080841	252.6532426	96.56198522	92.45830499
ENSG00000068001	-1.090805747	5.378402393	4.08E-57	2.71E-56	8692	HYAL2	1086.801931	1097.558267	517.7058811	508.5812237
ENSG00000068024	0.434900686	5.941422155	2.33E-11	7.38E-11	9759	HDAC4	1016.93648	1048.104191	1385.816274	1406.788746
ENSG00000068028	-0.839937747	5.432330365	2.35E-34	1.18E-33	11186	RASSF1	1080.575665	1066.842981	610.221743	590.2143111
ENSG00000068078	0.760369375	7.431899562	1.01E-41	5.63E-41	2261	FGFR3	2498.535307	2566.501565	4303.700059	4279.315297
ENSG00000068079	-1.568515585	3.99570614	4.46E-51	2.79E-50	3430	IFI35	441.1486631	456.9778094	144.6795915	157.437465
ENSG00000068097	-1.296298992	5.2037845	1.45E-71	1.10E-70	63897	HEATR6	1013.740221	998.7870785	414.3246626	405.2853967
ENSG00000068120	-0.842368492	6.947357315	1.63E-47	9.79E-47	80347	COASY	3077.351133	3115.567988	1745.786586	1709.728763
ENSG00000068137	-0.527056839	5.663238282	4.67E-14	1.60E-13	79990	PLEKHH3	1157.758279	1174.75433	798.6377712	819.4975703
ENSG00000068305	0.946486526	6.015374939	1.81E-46	1.07E-45	4205	MEF2A	871.9254757	885.2802863	1740.846256	1649.667884
ENSG00000068308	0.411594802	7.125070813	4.77E-13	1.59E-12	55593	OTUD5	2331.969426	2394.165596	3153.818564	3135.210107
ENSG00000068323	0.772364477	6.8198531	1.06E-40	5.82E-40	7030	TFE3	1648.167961	1654.434962	2819.169938	2822.389173
ENSG00000068354	0.805800315	5.204170306	3.24E-32	1.57E-31	4943	TBC1D25	524.4356556	543.1811717	944.0172725	925.6847061
ENSG00000068366	-1.177423264	5.900856882	7.56E-67	5.49E-66	2182	ACSL4	1637.760701	1572.504813	718.9131122	700.4002989
ENSG00000068383	2.689901126	6.645536789	0	0	3632	INPP5A	524.4656403	551.7490596	3484.847094	3470.673214
ENSG00000068394	0.113117002	5.271073101	0.095367618	0.157253463	27238	GPKOW	733.0681778	726.8659121	797.5339479	782.0584013
ENSG00000068400	1.145167118	7.090947367	3.52E-89	3.08E-88	56850	GRIPAP1	1686.188916	1679.949309	3744.897918	3700.857188
ENSG00000068438	-1.276128135	5.754237823	5.87E-74	4.57E-73	24140	FTSJ1	1452.887517	1497.093885	619.4083384	600.0533151
ENSG00000068489	-3.723948782	4.735438725	1.66E-268	3.57E-267	55771	PRR11	945.7977684	899.8422307	70.55174358	68.85577011
ENSG00000068615	3.60641439	4.60731479	1.38E-285	3.15E-284	65055	REEP1	77.10968629	76.26734962	958.972224	913.8419717
ENSG00000068650	-0.229074027	6.621092293	0.000130594	0.000308549	23250	ATP11A	2047.191436	2120.793083	1772.80052	1784.537959
ENSG00000068654	-1.19004539	6.661078836	6.87E-87	5.93E-86	25885	POLR1A	2755.458712	2723.434949	1214.676414	1187.356243
ENSG00000068697	-1.068012225	6.267692033	8.60E-66	6.18E-65	9741	LAPTM4A	2022.42629	2033.113487	971.7612392	963.0812354
ENSG00000068724	-0.9616967	5.928746171	1.92E-47	1.15E-46	57217	TTC7A	1543.352305	1581.618758	795.7833842	808.6640123
ENSG00000068745	0.315697643	6.667049914	1.02E-07	2.84E-07	51447	IP6K2	1756.207729	1813.849387	2249.319559	2197.66454
ENSG00000068784	-2.061178899	3.239942638	9.27E-45	5.35E-44	55133	SRBD1	283.7527272	278.6554361	60.99411288	72.83692776
ENSG00000068796	-0.220048354	5.264490199	0.001882524	0.00403172	3796	KIF2A	817.3495127	800.691095	719.250507	671.8226846
ENSG00000068831	2.468121037	4.631823394	1.65E-184	2.52E-183	10235	RASGRP2	148.1392722	162.3808906	857.1815442	867.6848209
ENSG00000068878	-1.723244086	5.838569693	2.19E-132	2.57E-131	23198	PSME4	1691.335211	1688.309123	526.1459541	498.7077077
ENSG00000068885	-0.020896264	3.633630003	0.868195776	0.948156043	102724590	IFT80	244.6995303	243.27641	244.2725021	237.0642547
ENSG00000068903	2.592564303	7.239484631	0	0	22933	SIRT2	830.9005301	881.6154402	5255.082172	5089.877872
ENSG00000068912	-0.102232215	5.271449674	0.152805149	0.234650565	27248	ERLEC1	767.1076758	798.8384046	746.0271601	716.1222725
ENSG00000068971	2.846240811	6.95637946	0	0	5526	PPP2R5B	609.6864081	603.664674	4364.05422	4360.976141
ENSG00000068976	3.665371467	4.302518488	7.60E-255	1.54E-253	102725475	PYGM	56.59460498	63.06045841	755.3375633	771.2868957
ENSG00000068985	-8.721998418	0.643011348	1.15E-23	4.84E-23	8712	PAGE1	55.47174265	47.93954018	2.78E-17	2.78E-17
ENSG00000069011	-8.550686753	5.138843421	0	0	5307	PITX1	1278.138089	1337.965085	3.879963574	2.946622589
ENSG00000069018	1.46296782	-1.9344389	0.213886852	0.318532017	57113	TRPC7	0.011971557	3.204553325	1.698584633	7.89298617
ENSG00000069020	1.638314118	4.891396438	1.04E-107	1.05E-106	375449	MAST4	285.887582	297.4448874	898.0412003	919.8395688
ENSG00000069122	6.111441583	3.540863629	7.51E-199	1.23E-197	221395	GPR116	7.196471277	6.755492686	513.6240702	468.1743538
ENSG00000069188	-0.704903032	4.750034902	5.76E-21	2.30E-20	54549	SDK2	649.772981	639.8406382	396.3204797	394.4797347
ENSG00000069248	-0.702904436	5.468875065	1.57E-24	6.70E-24	55746	NUP133	1067.234199	1064.028868	662.7384783	647.2815404
ENSG00000069275	-0.308093113	8.332765927	1.38E-08	4.01E-08	64710	NUCKS1	6925.832549	7098.072105	5672.147986	5656.57539
ENSG00000069329	-0.103785415	6.340933884	0.120065143	0.194407184	55737	VPS35	1706.568027	1593.751827	1586.16234	1485.364996
ENSG00000069345	0.268620546	6.146160508	2.70E-05	6.69E-05	10294	DNAJA2	1250.324187	1283.091254	1500.190838	1551.4299
ENSG00000069399	-1.757924208	4.706038782	1.63E-97	1.52E-96	102465879	BCL3	747.5713556	778.4230255	229.8566726	222.3066875
ENSG00000069424	2.586483349	8.321250232	0	0	8514	KCNAB2	1800.354104	1817.826348	10904.67148	10832.09386
ENSG00000069431	2.156449734	2.838221758	2.16E-33	1.06E-32	10060	ABCC9	63.62558688	45.89290513	258.6746863	227.1634002
ENSG00000069482	-4.87231696	4.665059425	0	0	51083	GAL	890.4832451	923.5007471	30.20608971	31.48342073
ENSG00000069493	-2.391954186	1.511706098	3.39E-11	1.07E-10	29121	CLEC2D	78.21636658	89.76589239	6.378409625	24.66331861
ENSG00000069509	0.174931018	3.384094452	0.156297215	0.239518616	139341	FUNDC1	186.1631737	197.7484586	211.2426802	222.3573786
ENSG00000069535	3.544180108	5.639731408	0	0	4129	MAOB	167.5186935	154.3032789	1929.05935	1820.832533
ENSG00000069667	2.125242586	4.813467139	1.10E-149	1.42E-148	6095	RORA	210.8060996	216.3670828	961.3556839	907.9277152
ENSG00000069696	0.437532241	2.798287143	0.003715706	0.007732427	1815	DRD4	118.220365	114.6809986	154.7224571	160.3672187
ENSG00000069702	-1.446749209	4.820464252	1.55E-77	1.24E-76	7049	TGFBR3	786.5632666	790.60492	293.9333593	285.2656348
ENSG00000069712	4.231341833	4.588089608	0	0	23285	KIAA1107	53.43033412	48.05529089	968.5035356	936.4872179
ENSG00000069764	0.167615209	0.101091487	0.73366656	0.822883158	100652777	PLA2G10	18.50657397	18.09397476	26.57942067	14.71402569
ENSG00000069812	-0.60782384	0.892381819	0.107672882	0.176007185	54626	HES2	44.17178796	38.19312219	36.50624571	17.64265309
ENSG00000069849	-1.137362098	6.792008937	3.77E-54	2.43E-53	483	ATP1B3	3104.786173	2836.957358	1429.102906	1273.788815
ENSG00000069869	-2.266636591	3.741890526	1.53E-37	8.03E-37	4734	NEDD4	437.7884707	385.9428144	109.3116778	62.81338521
ENSG00000069943	-1.14636482	3.040696623	2.68E-15	9.46E-15	9488	PIGB	207.7423957	217.2958173	96.74419216	95.41852724
ENSG00000069956	-0.22331978	5.64713384	0.069070368	0.116884123	5597	MAPK6	1186.924313	933.6468971	1011.826929	804.4150879
ENSG00000069966	1.922319454	6.253737342	6.73E-160	9.13E-159	10681	GNB5	669.1455231	609.7810318	2520.757759	2322.500571
ENSG00000069974	-2.95007249	4.319176974	2.97E-167	4.17E-166	5873	RAB27A	651.8874472	659.9781983	87.35801669	82.61850968
ENSG00000069998	-1.409808355	5.89119026	2.47E-95	2.27E-94	27440	CECR5	1649.239855	1681.260893	620.519378	632.5736557
ENSG00000070010	-1.490907555	6.053413132	1.07E-108	1.08E-107	7353	UFD1L	1894.911489	1890.843347	694.6035671	654.125578
ENSG00000070018	-0.917099161	5.311637228	1.58E-40	8.63E-40	4040	LRP6	1013.730679	994.9279914	540.9339717	523.3214413
ENSG00000070019	2.293110514	-1.517564546	0.004508023	0.009298961	2984	GUCY2C	2.054539217	1.457472577	10.30396682	7.859920596
ENSG00000070031	0.088116781	-0.968569148	1	1	6343	SCT	9.236392277	6.632208854	7.942888054	8.85589787
ENSG00000070047	-0.16115199	6.701904725	0.008393717	0.016733723	57661	PHRF1	2096.606507	2218.077786	1938.482826	1923.223599
ENSG00000070061	-0.355843729	6.458318598	1.14E-08	3.32E-08	8518	IKBKAP	1967.8168	1901.37585	1550.01688	1474.568235
ENSG00000070081	-1.268900188	4.973857363	9.66E-66	6.94E-65	4925	NUCB2	842.1208176	859.6881012	356.8501326	350.1995185
ENSG00000070087	1.769931344	7.518606076	1.46E-206	2.46E-205	5217	PFN2	1622.546273	1677.060033	5670.412862	5589.657866
ENSG00000070159	-0.751350101	4.812346948	6.64E-23	2.75E-22	5774	PTPN3	683.7159966	677.7409555	421.1802574	389.4959363
ENSG00000070182	3.19034159	7.525755994	0	0	6710	SPTB	712.5962009	736.7071629	6581.860837	6659.048177
ENSG00000070190	-2.945563154	0.912363392	3.25E-15	1.15E-14	27071	DAPP1	54.5265428	59.18386892	5.497641958	8.865303587
ENSG00000070193	2.664692628	-1.933121973	0.019666357	0.036879225	2255	FGF10	1.028603	0.718628738	6.520211731	5.898960065
ENSG00000070214	1.088991033	6.864426622	1.98E-73	1.53E-72	23446	SLC44A1	1487.727653	1468.882473	3220.405486	3071.191842
ENSG00000070269	0.080595526	3.23276884	0.53140553	0.632519037	54916	TMEM260	174.828728	181.6721677	189.6129719	187.8907451
ENSG00000070366	0.60522555	6.316233041	7.93E-23	3.28E-22	23293	SMG6	1266.641448	1235.856291	1930.002598	1876.954663
ENSG00000070367	-0.391578682	4.888619311	6.87E-08	1.94E-07	10640	EXOC5	665.1598303	644.0778878	510.6212991	487.8951058
ENSG00000070371	-0.68657273	4.488115496	2.67E-17	9.85E-17	8218	CLTCL1	535.667803	532.7031455	329.8559683	333.499763
ENSG00000070388	1.926275947	1.863233092	7.74E-09	2.27E-08	27006	FGF22	40.99147173	22.40502496	148.069384	91.31771412
ENSG00000070404	-1.883113277	5.860039689	2.68E-150	3.46E-149	10272	FSTL3	1791.985021	1721.380101	493.1822808	460.3285242
ENSG00000070413	1.174002034	7.808413499	1.64E-98	1.55E-97	9993	DGCR2	2696.948289	2748.436649	6188.455646	6102.193768
ENSG00000070423	-0.669896187	6.366499743	9.12E-26	3.98E-25	55658	RNF126	1918.739209	2035.989505	1230.295851	1256.282309
ENSG00000070444	0.270126557	6.3949883	8.98E-06	2.28E-05	102725415	MNT	1502.164801	1506.278413	1849.888547	1780.530684
ENSG00000070476	-0.466440586	5.277966345	7.34E-12	2.36E-11	79364	ZXDC	866.8008082	886.1734494	627.1350598	641.4312808
ENSG00000070495	0.021844867	5.676791362	0.758240598	0.846797636	23210	JMJD6	1012.676266	983.3713386	1046.171575	981.6982646
ENSG00000070501	0.911646111	4.603586456	7.29E-32	3.50E-31	102723810	POLB	327.0477157	346.8515237	643.1388759	628.5914017
ENSG00000070526	-1.704402082	2.613281452	1.71E-21	6.92E-21	55808	ST6GALNAC1	172.7279179	171.4810001	50.08371767	55.10638154
ENSG00000070540	-1.371996627	4.936907374	5.75E-74	4.47E-73	55062	WIPI1	845.1566238	844.9163288	334.2255453	319.6839524
ENSG00000070601	3.891977983	1.721718129	1.98E-45	1.15E-44	22844	FRMPD1	9.248540592	8.23374895	135.5392456	126.8764881
ENSG00000070610	1.205010921	7.279011956	1.46E-98	1.38E-97	102725226	GBA2	1871.242354	1853.629922	4342.341964	4245.836302
ENSG00000070614	0.812341929	7.219236146	1.34E-43	7.61E-43	3340	NDST1	2164.226635	2113.238643	3839.246309	3673.25271
ENSG00000070669	0.001204396	5.83775726	0.996375666	1	440	ASNS	1195.438827	1054.600845	1182.438209	1069.197493
ENSG00000070718	1.183757167	5.424531443	3.76E-68	2.77E-67	10947	AP3M2	532.5439747	518.772446	1211.868625	1176.525185
ENSG00000070729	1.762585621	1.701596298	1.96E-15	6.93E-15	1258	CNGB1	28.8073107	31.09693053	102.0780338	102.3098164
ENSG00000070731	-3.022237014	6.057295727	7.55E-284	1.72E-282	10610	ST6GALNAC2	2368.639052	2171.320214	279.8987313	278.397131
ENSG00000070748	1.109890491	-2.078248052	0.252269018	0.357396633	1103	CHAT	2.054539217	1.457472577	2.791052946	4.925591831
ENSG00000070756	-2.911053801	9.469719905	6.55E-165	9.08E-164	26986	PABPC1	26755.38872	22355.97617	3581.486983	2946.978156
ENSG00000070759	0.241025377	3.540283455	0.033613969	0.06063256	10420	TESK2	212.8017902	206.7998161	252.0768394	243.9482984
ENSG00000070761	-0.065094553	5.215035032	0.345789505	0.473919884	29105	C16orf80	754.6217428	735.6171233	717.8349096	706.3144783
ENSG00000070770	-1.328306707	6.39363497	9.12E-98	8.51E-97	1459	CSNK2A2	2377.01913	2292.783313	938.7913656	920.7662869
ENSG00000070778	0.454463515	4.233286595	1.53E-07	4.24E-07	11099	PTPN21	320.7356209	308.6297384	430.4326297	430.8836498
ENSG00000070785	-0.842783945	4.855312842	1.10E-28	5.02E-28	8891	EIF2B3	739.1253431	696.4611256	406.3050555	393.4718172
ENSG00000070808	9.905561791	9.213483834	0	0	815	CAMK2A	16.55000681	31.07737259	23722.84909	23226.37268
ENSG00000070814	-1.414493208	7.128424437	2.50E-129	2.86E-128	6949	TCOF1	3958.465538	3973.887045	1506.322648	1470.67323
ENSG00000070831	-0.686619755	6.502468194	1.17E-14	4.07E-14	998	CDC42	2331.488423	2042.471529	1478.320973	1240.252668
ENSG00000070882	-1.4626701	4.414117898	8.27E-61	5.69E-60	26031	OSBPL3	597.3437204	590.02211	225.3079474	206.5360043
ENSG00000070886	1.364065577	1.73692284	8.94E-10	2.70E-09	2046	EPHA8	33.97612867	40.40055632	92.12837826	100.3683074
ENSG00000070915	-6.531462265	4.136104987	2.67E-273	5.83E-272	6559	SLC12A3	636.4259749	632.4435403	4.265482264	8.870200296
ENSG00000070950	-2.512181496	4.123849256	4.90E-118	5.24E-117	56852	RAD18	552.1248061	550.8940451	95.63632957	97.39599133
ENSG00000070961	1.99904707	6.834787747	2.45E-232	4.58E-231	490	ATP2B1	909.9399679	913.008479	3724.171435	3567.009632
ENSG00000070985	-5.089647392	0.408211783	2.19E-16	7.94E-16	29850	TRPM5	43.17364517	41.45079948	1.311525083	0.98132277
ENSG00000071051	0.446235687	6.322388478	2.95E-13	9.89E-13	8440	NCK2	1316.145673	1359.58397	1813.495294	1833.732986
ENSG00000071054	0.192323494	7.847897682	0.000666492	0.001493196	9448	MAP4K4	4168.302267	4301.157698	4760.316906	4916.859677
ENSG00000071073	1.034422586	4.874376653	4.60E-41	2.54E-40	11320	MGAT4A	397.8033444	374.0114144	820.99296	760.345539
ENSG00000071082	-1.518099577	8.27358665	6.48E-17	2.38E-16	6160	RPL31	10786.12265	7207.486531	3736.96849	2538.402564
ENSG00000071127	-1.448717044	8.126198246	2.64E-143	3.30E-142	9948	WDR1	7866.643327	8145.87455	2918.882882	2947.341097
ENSG00000071189	0.113252099	4.502272959	0.170891469	0.259797512	23161	SNX13	432.8247794	423.6571404	452.1610994	472.2420323
ENSG00000071205	-1.064809904	3.145064716	1.08E-14	3.75E-14	79658	ARHGAP10	223.1383049	227.655467	105.0087577	110.1956071
ENSG00000071242	3.057397506	6.644916853	0	0	6196	RPS6KA2	412.4383786	447.8188495	3575.526531	3603.501632
ENSG00000071243	-0.086855708	3.131887714	0.544749736	0.646839293	54556	ING3	167.6727385	182.0164108	161.3331794	168.2407847
ENSG00000071246	1.66897044	5.746508643	2.81E-132	3.29E-131	22846	VASH1	512.0574105	519.4132703	1643.010857	1638.927903
ENSG00000071282	-0.345891769	3.720800519	0.001220698	0.002669367	29995	LMCD1	279.715949	290.6209456	224.9932791	224.292595
ENSG00000071462	-0.4907775	6.736821963	3.10E-16	1.12E-15	114049	WBSCR22	2388.566218	2490.559085	1751.171897	1723.509163
ENSG00000071537	0.128188465	6.005958134	0.048941651	0.08592073	6400	SEL1L	1228.581435	1190.361528	1333.824004	1309.346948
ENSG00000071539	-4.079709537	5.171940212	0	0	9319	TRIP13	1261.621051	1288.270407	85.1103586	66.83419905
ENSG00000071553	0.829899085	8.189238542	7.94E-52	5.00E-51	537	ATP6AP1	4106.574291	4188.97641	7310.715293	7436.22412
ENSG00000071564	-2.821708876	7.300229961	0	0	6929	TCF3	5346.496492	5371.316487	764.8858706	751.5649181
ENSG00000071575	-1.390498973	6.750223507	3.53E-117	3.75E-116	28951	TRIB2	3042.330792	3019.804203	1176.434952	1137.169313
ENSG00000071626	-1.068096817	7.37569093	2.60E-66	1.87E-65	26528	DAZAP1	4252.723375	4539.44039	2050.035896	2142.687634
ENSG00000071655	0.003363778	6.83900592	0.962848368	1	53615	MBD3	2152.214608	2343.541155	2173.871163	2332.598017
ENSG00000071794	-0.928978231	5.395934273	1.41E-41	7.84E-41	6596	HLTF	1084.645567	1052.879544	559.9868986	561.7251653
ENSG00000071859	-0.377956504	6.790486196	3.18E-10	9.73E-10	9130	FAM50A	2393.724655	2510.361899	1871.247025	1903.589498
ENSG00000071889	0.213526039	6.48128926	0.000353501	0.000808626	60343	FAM3A	1620.430992	1640.2771	1875.138884	1905.555303
ENSG00000071894	-0.738675538	7.988538975	2.42E-41	1.34E-40	102466749	CPSF1	6183.46191	6277.786129	3741.260213	3727.433465
ENSG00000071909	-1.230484065	1.317642153	4.46E-06	1.15E-05	102725396	MYO3B	61.71021363	64.36266387	21.64785165	31.51521016
ENSG00000071967	-0.034189165	4.884224524	0.691840813	0.78416997	79901	CYBRD1	587.0767113	584.0987008	601.048024	545.8794966
ENSG00000071991	2.70312694	1.861138465	1.38E-31	6.61E-31	28513	CDH19	21.57317353	18.70969095	129.72429	132.8149104
ENSG00000071994	-1.725732032	5.221930026	9.09E-116	9.58E-115	5134	PDCD2	1114.448599	1076.191646	333.3815159	328.5608947
ENSG00000072041	0.800717053	4.786181369	3.45E-28	1.57E-27	55117	SLC6A15	395.8898255	406.1776603	707.2599981	692.536379
ENSG00000072042	-0.32519028	5.788551616	1.42E-06	3.77E-06	51109	RDH11	1216.268758	1189.819039	947.7694835	970.9956928
ENSG00000072062	0.906286333	7.139744341	4.08E-56	2.68E-55	5566	PRKACA	1940.162757	1943.847791	3693.284266	3588.678455
ENSG00000072071	1.940930412	7.814646443	4.39E-255	8.91E-254	22859	LPHN1	1821.988918	1867.322449	7092.843481	7078.100261
ENSG00000072080	-0.059190849	-1.866609059	1	1	6694	SPP2	5.119606824	2.083638957	3.879963574	2.946622589
ENSG00000072110	-1.352749805	8.247528783	5.05E-131	5.86E-130	87	ACTN1	8543.069592	8571.178185	3391.277558	3311.26937
ENSG00000072121	-0.012456969	5.448342136	0.88347214	0.96290644	102724564	ZFYVE26	848.3079436	872.6902363	866.6224665	842.0548992
ENSG00000072133	0.979683008	1.378986745	4.50E-05	0.000109666	27330	RPS6KA6	32.92293525	35.65576246	66.87763504	68.86818833
ENSG00000072134	1.809492197	6.759517141	1.05E-199	1.72E-198	100874309	EPN2	944.9592704	972.4812535	3388.96371	3337.846386
ENSG00000072135	-0.004544061	5.899986549	0.963609325	1	26469	PTPN18	1161.890289	1187.767343	1183.3823	1160.800128
ENSG00000072163	2.391906778	4.611470488	4.87E-174	7.07E-173	55679	LIMS2	166.5011777	155.1439905	843.7180895	841.103893
ENSG00000072182	0.48162924	3.923412424	6.39E-07	1.72E-06	55515	ASIC4	251.8947436	250.0620533	351.8044914	349.2251641
ENSG00000072195	1.910436241	6.660910054	1.18E-216	2.07E-215	100996693	SPEG	830.859393	866.1470696	3180.452328	3205.081128
ENSG00000072201	1.710300745	4.651395121	5.33E-103	5.21E-102	84708	LNX1	229.3730043	247.0991156	781.0648158	783.0695511
ENSG00000072210	0.323123176	5.714359317	2.03E-06	5.35E-06	102723962	ALDH3A2	916.1246397	925.2332741	1165.006539	1140.138176
ENSG00000072274	-2.872232477	7.707842409	0	0	102724492	TFRC	7247.482591	7075.470849	989.7003471	966.9970838
ENSG00000072310	-0.687983225	7.716012953	5.02E-34	2.49E-33	6720	SREBF1	5021.666625	5154.276234	3114.41472	3201.181722
ENSG00000072315	4.818037635	0.684527354	5.55E-26	2.43E-25	7224	TRPC5	2.060330242	2.257903706	67.65743485	61.95599119
ENSG00000072364	0.261510077	6.416062231	1.60E-05	4.00E-05	27125	AFF4	1520.701652	1541.298058	1868.31973	1805.130488
ENSG00000072401	0.254756399	3.351109508	0.037452685	0.067115079	7321	UBE2D1	180.979669	184.5457558	226.7573539	210.4778927
ENSG00000072415	0.514016025	4.945116526	1.45E-12	4.76E-12	64398	MPP5	521.1545813	486.3769635	734.2121282	703.3314049
ENSG00000072422	-1.248317052	4.423847312	5.96E-46	3.49E-45	9886	RHOBTB1	584.9685551	567.0405749	249.1924091	236.0650218
ENSG00000072501	-1.503682927	7.542358069	6.38E-149	8.19E-148	8243	SMC1A	5397.869248	5365.718638	1932.380117	1865.137373
ENSG00000072506	-1.913236895	5.995221444	1.14E-173	1.65E-172	3028	HSD17B10	1948.358193	1932.256071	505.6645122	523.3905015
ENSG00000072518	0.231648245	6.534112075	0.000116483	0.000276086	2011	MARK2	1645.187969	1713.526533	1979.099314	1967.495769
ENSG00000072571	-5.991079751	3.831256953	1.35E-207	2.28E-206	3161	HMMR	513.0217864	503.0096914	9.018932684	6.87725441
ENSG00000072609	-0.195468877	5.194043941	0.004559652	0.009399608	102723386	CHFR	749.6215072	778.3702654	662.3168966	672.9042864
ENSG00000072657	3.975102661	3.865562492	1.15E-197	1.86E-196	29953	TRHDE	37.01099132	36.21127722	587.9548067	567.5866003
ENSG00000072682	-2.635654861	6.22244773	4.71E-277	1.04E-275	101927705	P4HA2	2514.793829	2426.553141	404.9261934	390.5170264
ENSG00000072694	0.31133139	-0.65418941	0.704771255	0.796355033	2213	FCGR2B	7.229942761	11.57927687	11.7999659	11.80377875
ENSG00000072736	-1.73638978	5.163480031	5.19E-118	5.55E-117	4775	NFATC3	1057.960872	1046.479012	317.7228604	313.8065785
ENSG00000072756	-0.172962302	3.872140653	0.092447074	0.152804076	51095	TRNT1	295.1467343	308.0730112	269.3672325	266.5887783
ENSG00000072778	-0.640039484	8.38624798	1.07E-31	5.15E-31	37	ACADVL	7921.087997	8088.015825	5186.22618	5088.918874
ENSG00000072786	0.419940828	5.802704363	3.10E-10	9.49E-10	6793	STK10	942.8381612	944.7233627	1276.214949	1250.319225
ENSG00000072803	1.24148594	6.356979897	1.10E-83	9.29E-83	23291	FBXW11	994.1239177	947.4726212	2351.791082	2237.953555
ENSG00000072818	-0.770552862	3.990925171	2.50E-15	8.83E-15	9744	ACAP1	386.5757296	382.244177	227.4250682	223.2996231
ENSG00000072832	3.670662824	7.016578803	0	0	1400	CRMP1	371.2236692	383.5874376	4846.286996	4779.046191
ENSG00000072840	0.338554442	4.70758748	5.69E-06	1.46E-05	2121	EVC	462.6292872	450.0059419	570.7766317	581.4167983
ENSG00000072849	-0.384191836	4.022206088	4.67E-05	0.000113771	51009	DERL2	355.7531633	356.7348811	275.7829012	270.5175281
ENSG00000072858	2.243075651	4.151169277	4.95E-117	5.26E-116	54847	SIDT1	121.3938053	132.7957633	604.387118	604.0226136
ENSG00000072864	-0.930218405	5.636264876	1.07E-38	5.70E-38	54820	NDE1	1258.506552	1270.631801	644.858977	680.8185098
ENSG00000072952	5.230460415	5.145949371	0	0	10335	MRVI1	37.02759186	38.6128288	1438.558412	1416.580185
ENSG00000072954	2.359429289	5.004549238	2.64E-202	4.37E-201	79041	TMEM38A	216.9128272	210.5651961	1117.505415	1077.157255
ENSG00000072958	0.099108903	6.855130355	0.101472734	0.166694427	8907	AP1M1	2159.268397	2241.016466	2301.31663	2411.258317
ENSG00000073008	-0.814786929	5.685494367	6.91E-31	3.28E-30	5817	PVR	1257.520262	1289.883677	733.3525744	716.1428532
ENSG00000073050	-0.631911046	5.578982952	4.34E-18	1.63E-17	7515	XRCC1	1103.34782	1156.566753	709.0143663	748.7004356
ENSG00000073060	-1.577463932	7.566880482	1.35E-166	1.88E-165	949	SCARB1	5505.894545	5583.961225	1870.305478	1846.482963
ENSG00000073067	-4.020472013	2.981616201	1.45E-79	1.19E-78	54905	CYP2W1	274.4498181	259.3591777	21.50616414	11.76997101
ENSG00000073111	-3.914965534	7.326968494	0	0	4171	MCM2	5767.076947	5896.329587	392.017773	381.6719286
ENSG00000073146	3.155731966	1.497644291	1.14E-28	5.20E-28	54456	MOV10L1	16.38691803	7.822911647	109.5111082	103.2730858
ENSG00000073150	2.962765425	6.620190874	0	0	56666	PANX2	449.310612	448.888716	3527.658051	3477.54083
ENSG00000073169	0.569357668	6.194991372	7.36E-19	2.81E-18	83642	SELO	1145.476752	1188.085644	1699.180847	1763.928478
ENSG00000073282	0.087281573	-0.444269725	0.907826226	0.986882997	8626	TP63	10.30885709	13.79126807	11.93508795	13.77811538
ENSG00000073331	-1.136229214	3.103874311	9.80E-16	3.50E-15	80216	ALPK1	221.0688168	223.0121779	97.27992471	104.2991799
ENSG00000073350	-2.222040342	6.314453585	9.70E-217	1.70E-215	3993	LLGL2	2448.258166	2601.407495	513.515018	566.7437283
ENSG00000073417	-0.621654125	5.191127828	1.28E-19	4.98E-19	5151	PDE8A	852.3925619	866.4055899	561.0713435	556.7950295
ENSG00000073464	5.348849513	6.544325967	0	0	1183	CLCN4	92.51011161	88.18174526	3697.901235	3664.463383
ENSG00000073536	-0.905001391	5.376969887	9.35E-39	4.99E-38	54475	NLE1	1022.122578	1072.676946	562.368013	557.7781993
ENSG00000073578	-0.30335724	7.913929418	0.010619493	0.020824713	6389	SDHA	5804.309254	4677.329224	4796.757707	3695.485657
ENSG00000073584	-0.751349602	4.670529649	1.79E-18	6.78E-18	6605	SMARCE1	654.7001836	581.406673	366.2977412	365.95418
ENSG00000073598	-0.324674267	1.584448929	0.162908834	0.248782518	54752	FNDC8	61.70497958	63.56404707	52.07799479	48.18922776
ENSG00000073605	-0.186887845	4.730064889	0.037837259	0.067737633	55876	GSDMB	585.8251801	520.2952733	515.6664351	456.3412452
ENSG00000073614	-0.951792093	5.471834117	5.13E-43	2.90E-42	5927	KDM5A	1143.277732	1121.876437	588.4799973	582.3694182
ENSG00000073670	4.418483428	7.171286897	0	0	4185	ADAM11	258.0709318	257.678718	5592.760631	5443.054164
ENSG00000073711	0.298743158	3.570859156	0.007357235	0.014797691	5523	PPP2R3A	208.7323138	210.932452	256.5881315	259.717711
ENSG00000073712	-0.298794692	5.395829188	9.97E-06	2.52E-05	10979	FERMT2	915.0345791	900.5265796	745.2245886	730.9041406
ENSG00000073734	-0.582258874	-2.519362264	1	1	8647	ABCB11	1.038938142	2.323729636	1.311525083	0.98132277
ENSG00000073737	0.475769465	0.403719532	0.208094272	0.310654229	10170	DHRS9	23.60746768	17.7887622	29.93774223	27.53524751
ENSG00000073754	-3.018456539	-3.004659696	0.50000372	0.59962611	922	CD5L	1.028603	0.718628738	2.78E-17	2.78E-17
ENSG00000073756	-1.173703638	2.617104166	7.25E-12	2.33E-11	5743	PTGS2	155.2896003	161.23369	68.28923756	71.82464346
ENSG00000073792	-4.643942561	5.417849111	0	0	10644	IGF2BP2	1638.578039	1459.658778	62.69990459	60.98561144
ENSG00000073803	1.153949871	4.487736382	3.98E-42	2.22E-41	9175	MAP3K13	292.9109245	268.0572396	639.8661397	606.9158153
ENSG00000073849	-1.166800361	6.161419757	1.06E-71	8.08E-71	6480	ST6GAL1	1953.429	1891.606474	858.0631981	853.8903961
ENSG00000073861	1.623762874	-1.866155476	0.076059372	0.127850596	30009	TBX21	2.054539217	1.457472577	6.449188266	4.911932612
ENSG00000073905	0.325848661	-2.741804114	1	1	7416	VDAC1P1	0.005997028	1.586684244	0.070431504	1.973202964
ENSG00000073910	3.795413754	5.822153086	0	0	102724531	FRY	156.2669532	153.2592691	2163.322231	2135.705736
ENSG00000073921	-0.303725613	6.983417527	5.03E-07	1.37E-06	8301	PICALM	2782.140448	2705.62091	2288.725211	2159.239355
ENSG00000073969	2.804651638	7.107080486	0	0	101930324	NSF	707.2761499	673.231868	4941.759278	4698.309465
ENSG00000074047	-1.591353447	3.519070632	3.81E-36	1.95E-35	2736	GLI2	311.6248283	330.9770519	107.2324006	106.2409413
ENSG00000074054	0.659664069	7.091785249	2.71E-30	1.27E-29	23332	CLASP1	2111.799995	2068.7335	3349.256953	3255.187203
ENSG00000074071	-0.963937425	6.815812202	6.67E-59	4.51E-58	65993	MRPS34	2866.623754	2946.685184	1473.672535	1506.158718
ENSG00000074181	-0.072501275	7.015272406	0.208081255	0.310647519	4854	NOTCH3	2580.76807	2632.82959	2457.348366	2500.730055
ENSG00000074201	-1.455653627	6.267091443	1.25E-107	1.26E-106	1207	CLNS1A	2250.490461	2124.466793	807.8369846	786.9689219
ENSG00000074211	5.663064788	7.438414725	0	0	5522	PPP2R2C	133.6696153	134.5476214	6837.458903	6770.170199
ENSG00000074219	-2.784673964	4.764823835	2.89E-206	4.87E-205	8463	TEAD2	890.3963666	890.2646839	124.7948787	132.8302331
ENSG00000074266	-1.088312961	4.533944134	1.79E-37	9.36E-37	8726	EED	608.6408223	597.4732833	299.397667	269.4726538
ENSG00000074276	0.179263766	3.910686043	0.06539246	0.111223021	54825	CDHR2	271.4907348	282.308516	316.383938	311.8375305
ENSG00000074317	7.260749712	8.55024747	0	0	6620	SNCB	96.64583724	95.92472017	14835.69898	14729.72364
ENSG00000074319	-0.29163436	5.218361421	2.43E-05	6.03E-05	7251	TSG101	789.6935491	809.8867447	660.2414849	648.2713376
ENSG00000074356	-0.585272621	4.939467857	3.79E-16	1.37E-15	55421	C17orf85	704.3571516	723.7426802	464.0390013	487.0037229
ENSG00000074370	-0.389360801	6.694741203	6.73E-11	2.10E-10	489	ATP2A3	2272.334287	2332.18134	1729.110434	1785.562768
ENSG00000074410	-1.85270325	4.496718748	1.52E-96	1.41E-95	771	CA12	670.3512705	664.9053644	183.3182424	185.9355564
ENSG00000074416	2.367805744	7.612815552	0	0	11343	MGLL	1273.859233	1252.656736	6550.978504	6487.833435
ENSG00000074527	-0.599944432	4.839302063	8.99E-16	3.21E-15	59277	NTN4	673.4208236	663.2687231	456.6357232	426.885095
ENSG00000074582	-0.848785164	5.147638071	6.36E-34	3.15E-33	617	BCS1L	887.2809994	875.6452471	492.9282714	485.958829
ENSG00000074590	3.663516887	6.565237243	0	0	9891	NUAK1	272.5248819	284.6258929	3586.05691	3488.337823
ENSG00000074603	0.810776412	5.321735734	1.17E-32	5.67E-32	54878	DPP8	578.8563165	577.3383218	1041.278431	989.585401
ENSG00000074621	-1.108506337	3.596048649	1.46E-21	5.89E-21	9187	SLC24A1	311.5475079	313.7027977	148.7281476	141.6379865
ENSG00000074657	1.707403883	6.29210047	3.91E-121	4.26E-120	55205	ZNF532	760.6964219	710.6513822	2529.119293	2275.240337
ENSG00000074660	1.966663937	3.277852373	3.40E-47	2.03E-46	8578	SCARF1	76.14905255	85.89426906	305.9533958	329.6134356
ENSG00000074695	-1.850508966	6.414173853	3.43E-173	4.96E-172	3998	LMAN1	2637.12438	2527.642507	738.9952256	694.455066
ENSG00000074696	-0.262395608	6.985220424	4.34E-06	1.12E-05	51495	PTPLAD1	2718.467938	2707.007512	2270.748526	2252.780473
ENSG00000074706	6.511370573	5.17390473	0	0	26034	IPCEF1	12.38824036	19.28700019	1538.758086	1425.340453
ENSG00000074755	0.349352792	6.639076783	1.31E-08	3.81E-08	23140	ZZEF1	1768.325886	1691.81097	2253.837016	2154.342672
ENSG00000074771	3.344304721	-3.004314343	0.50000372	0.59962611	50508	NOX3	2.78E-17	2.78E-17	1.311525083	0.98132277
ENSG00000074800	-2.393299097	11.10440191	0	0	2023	ENO1	73115.11562	72371.45245	13932.85847	13760.71589
ENSG00000074803	3.925329897	-0.367735796	5.52E-10	1.68E-09	6557	SLC12A1	1.038938142	2.323729636	28.71947522	27.53959439
ENSG00000074842	-2.0580914	6.820503355	1.96E-229	3.63E-228	56005	C19orf10	3442.474049	3620.729365	846.5128105	849.9668108
ENSG00000074855	1.038114491	6.441064609	5.48E-67	3.99E-66	57719	ANO8	1132.009659	1129.031291	2319.469213	2323.627243
ENSG00000074935	0.873239476	3.5940173	7.32E-15	2.56E-14	51175	TUBE1	161.5221937	179.149303	319.8991342	306.8983386
ENSG00000074964	2.026901758	7.057003339	5.77E-257	1.18E-255	55160	ARHGEF10L	1027.227435	1062.543079	4268.467688	4254.726066
ENSG00000074966	-0.696180428	-0.935287185	0.301758155	0.419775847	7294	TXK	9.26597555	10.64177493	4.205830748	7.882818573
ENSG00000075035	7.670690379	6.275137704	0	0	9671	WSCD2	14.40790402	15.94061031	3165.054876	3097.799602
ENSG00000075043	3.685069467	6.477827601	0	0	3785	KCNQ2	248.9139199	268.3093091	3303.805493	3366.436872
ENSG00000075073	2.150186509	0.6919979	1.58E-10	4.89E-10	6865	TACR2	13.34665045	10.39035009	52.40298457	53.12390245
ENSG00000075089	0.393839328	3.573901631	0.001100745	0.00241619	64431	ACTR6	190.342771	214.9418106	251.399559	281.4296743
ENSG00000075131	-1.446463354	2.840736415	9.00E-16	3.21E-15	54962	TIPIN	213.6641963	177.5248491	78.86172982	64.8802689
ENSG00000075142	0.70260059	5.926374248	6.35E-25	2.72E-24	6717	SRI	954.9833832	883.4097092	1515.359916	1473.618344
ENSG00000075151	0.361636413	6.715912654	1.02E-09	3.08E-09	8672	EIF4G3	1836.246473	1795.112517	2369.406956	2297.010002
ENSG00000075188	-3.084568829	3.758670018	2.82E-115	2.95E-114	79023	NUP37	440.0884174	447.6389182	54.65229698	50.15469996
ENSG00000075213	-1.884034803	3.717784526	8.56E-56	5.62E-55	10371	SEMA3A	394.748897	378.0356461	106.9932685	102.2941494
ENSG00000075218	-5.871819974	4.983403338	0	0	51512	GTSE1	1181.265059	1135.01873	12.67817473	25.62531427
ENSG00000075223	-2.039931422	4.901450135	2.06E-140	2.54E-139	10512	SEMA3C	905.8423319	914.6473206	227.0678236	216.3956459
ENSG00000075234	-1.163576054	4.789048309	2.02E-47	1.21E-46	55020	TTC38	704.4599126	758.6315265	321.0685396	332.5347898
ENSG00000075239	-1.03081123	5.525676764	4.47E-45	2.59E-44	38	ACAT1	1192.694869	1200.270249	565.2488988	604.0954289
ENSG00000075240	-0.176218436	5.912967993	0.009619365	0.018960443	23151	GRAMD4	1214.429729	1290.680973	1089.381845	1128.413447
ENSG00000075275	-5.581365521	5.436301472	0	0	9620	CELSR1	1591.611988	1593.916954	37.38055892	29.48368939
ENSG00000075290	-1.360963907	-1.420463684	0.115129458	0.187096918	7479	WNT8B	7.202317878	7.558098879	2.664040098	2.951013239
ENSG00000075292	0.1016565	6.07278671	0.118252522	0.191668046	100507113	ZNF638	1294.400252	1262.292972	1403.659667	1340.785911
ENSG00000075303	0.108912813	4.046480978	0.242901624	0.354603424	55972	SLC25A40	314.5994395	309.6548161	339.8508642	333.4760726
ENSG00000075336	-0.381816873	4.423413975	4.21E-06	1.09E-05	29090	TIMM21	477.0332931	466.7121919	351.4946484	370.9185288
ENSG00000075340	2.352948984	7.456320827	0	0	119	ADD2	1141.281821	1146.571936	5944.413674	5748.005016
ENSG00000075388	-7.60751424	-0.353885829	1.75E-10	5.38E-10	2249	FGF4	21.62426777	25.92606401	2.78E-17	2.78E-17
ENSG00000075391	0.987866506	4.728222906	6.55E-40	3.55E-39	9462	RASAL2	352.6892649	358.417916	717.4881766	695.4756294
ENSG00000075399	1.264469308	5.883950585	1.57E-80	1.29E-79	9605	VPS9D1	702.1883412	685.0085174	1685.542377	1646.765049
ENSG00000075407	0.490912279	4.87771518	4.18E-11	1.31E-10	7587	ZNF37A	504.6857658	465.8249561	697.4959835	664.960687
ENSG00000075413	0.322632994	6.544295851	5.68E-08	1.61E-07	102724915	MARK3	1615.325406	1655.694764	2053.627753	2039.307835
ENSG00000075415	-0.870310055	8.37874665	2.96E-53	1.89E-52	5250	SLC25A3	8549.141631	8341.347715	4722.234192	4519.279114
ENSG00000075420	-3.053543054	5.386664246	4.18E-289	9.74E-288	102724045	FNDC3B	1409.633577	1415.620775	165.3629313	174.148648
ENSG00000075426	-0.024377422	6.455744073	0.690219288	0.78265362	2355	FOSL2	1724.292698	1755.295903	1700.998793	1720.601648
ENSG00000075429	7.473529844	-0.768481611	8.44E-10	2.55E-09	27091	CACNG5	2.78E-17	2.78E-17	18.75899417	24.61419297
ENSG00000075461	-0.716466113	4.874284376	3.94E-20	1.55E-19	27092	CACNG4	673.6369569	733.8816306	436.3864491	422.9840521
ENSG00000075539	0.410157351	5.609007798	7.89E-09	2.31E-08	285527	FRYL	849.1582178	809.2220494	1118.951951	1084.050561
ENSG00000075568	-0.290990554	5.761365621	1.85E-05	4.63E-05	23505	TMEM131	1156.740875	1178.624971	964.9213517	945.3584061
ENSG00000075618	-0.62707558	8.483938008	3.77E-31	1.79E-30	6624	FSCN1	8512.233426	8562.186045	5582.57497	5474.548803
ENSG00000075624	-0.669692668	11.76514535	3.64E-24	1.54E-23	60	ACTB	86935.55449	81308.82731	55425.93419	50341.4114
ENSG00000075643	-4.922135194	4.662053062	0	0	55034	MOCOS	924.236662	890.2710602	34.66623999	25.54440181
ENSG00000075651	-0.292651588	4.493792824	0.000315416	0.000724098	5337	PLD1	475.0734448	490.1915523	384.1592256	403.3803933
ENSG00000075673	0.350228609	-1.326012575	0.85805506	0.938909852	479	ATP12A	6.158388475	4.414179121	6.589307921	6.886090838
ENSG00000075702	-4.035173145	5.549623491	0	0	102725164	WDR62	1650.270111	1683.5461	98.50923887	104.2951769
ENSG00000075711	0.752836873	6.035847599	7.71E-32	3.71E-31	1739	DLG1	954.2176061	983.8589118	1635.197277	1633.027216
ENSG00000075785	0.083101952	7.676546769	0.13165628	0.204788045	7879	RAB7A	3883.44188	3937.892299	4170.013136	4116.982778
ENSG00000075790	0.697319177	5.09990481	7.18E-24	3.02E-23	55973	BCAP29	524.3407166	516.6886587	838.8323958	848.00796
ENSG00000075826	0.723244592	5.291988632	1.49E-25	6.45E-25	25956	SEC31B	599.3475494	576.7379498	998.0140089	944.3280233
ENSG00000075856	-0.448002237	6.551384543	5.76E-14	1.96E-13	9733	SART3	2136.490069	2102.861879	1557.891223	1549.401773
ENSG00000075884	-2.508000421	1.854678341	1.92E-23	8.04E-23	101928361	ARHGAP15	110.0087998	108.7464194	21.87353432	16.70408684
ENSG00000075886	1.273264025	-0.05631129	0.005603225	0.011417886	113457	TUBA3D	11.30061125	9.712290298	29.51941587	21.61345873
ENSG00000075891	7.310578993	1.071252436	8.14E-40	4.41E-39	5076	PAX2	0.003001335	0.778295617	84.28406939	92.49853344
ENSG00000075914	-1.030722412	5.047889909	1.83E-44	1.05E-43	23016	EXOSC7	826.7993993	881.7148474	417.4439432	420.0670751
ENSG00000075945	2.341356436	5.731701037	4.93E-200	8.10E-199	22920	KIFAP3	353.6958883	354.4598075	1851.772953	1741.143268
ENSG00000075975	0.140304511	5.323271938	0.035823818	0.064319475	23609	MKRN2	746.472045	752.8788609	825.5345487	827.3380442
ENSG00000076003	-2.720193713	6.300015556	2.56490672172398e-317	6.61198123109859e-316	4175	MCM6	2621.848327	2634.696701	401.4163502	396.4403427
ENSG00000076043	-1.757098279	4.993100082	2.11E-109	2.14E-108	25996	REXO2	908.0113901	960.9563477	276.1152684	277.4204687
ENSG00000076053	-0.634622497	3.646070543	6.82E-08	1.92E-07	10179	RBM7	312.3812204	273.5848981	189.5599613	186.9043509
ENSG00000076067	-0.414687381	2.989017793	0.004710079	0.00969874	5939	RBMS2	178.8523866	169.608301	137.8265449	123.9093057
ENSG00000076108	-0.608353463	7.434626901	1.24E-26	5.47E-26	11176	BAZ2A	4135.235868	4057.891155	2729.134759	2646.241398
ENSG00000076201	0.211175166	7.300358234	0.000161437	0.000379378	25930	PTPN23	2869.640174	2886.39256	3357.572736	3307.350298
ENSG00000076242	-1.194829149	5.054311418	1.54E-62	1.08E-61	4292	MLH1	897.5471862	880.049602	386.0896245	389.57283
ENSG00000076248	-2.048448542	5.624263744	5.27E-154	6.94E-153	7374	UNG	1529.882233	1510.446333	370.009245	364.9596965
ENSG00000076258	-0.20020547	0.317347587	0.660514199	0.760587682	2329	FMO4	24.66895706	23.33164793	23.23049373	18.67375096
ENSG00000076321	-0.323960183	3.863374678	0.001384366	0.003013168	27252	KLHL20	320.7283549	307.058925	249.9342935	250.8582399
ENSG00000076344	4.218304005	6.862112075	0	0	8786	RGS11	226.3122982	248.8122339	4412.874193	4461.340862
ENSG00000076351	0.837474715	5.830951912	5.26E-36	2.69E-35	113235	SLC46A1	806.1181718	817.2232069	1470.927767	1432.303056
ENSG00000076356	2.972970648	6.740715268	0	0	5362	PLXNA2	488.3555601	481.174439	3877.433355	3736.225802
ENSG00000076382	-3.445347715	5.887022241	0	0	10615	SPAG5	2026.625901	2098.10147	192.0357399	186.8973679
ENSG00000076513	-0.564745326	5.494768951	5.94E-16	2.13E-15	88455	ANKRD13A	1045.658317	1049.046286	708.9986329	707.3145691
ENSG00000076554	0.735793202	6.273082555	1.52E-32	7.37E-32	7163	TPD52	1155.639893	1144.752895	1950.676464	1881.86025
ENSG00000076555	1.172525811	5.109846618	6.18E-60	4.22E-59	32	ACACB	409.336472	440.1123566	953.9821513	965.0762283
ENSG00000076604	-2.180342611	6.230984288	1.93E-232	3.60E-231	9618	TRAF4	2367.879273	2370.838472	531.782483	514.4679588
ENSG00000076641	2.36253252	4.673808579	1.54E-178	2.29E-177	55824	PAG1	167.6212259	172.5173838	869.0355615	882.4452691
ENSG00000076650	-0.226925291	3.767642299	0.028941807	0.053039608	55094	GPATCH1	282.7706041	287.3490342	243.3765851	243.9711186
ENSG00000076662	-2.562613217	5.429771631	2.88E-215	5.02E-214	3385	ICAM3	1363.492482	1434.845052	236.8185888	237.0839839
ENSG00000076685	0.009006177	5.522759182	0.895619414	0.975059034	22978	NT5C2	903.7448574	896.9172093	931.3643637	882.3550335
ENSG00000076706	0.539169169	7.295815371	2.13E-21	8.57E-21	102465453	MCAM	2550.836315	2507.144144	3723.459319	3627.049341
ENSG00000076716	-1.118565744	4.283931027	7.66E-33	3.74E-32	2239	GPC4	487.502513	527.9991438	240.1441173	229.1841413
ENSG00000076770	-4.791552464	4.733904634	0	0	55796	MBNL3	947.9930963	955.4233514	35.21783279	33.44003965
ENSG00000076826	1.319574193	5.769248429	1.04E-82	8.75E-82	57662	CAMSAP3	605.7100702	641.0938319	1546.714467	1569.107742
ENSG00000076864	2.992077167	7.760892884	0	0	5909	RAP1GAP	936.7934414	988.106758	7625.738731	7705.759624
ENSG00000076924	-0.017178256	7.038830651	0.771778372	0.859283834	56949	XAB2	2584.857876	2617.517266	2589.721341	2552.813804
ENSG00000076928	-0.918251503	6.761973196	2.55E-51	1.60E-50	100505585	ARHGEF1	2701.15534	2837.679474	1466.470124	1465.790523
ENSG00000076944	-2.692116189	4.691875065	2.09E-176	3.08E-175	6813	STXBP2	813.4175434	861.9298543	130.7278335	128.8646999
ENSG00000076984	0.187986076	6.528945377	0.001668006	0.00359256	5609	MAP2K7	1671.89966	1728.463179	1938.705345	1937.007667
ENSG00000077009	-3.528510142	2.01353334	1.36E-37	7.12E-37	27231	NMRK2	134.6491266	127.3521731	11.73084	10.81666351
ENSG00000077044	0.887357316	6.880617746	1.52E-52	9.67E-52	8527	DGKD	1646.072975	1629.921445	3064.298179	2996.471586
ENSG00000077063	2.035934739	4.250184326	2.63E-106	2.63E-105	83992	CTTNBP2	150.14369	155.1455778	638.9427386	616.7726604
ENSG00000077080	8.439030501	5.61438773	0	0	51412	ACTL6B	6.164487598	5.214599485	2024.555462	1992.072556
ENSG00000077092	1.092932793	2.486883142	1.30E-10	4.03E-10	5915	RARB	71.97296483	71.76610599	156.6392976	150.4948016
ENSG00000077097	-0.18145732	6.933517524	0.002529343	0.005347858	7155	TOP2B	2584.739587	2519.012532	2308.580077	2193.682559
ENSG00000077147	-0.318154817	6.473816766	1.14E-07	3.18E-07	56889	TM9SF3	1927.835548	1938.649977	1562.836209	1539.549416
ENSG00000077150	-2.62173998	5.64717502	1.78E-223	3.21E-222	4791	NFKB2	1666.583227	1619.646531	268.0746668	265.6058069
ENSG00000077152	-3.468535089	4.55953127	5.13E-230	9.51E-229	29089	UBE2T	817.3206801	790.6253954	74.35179361	70.81717903
ENSG00000077157	2.927372152	6.885897014	0	0	4660	PPP1R12B	552.1165698	548.5579384	4285.236551	4091.342903
ENSG00000077232	-1.148071892	5.713411666	1.03E-60	7.08E-60	54431	DNAJC10	1399.336471	1397.351284	636.7176523	625.6462003
ENSG00000077235	-0.321246523	7.686455003	1.77E-08	5.10E-08	2975	GTF3C1	4469.489796	4519.757127	3678.354434	3519.787881
ENSG00000077238	-1.183636236	5.229572995	1.43E-64	1.02E-63	3566	IL4R	1007.584723	998.1452318	440.9120691	441.7056508
ENSG00000077254	0.84456087	5.612556987	8.39E-24	3.53E-23	23032	USP33	740.0189287	655.3088943	1323.259473	1181.32213
ENSG00000077264	4.875654665	4.31687924	0	0	5063	PAK3	28.77345149	26.29027659	822.1274369	797.7851591
ENSG00000077274	-9.719342183	1.593815705	2.76E-48	1.67E-47	827	CAPN6	103.8405034	102.7061667	2.78E-17	2.78E-17
ENSG00000077279	3.198523694	1.931871017	5.01E-41	2.76E-40	1641	DCX	14.41353877	16.7435746	144.0195907	145.5989693
ENSG00000077312	-1.982480124	6.502288937	9.54E-215	1.66E-213	6626	SNRPA	2809.959904	2784.722032	721.2885814	695.4693616
ENSG00000077327	2.354040461	-0.037670523	1.40E-06	3.70E-06	9576	SPAG6	3.122637094	8.635686588	29.11600056	33.46202965
ENSG00000077348	-1.203265763	4.882804708	1.83E-58	1.23E-57	56915	EXOSC5	793.721544	784.2314059	339.1288028	345.3106687
ENSG00000077380	0.497289583	5.953555584	1.49E-07	4.14E-07	1781	DYNC1I2	1099.742538	937.6020166	1559.523811	1316.00605
ENSG00000077420	-1.239734236	3.660090184	1.68E-27	7.56E-27	54518	APBB1IP	336.2070978	334.7277806	137.851213	145.6177429
ENSG00000077454	-0.198675522	6.619661077	0.000911815	0.002014947	4034	LRCH4	2025.600316	2098.879578	1796.196149	1799.286406
ENSG00000077458	-0.388622329	3.54609392	0.000906664	0.002006362	143684	FAM76B	261.1046546	250.4611845	204.4167251	186.8629731
ENSG00000077463	-0.200460493	4.957350519	0.005859616	0.011907725	51548	SIRT6	628.3422005	668.4081452	563.9466485	566.6457275
ENSG00000077498	-8.189070081	5.179014839	0	0	7299	TYR	1348.950959	1344.403474	4.017002289	4.920852628
ENSG00000077514	-2.423268031	4.528785348	2.29E-147	2.91E-146	10714	POLD3	731.0205092	727.6944548	133.7047204	137.7364905
ENSG00000077522	5.489815333	4.904966085	0	0	88	ACTN2	26.73828437	27.21433528	1226.747141	1211.965292
ENSG00000077549	-0.219771257	7.417247836	0.000111297	0.000264103	832	CAPZB	3579.119191	3647.055997	3151.656479	3056.465598
ENSG00000077585	1.428117191	3.873850546	3.27E-43	1.85E-42	7107	GPR137B	163.45751	159.2514812	446.4283335	422.9629042
ENSG00000077616	0.42999414	1.986733847	0.033438494	0.060333954	10003	NAALAD2	69.86738616	62.30624836	92.44989141	85.56292037
ENSG00000077684	-0.257275906	5.758343808	0.000164643	0.000386738	79960	JADE1	1148.490044	1158.757991	982.8587824	949.2742434
ENSG00000077713	-1.690253239	3.609414514	2.94E-44	1.68E-43	203427	SLC25A43	350.5876848	345.9502609	107.3508275	108.2143347
ENSG00000077721	-1.146415592	5.210017167	1.50E-58	1.01E-57	7319	UBE2A	999.2970648	965.124402	449.5435257	437.7441167
ENSG00000077782	0.005219264	7.865459997	0.922473564	1	2260	FGFR1	4549.693974	4610.509149	4651.042043	4544.895861
ENSG00000077800	-4.123200103	-1.158065055	0.000139213	0.000328274	8468	FKBP6	13.34665045	10.39035009	1.239816879	0
ENSG00000077935	-5.446286712	-2.005490498	0.001561436	0.003374995	27127	SMC1B	5.144369082	5.277576881	2.78E-17	2.78E-17
ENSG00000077942	-1.269762523	6.670756893	2.11E-97	1.96E-96	2192	FBLN1	2786.376054	2818.524993	1140.442937	1182.522128
ENSG00000077943	1.616559611	1.990198231	2.80E-15	9.86E-15	8516	ITGA8	40.09507999	39.23096175	121.7032327	121.9850164
ENSG00000077984	0.606334315	-0.834546038	0.337163495	0.463911617	8530	CST7	5.171699003	9.300569793	10.58213043	11.80831584
ENSG00000078018	7.291815782	8.111952055	0	0	4133	MAP2	69.91516567	69.48700323	11097.43841	10784.82972
ENSG00000078043	0.171677282	4.402102641	0.038407197	0.068697225	9063	PIAS2	399.8908238	383.3346687	448.1279387	433.8037189
ENSG00000078053	6.501092615	6.370895191	0	0	273	AMPH	27.87038625	43.99258315	3357.325791	3283.727417
ENSG00000078061	-1.134073934	6.098332035	1.19E-66	8.63E-66	369	ARAF	1803.480643	1847.661933	846.8728595	818.4383981
ENSG00000078070	-0.017263115	4.789691182	0.843853379	0.925481391	56922	MCCC1	545.9562147	544.8514823	551.1997905	528.2301841
ENSG00000078081	-1.050900321	0.622529153	0.012942221	0.0251028	27074	LAMP3	32.94994799	39.66203273	8.950581534	25.64034201
ENSG00000078098	-2.413025557	1.728073478	1.00E-20	3.97E-20	2191	FAP	104.8068782	93.90072437	18.36456095	18.69123458
ENSG00000078114	3.703962293	6.275219246	0	0	10529	NEBL	226.1698905	220.4187427	2987.390002	2834.099084
ENSG00000078124	0.654812408	4.483889654	1.14E-12	3.74E-12	55331	ACER3	361.7832834	331.4149677	579.601292	512.4067301
ENSG00000078140	0.059696912	6.212379429	0.404373012	0.541864593	3093	UBE2K	1356.425824	1497.956564	1437.10653	1538.69449
ENSG00000078142	0.684185864	5.256703669	4.97E-24	2.10E-23	5289	PIK3C3	581.9512563	583.4718156	954.0683098	920.7448767
ENSG00000078177	-2.582227307	3.422251755	6.04E-63	4.24E-62	55728	N4BP2	357.6282489	318.228577	60.89159042	52.10783778
ENSG00000078237	-1.094533077	2.466838291	7.77E-10	2.35E-09	57103	C12orf5	141.8723917	138.8984058	64.3031147	66.90277744
ENSG00000078246	-0.790580698	5.272365312	6.92E-28	3.13E-27	7289	TULP3	964.3457139	933.436288	573.7827388	525.2309502
ENSG00000078269	0.73350195	6.689462436	1.40E-35	7.14E-35	8871	SYNJ2	1545.301672	1524.023774	2581.575837	2522.302124
ENSG00000078295	4.948402835	6.091620786	0	0	108	ADCY2	74.17831327	97.97274108	2702.334378	2672.837431
ENSG00000078304	0.024725098	6.309659716	0.706382446	0.797928246	102724963	PPP2R5C	1591.448284	1503.355449	1611.553843	1536.547345
ENSG00000078319	-0.05424943	2.990055199	0.80736285	0.891658332	NA	PMS2P1	178.6670284	137.9407309	175.1546191	129.7221369
ENSG00000078328	8.319010817	6.555673918	0	0	54715	RBFOX1	9.288003155	13.85816175	3755.166359	3829.786982
ENSG00000078369	0.836392134	9.306286719	1.48E-50	9.17E-50	2782	GNB1	8726.251999	9190.859213	15886.97916	16109.97282
ENSG00000078399	-6.683485868	-1.119773248	1.99E-06	5.23E-06	442920	HOXA9	10.31429879	14.59546	2.78E-17	2.78E-17
ENSG00000078401	1.103937381	2.625711948	8.71E-12	2.80E-11	1906	EDN1	77.13527385	80.25456624	167.6749715	171.1820019
ENSG00000078403	-0.577658445	4.968035437	3.42E-16	1.23E-15	8028	MLLT10	727.9408444	726.2236219	496.4355458	479.0515632
ENSG00000078487	1.256668214	3.089424676	5.12E-19	1.96E-18	55063	ZCWPW1	95.6925422	107.1248713	254.011275	233.0934719
ENSG00000078549	6.573463411	6.428219763	0	0	117	ADCYAP1R1	33.95999968	37.99700409	3547.212981	3362.370713
ENSG00000078579	5.811551975	-2.003194499	0.000502422	0.001136933	26281	FGF20	2.78E-17	2.78E-17	7.73400389	5.894591816
ENSG00000078589	-7.098222974	-0.805378691	2.28E-08	6.56E-08	27334	P2RY10	18.48300998	14.88913376	2.78E-17	2.78E-17
ENSG00000078596	-0.593587262	5.630102837	6.18E-15	2.17E-14	9452	ITM2A	1206.867471	1115.278079	797.5647899	741.6602097
ENSG00000078618	-0.896727947	7.161491661	2.00E-49	1.23E-48	4898	NRD1	3700.279886	3585.194887	2016.606822	1898.543911
ENSG00000078668	0.165677092	6.612985693	0.009189722	0.018160725	7419	VDAC3	1853.676282	1781.850082	2114.292615	1965.417416
ENSG00000078674	-0.462325213	6.356000417	4.37E-14	1.50E-13	102723939	PCM1	1836.375708	1877.082222	1353.746012	1342.809937
ENSG00000078687	1.931944606	6.039336415	6.89E-192	1.09E-190	57690	TNRC6C	549.0405098	547.8727585	2101.986207	2084.558219
ENSG00000078699	0.38068194	5.813422156	1.75E-08	5.06E-08	9139	CBFA2T2	954.1965367	975.3657567	1284.728886	1230.611354
ENSG00000078725	4.553304161	5.943040261	0	0	1620	BRINP1	97.73086623	106.2177649	2446.473626	2363.899282
ENSG00000078747	-0.138490157	5.581091145	0.053676127	0.093435936	83737	ITCH	994.1887287	972.954401	914.5733655	873.5121221
ENSG00000078795	0.755398347	2.139077831	5.02E-05	0.000121954	27039	PKD2L2	61.73095009	67.55724853	108.6983332	110.1838048
ENSG00000078804	2.414629164	7.757160325	0	0	58476	TP53INP2	1350.016745	1364.373485	7322.295398	7155.775739
ENSG00000078808	-0.419086389	7.89109112	2.25E-13	7.55E-13	51150	SDF4	5228.374662	5440.356022	3925.666687	4053.122109
ENSG00000078814	3.315153535	5.036905322	0	0	102724910	MYH7B	119.3132627	126.5473396	1254.678699	1203.068201
ENSG00000078898	-8.815780618	5.395150725	0	0	80341	BPIFB2	1548.509377	1596.117812	2.728928864	3.938256499
ENSG00000078900	0.169392813	3.905761915	0.084537011	0.14039815	7161	TP73	280.6608637	274.0605986	313.7970172	309.8715002
ENSG00000078902	2.837773969	7.937718851	0	0	54472	TOLLIP	1150.710938	1237.261247	8449.039819	8642.317266
ENSG00000078967	0.751168454	4.718783628	1.89E-23	7.88E-23	51619	UBE2D4	397.8499311	384.9729749	672.7930263	645.2933068
ENSG00000079101	1.880879667	1.251463563	4.23E-12	1.37E-11	27098	CLUL1	18.534802	22.10580424	71.23041693	79.71121562
ENSG00000079102	6.339988034	4.537457608	0	0	862	RUNX1T1	10.30334434	12.98730481	961.5716817	963.0953746
ENSG00000079112	1.007445402	-0.118643223	0.112110078	0.18256453	1015	CDH17	2.149970195	19.20188685	11.77186668	31.55407969
ENSG00000079134	-1.15439253	4.172870528	4.56E-35	2.30E-34	9984	THOC1	481.132839	467.3592984	212.0285109	213.4771704
ENSG00000079150	-2.058438953	1.835577487	5.11E-18	1.92E-17	51661	FKBP7	101.8072999	104.4062214	22.55442944	26.57476035
ENSG00000079156	1.04547374	3.952639932	6.20E-27	2.76E-26	114880	OSBPL6	198.486454	207.4504875	412.6666094	425.9927864
ENSG00000079215	5.839116469	8.055587332	0	0	6507	SLC1A3	183.0027813	180.4943608	10488.33736	10327.41078
ENSG00000079246	-1.330472428	7.742670243	1.93E-119	2.08E-118	7520	XRCC5	6081.523471	5908.441809	2403.887897	2363.929381
ENSG00000079257	-1.869538809	3.066797604	1.39E-33	6.85E-33	56925	LXN	245.7065286	240.0798336	71.32678324	61.94381013
ENSG00000079263	-0.76085362	-0.158389442	0.137255157	0.212707272	101928789	SP140	17.50311595	20.56464285	10.58213043	11.80831584
ENSG00000079277	0.450094008	5.054380539	2.62E-11	8.29E-11	102724915	MKNK1	558.28248	553.8223429	767.4528738	752.5461639
ENSG00000079308	1.641283009	6.600187808	3.38E-160	4.59E-159	7145	TNS1	941.7928926	937.0212881	2977.649986	2885.291513
ENSG00000079313	0.47401328	6.610398756	5.44E-14	1.86E-13	100302210	REXO1	1554.800884	1674.268092	2205.40641	2282.364792
ENSG00000079332	-0.094301375	5.921839951	0.180335215	0.273163187	56681	SAR1A	1274.73872	1184.906451	1187.437444	1116.471436
ENSG00000079335	-1.95572783	2.063611986	3.14E-18	1.18E-17	8556	CDC14A	115.2122991	124.3776132	27.8939599	33.46653
ENSG00000079337	3.681006521	5.752770187	0	0	10411	RAPGEF3	153.2585711	163.7115801	2055.943744	2022.568504
ENSG00000079385	-2.551713724	4.067870221	2.03E-102	1.97E-101	634	CEACAM1	538.7184867	526.3755586	73.95837439	105.3648694
ENSG00000079387	-1.839328567	4.104571645	6.02E-73	4.63E-72	29843	SENP1	509.937397	499.9876545	141.2719159	140.673647
ENSG00000079393	-6.739782371	1.121689665	1.43E-31	6.83E-31	51207	DUSP13	76.04677445	69.94430416	0.035250878	0.985657379
ENSG00000079432	1.357946885	8.231433965	2.10E-134	2.50E-133	23152	CIC	3316.909144	3352.075628	8616.338242	8480.905245
ENSG00000079435	3.607216691	5.701756215	0	0	3991	LIPE	162.435408	159.3007398	1936.866863	1983.284571
ENSG00000079459	-1.307416994	7.632712672	1.12E-118	1.21E-117	2222	FDFT1	5494.576492	5558.950128	2239.433637	2227.207094
ENSG00000079462	-0.234299176	5.700309664	0.001256453	0.002746072	5050	PAFAH1B3	1060.22527	1138.951452	917.9963939	952.3206825
ENSG00000079482	0.381932102	4.701054188	1.30E-05	3.28E-05	4983	OPHN1	480.9235792	415.0306561	601.6970538	563.6191709
ENSG00000079557	-3.92657015	-2.741745235	0.12500558	0.195525893	173	AFM	2.054539217	1.457472577	2.78E-17	2.78E-17
ENSG00000079616	-2.683274422	6.720659001	0	0	3835	KIF22	3505.063882	3541.770533	557.940183	540.0452276
ENSG00000079689	5.333663081	3.015938906	2.59E-126	2.90E-125	10590	SCGN	9.242523858	7.432470769	355.6002603	322.5926178
ENSG00000079691	-0.136068537	4.834987084	0.061223617	0.105740918	55604	LRRC16A	584.0056742	584.9672471	537.3002702	527.2711034
ENSG00000079739	-1.225222396	6.755350129	4.40E-92	3.94E-91	5236	PGM1	2916.979795	2975.194626	1278.619836	1243.422141
ENSG00000079785	-0.463383714	6.515144188	2.26E-14	7.79E-14	1653	DDX1	2084.076063	2066.777916	1534.680103	1477.537898
ENSG00000079805	-0.832508331	8.126325079	7.84E-47	4.65E-46	1785	DNM2	6849.82965	7190.232167	3879.862465	4003.933468
ENSG00000079819	0.341654288	6.449820621	9.93E-09	2.90E-08	2037	EPB41L2	1521.691764	1521.323408	1933.334523	1923.227964
ENSG00000079841	7.700144599	6.077972553	0	0	22999	RIMS1	8.287251293	17.14726361	2758.517448	2723.005312
ENSG00000079931	-2.082202095	4.835638665	2.02E-140	2.48E-139	26002	MOXD1	881.1038114	866.5074851	211.4079665	201.6412655
ENSG00000079950	1.086151239	5.630523694	6.47E-55	4.21E-54	8417	STX7	626.2014793	639.7265142	1349.84165	1339.859715
ENSG00000079974	0.963252211	4.077428235	2.20E-21	8.88E-21	11159	RABL2B	241.5059244	218.9655571	472.8826255	424.880196
ENSG00000079999	0.059265257	6.862192286	0.306981045	0.425757784	9817	KEAP1	2223.980336	2260.12513	2321.140735	2351.191267
ENSG00000080007	-2.025595966	0.162324781	1.31E-05	3.30E-05	55510	DDX43	32.86644701	27.64978352	8.945921861	5.890345274
ENSG00000080031	-2.147388544	4.185130235	2.14E-97	1.99E-96	5794	PTPRH	565.4261922	545.8204273	123.2223621	126.9143428
ENSG00000080166	-7.45521527	7.81378591	0	0	1638	DCT	8713.715195	8666.141406	47.38368737	51.16711378
ENSG00000080189	-0.866575677	5.948048171	2.30E-39	1.24E-38	51006	SLC35C2	1533.062261	1566.431742	842.8958723	856.8688925
ENSG00000080200	-0.026484687	3.487600371	0.83921857	0.921307254	131544	CRYBG3	216.9822503	223.9840746	214.7633326	218.4018979
ENSG00000080224	3.745613758	1.361479638	4.57E-34	2.27E-33	285220	EPHA6	6.187441381	8.427436089	104.2337673	97.36841191
ENSG00000080293	-0.744432857	-0.900948488	0.309638224	0.429116527	6344	SCTR	10.28634161	10.5773108	6.520211731	5.898960065
ENSG00000080298	0.922707313	3.613386429	5.51E-17	2.02E-16	5991	RFX3	171.6836881	167.5714084	327.8003094	315.7546965
ENSG00000080345	-0.446277066	5.644514138	9.68E-10	2.92E-09	101929336	RIF1	1155.532365	1097.749111	852.7300455	801.6801511
ENSG00000080371	0.454907931	5.609221692	6.08E-11	1.90E-10	23011	RAB21	815.3363454	813.9015934	1128.417965	1105.708877
ENSG00000080493	4.488612855	5.095164776	0	0	8671	SLC4A4	62.68864344	57.91673161	1381.56624	1326.037023
ENSG00000080503	1.989068503	6.811131273	6.38E-234	1.20E-232	6595	SMARCA2	912.9591331	891.2971611	3638.229003	3523.744945
ENSG00000080511	1.121178385	-2.078884326	0.408935447	0.547254057	50700	RDH8	0.011971557	3.204553325	1.598463479	5.918036049
ENSG00000080546	1.699458859	4.865508141	7.08E-115	7.41E-114	27244	SESN1	280.6684259	275.6341156	906.4098366	900.123952
ENSG00000080561	1.31710396	2.623691335	9.10E-16	3.25E-15	11043	MID2	72.98360345	70.11363644	183.8574236	173.108618
ENSG00000080572	-1.953738522	-1.044085159	0.017078507	0.032275438	139212	PIH1D3	6.233292994	15.67750071	0.175554195	4.935833511
ENSG00000080573	2.992404758	4.956645927	3.83E-284	8.72E-283	50509	COL5A3	137.8258399	146.24359	1146.70024	1122.431036
ENSG00000080603	-0.291676852	8.024690289	8.23E-08	2.31E-07	100862671	SRCAP	5644.637233	5623.49753	4631.803943	4574.428448
ENSG00000080608	-3.07642975	4.209068395	2.06E-162	2.83E-161	9933	KIAA0020	617.8940315	606.5397426	72.02731357	72.79906169
ENSG00000080618	-4.914751953	2.041574208	4.83E-51	3.01E-50	1361	CPB2	141.8584368	136.5183674	5.16449948	3.929276431
ENSG00000080644	1.803326219	2.183557754	1.24E-19	4.80E-19	1136	CHRNA3	38.08618182	44.1563463	136.9465285	151.5409144
ENSG00000080709	3.2198111	2.67897129	5.08E-66	3.66E-65	3781	KCNN2	23.68205535	28.205175	243.4256854	244.9573398
ENSG00000080802	0.289006403	4.588320247	0.00016061	0.000377483	4850	CNOT4	418.5333629	435.0974885	524.4457737	520.3963259
ENSG00000080815	0.33693779	5.754880884	5.79E-07	1.57E-06	5663	PSEN1	946.9222794	937.680442	1206.709628	1174.561439
ENSG00000080819	-0.639417767	5.514942449	2.05E-19	7.93E-19	1371	CPOX	1077.548996	1088.494065	689.782997	700.4491124
ENSG00000080822	2.852530605	6.79516153	0	0	56650	CLDND1	543.8852415	538.6831964	3895.992696	3922.235889
ENSG00000080823	-0.189396059	4.590032266	0.01672196	0.031662365	5891	MOK	487.4495545	513.1872101	435.9291224	442.7020886
ENSG00000080824	-0.236389353	9.698993832	0.054221986	0.094311881	3320	HSP90AA1	19951.72016	15442.32611	16837.06776	13206.40501
ENSG00000080839	-2.440560231	3.933759237	1.15E-89	1.01E-88	5933	RBL1	500.5615631	458.9299157	85.39256672	90.52085994
ENSG00000080845	0.597735383	7.155514918	6.83E-24	2.88E-23	22839	DLGAP4	2169.626232	2309.697729	3389.538484	3393.950242
ENSG00000080854	2.196325757	4.880080473	3.07E-178	4.54E-177	22997	IGSF9B	212.8553568	217.0642282	983.8966818	988.6773898
ENSG00000080947	1.857595043	4.368167927	6.59E-92	5.89E-91	114819	CROCCP3	186.0609867	178.7691901	685.2128735	638.3739011
ENSG00000080986	-3.730715626	3.572033841	3.86E-31	1.83E-30	10403	NDC80	399.9722316	402.9015032	10.12292709	49.33513178
ENSG00000081014	-0.784673305	3.764254271	4.90E-12	1.58E-11	23431	AP4E1	342.2659223	316.4450315	203.9817629	178.9720044
ENSG00000081019	0.138345374	4.367129452	0.091501597	0.151316792	54665	RSBN1	382.5103198	389.4392281	427.6018419	423.0027852
ENSG00000081026	1.349533627	4.206726408	1.46E-51	9.15E-51	260425	MAGI3	213.828506	207.5437341	543.710651	530.2157784
ENSG00000081041	-0.394347095	0.115233727	0.406943078	0.545168222	2920	CXCL2	18.55115868	24.51473124	19.22980917	13.75175835
ENSG00000081051	-9.21782008	7.873258673	0	0	174	AFP	9168.129652	9024.060924	12.19438676	17.72704852
ENSG00000081052	0.082871348	1.724468636	0.743468214	0.83226337	1286	COL4A4	63.72032536	59.45587233	65.40177878	64.92483525
ENSG00000081059	-4.509593082	6.276271802	0	0	102724203	TCF7	2852.110304	2822.471413	111.4008811	135.833317
ENSG00000081087	-1.493377767	5.209303677	1.21E-91	1.08E-90	28962	OSTM1	1038.487832	1053.051801	364.3020012	377.7907504
ENSG00000081138	1.515652621	2.437303006	6.96E-18	2.60E-17	1005	CDH7	56.55789885	57.46708509	162.3524386	164.2912139
ENSG00000081148	2.689438589	-1.280287999	0.000588634	0.001322912	50939	IMPG2	1.038938142	2.323729636	12.94580861	10.8122647
ENSG00000081154	0.155763532	5.856868103	0.01892317	0.03556791	57092	PCNP	1087.768426	1072.095996	1217.278728	1189.323032
ENSG00000081177	0.944360836	4.672460612	1.09E-35	5.54E-35	55218	EXD2	340.3968025	356.5323991	679.7751503	664.9906303
ENSG00000081181	0.005425942	5.26655182	0.930033048	1	384	ARG2	761.8319099	747.0619339	787.043001	729.8523834
ENSG00000081189	3.408996295	6.501706201	0	0	4208	MEF2C	312.5779445	315.233145	3367.920304	3306.360435
ENSG00000081237	-1.389999633	3.529087	1.15E-29	5.35E-29	5788	PTPRC	318.6926312	309.4947481	123.8135437	116.0575731
ENSG00000081248	2.314362493	-0.898130681	0.000538397	0.00121435	779	CACNA1S	3.086428722	2.997083994	14.57391938	16.73050852
ENSG00000081277	-2.085167856	2.267687998	1.27E-23	5.34E-23	5317	PKP1	137.8122671	143.8635508	32.77851679	33.4487363
ENSG00000081307	-0.337535747	5.387875466	9.22E-07	2.47E-06	79876	UBA5	923.2441042	902.6609964	743.0832714	703.3170242
ENSG00000081320	-1.319050208	3.74108186	1.57E-32	7.63E-32	9262	STK17B	359.8643279	360.5011533	143.9636332	144.6124185
ENSG00000081377	0.893452584	5.253217	3.22E-40	1.75E-39	8555	CDC14B	531.5703014	532.8299767	998.9564985	979.7909173
ENSG00000081386	0.912569159	3.738135602	3.15E-18	1.19E-17	22869	ZNF510	187.1136427	184.2583316	355.3367492	344.2867337
ENSG00000081479	4.17621038	4.621091803	0	0	4036	LRP2	55.4993297	51.93316321	991.8555347	952.2173656
ENSG00000081665	0.591807472	4.343561659	4.69E-09	1.39E-08	440515	ZNF506	350.3569214	295.7284794	512.0507028	460.2913357
ENSG00000081692	-0.323973619	5.102231084	4.43E-06	1.15E-05	65094	JMJD4	732.1328449	757.1252308	587.9031311	602.0817963
ENSG00000081721	-1.188776965	4.088964692	1.74E-34	8.70E-34	11266	DUSP12	458.4992515	441.5495626	198.7027934	195.757411
ENSG00000081760	0.368382023	6.003503077	9.01E-08	2.53E-07	65985	AACS	1055.130574	1154.468604	1400.860124	1454.042983
ENSG00000081791	0.115341559	6.009090141	0.072956886	0.123004229	9812	KIAA0141	1216.328859	1217.534732	1337.47319	1300.479077
ENSG00000081800	1.253017053	-2.519186725	0.687506975	0.780788553	6561	SLC13A1	0.005997028	1.586684244	1.43561581	2.95569167
ENSG00000081803	3.449904192	6.338694164	0	0	93664	CADPS2	270.4416502	276.8436243	3003.369561	2984.695349
ENSG00000081818	3.494917476	2.442007073	9.01E-57	5.97E-56	56131	PCDHB4	17.49753703	19.76188819	226.1242694	198.6422396
ENSG00000081842	3.039798866	1.942256452	1.87E-37	9.80E-37	56142	PCDHA6	17.48048272	17.35481743	150.9654765	137.684518
ENSG00000081853	1.63471939	1.836132153	6.29E-14	2.15E-13	56113	PCDHGA2	35.97922878	34.67109431	116.8843012	103.2501172
ENSG00000081870	-0.865390385	3.331737984	1.96E-11	6.22E-11	51668	HSPB11	253.8931002	240.5200861	140.6996533	130.807965
ENSG00000081913	1.778914915	6.55619367	6.36E-188	9.86E-187	23239	PHLPP1	836.9902254	858.2637082	2894.078333	2926.684923
ENSG00000081923	-2.065694225	3.257234417	6.40E-46	3.74E-45	5205	ATP8B1	279.708619	289.0481256	64.55098562	70.85034801
ENSG00000081985	1.711064778	0.908322208	1.28E-08	3.73E-08	3595	IL12RB2	15.45080632	19.0881584	55.23101844	59.03704342
ENSG00000082014	2.106374547	6.374125723	3.27E-244	6.41E-243	6604	SMARCD3	617.9862577	634.5217684	2664.301217	2731.925865
ENSG00000082068	-1.183573119	4.473631978	4.38E-41	2.42E-40	55100	WDR70	607.5280522	571.8336986	268.5883352	250.8101177
ENSG00000082074	-2.118350594	3.115985238	2.83E-42	1.58E-41	2533	FYB	264.1929768	254.2709145	62.44200889	57.0380827
ENSG00000082126	-0.107627883	0.664716161	0.849700387	0.931305554	58538	MPP4	38.951345	22.51494239	34.4509774	22.58386568
ENSG00000082146	-0.535256218	3.958471395	2.94E-06	7.66E-06	55437	STRADB	385.3067574	326.645652	258.9310051	232.0945043
ENSG00000082153	-1.832953709	6.557797	2.14E-156	2.86E-155	9689	BZW1	2963.961898	2736.732829	821.5654355	779.0654941
ENSG00000082175	-1.80635998	1.664818549	1.26E-13	4.27E-13	5241	PGR	94.52177909	83.29514251	26.07960675	24.58719692
ENSG00000082196	0.94275865	1.871175542	4.65E-06	1.20E-05	114899	C1QTNF3	50.37359712	49.03038897	99.01700291	92.45043771
ENSG00000082212	-0.762646093	4.80088416	5.59E-22	2.28E-21	4200	ME2	695.9576522	659.5571625	419.5432689	380.6260318
ENSG00000082213	-0.529370588	4.168598019	1.08E-08	3.14E-08	55322	C5orf22	426.5657481	395.7130521	286.3157659	282.325936
ENSG00000082258	0.143573642	5.016750839	0.03698781	0.066317888	905	CCNT2	609.6785689	601.3319324	678.3470393	660.0657974
ENSG00000082269	0.531354949	3.825572162	7.40E-07	1.99E-06	57579	FAM135A	222.1631454	237.167129	313.1018949	350.3038764
ENSG00000082293	3.569231894	2.222322456	5.64E-56	3.71E-55	1310	COL19A1	15.42252532	15.07455915	179.5527194	184.9598091
ENSG00000082397	2.801890097	7.436623359	0	0	23136	EPB41L3	868.7892718	862.926178	6081.183556	5995.94829
ENSG00000082438	-0.656659833	3.808110221	6.18E-10	1.88E-09	22837	COBLL1	330.0350898	327.9011759	218.7395092	199.6484282
ENSG00000082458	1.426684912	6.190538079	3.54E-106	3.53E-105	1741	DLG3	807.0239507	775.3851716	2166.444854	2086.47679
ENSG00000082482	0.87028612	1.787790645	3.28E-05	8.09E-05	3776	KCNK2	44.26443552	51.79145105	90.0583653	86.55761934
ENSG00000082497	0.015432245	2.657900159	0.97028221	1	56256	SERTAD4	126.412909	117.4411935	125.3382643	120.986932
ENSG00000082512	-2.077723525	4.049491508	1.04E-84	8.84E-84	7188	TRAF5	503.780251	497.0632365	113.141841	122.9988476
ENSG00000082515	-0.725240423	4.039244779	5.80E-13	1.92E-12	29093	MRPL22	372.3651521	412.5143075	234.5313493	241.0355863
ENSG00000082516	-1.620052609	5.00618425	6.27E-95	5.73E-94	25929	GEMIN5	951.9505603	899.7075069	310.4692008	292.1285677
ENSG00000082556	3.295598484	1.559732061	5.15E-35	2.60E-34	4986	OPRK1	10.29775688	12.18361727	110.1623529	114.1266341
ENSG00000082641	0.097730671	8.663593601	0.066295825	0.112591395	4779	NFE2L1	7721.543068	7703.394419	8306.417472	8200.541559
ENSG00000082684	1.210613635	3.894099043	5.23E-34	2.60E-33	54437	SEMA5B	179.9444994	182.2207637	419.9125028	419.0758378
ENSG00000082701	0.389818343	6.19698358	6.63E-10	2.01E-09	2932	GSK3B	1254.367275	1253.778768	1670.868091	1617.237875
ENSG00000082781	-2.129425061	6.949872074	2.60E-261	5.41E-260	3693	ITGB5	3930.64709	3876.652467	913.273323	872.5287805
ENSG00000082805	0.636545577	6.481009337	2.54E-25	1.10E-24	23085	ERC1	1377.771297	1389.262446	2204.047477	2101.215969
ENSG00000082898	-1.26017243	7.170400459	2.15E-99	2.04E-98	7514	XPO1	3953.331461	3976.968406	1700.34004	1613.271431
ENSG00000082929	-5.043483613	-2.239660662	0.00882615	0.017526803	10141	C4orf6	4.112464201	3.736234252	2.78E-17	2.78E-17
ENSG00000082996	1.113598506	5.108628411	1.54E-48	9.36E-48	11342	RNF13	442.0748029	431.9414834	988.0437396	905.9209382
ENSG00000083067	6.225896874	5.173723109	0	0	80036	TRPM3	16.49334601	22.23606309	1509.637598	1444.080757
ENSG00000083093	-2.054907333	3.883358629	3.57E-72	2.73E-71	79728	PALB2	451.3093932	436.3197022	102.5488446	110.2035427
ENSG00000083097	1.292720582	5.145197895	5.70E-72	4.35E-71	23033	DOPEY1	425.5582395	399.6597604	1026.082209	993.5458423
ENSG00000083099	0.557009792	4.807146945	4.63E-13	1.54E-12	57226	LYRM2	463.6007941	436.6926984	687.7102037	637.3842227
ENSG00000083123	0.031882829	3.632016075	0.76440396	0.852688091	594	BCKDHB	231.4186018	247.0086118	250.6352064	240.0066757
ENSG00000083168	0.113721235	6.411724428	0.059299618	0.102612407	7994	KAT6A	1615.238012	1605.06723	1732.374448	1751.096946
ENSG00000083223	-0.969884198	3.99116625	1.23E-22	5.07E-22	79670	ZCCHC6	411.1951723	393.1140646	206.5546116	203.6275725
ENSG00000083290	2.205801032	5.632070373	2.25E-188	3.49E-187	9706	ULK2	356.780107	357.4804719	1649.57616	1646.799195
ENSG00000083307	-6.089527683	2.975091218	1.22E-102	1.19E-101	79977	GRHL2	290.8336981	261.844601	5.091212482	2.942455261
ENSG00000083312	-1.213148151	6.232982729	1.71E-54	1.11E-53	3842	TNPO1	2138.308958	1943.671225	936.1045888	826.1915722
ENSG00000083444	-2.757380043	8.225229707	0	0	5351	PLOD1	10022.70185	10338.9947	1515.806504	1496.26759
ENSG00000083454	-0.077031118	2.882359363	0.656311353	0.756369317	5026	P2RX5	143.9756958	149.1077911	146.9193077	131.7761684
ENSG00000083457	-1.018093523	3.656819644	4.50E-18	1.69E-17	3682	ITGAE	304.4785569	335.1885378	153.5957773	162.3439235
ENSG00000083520	-0.613906056	5.088952047	5.78E-18	2.16E-17	22894	DIS3	787.6388719	808.3893173	541.4867852	504.5924298
ENSG00000083535	-1.28539055	2.639485906	3.69E-14	1.27E-13	10464	PIBF1	164.5063987	163.9547096	64.48940705	69.86345425
ENSG00000083544	-1.104278688	3.838311355	1.52E-25	6.59E-25	81550	TDRD3	371.1676019	370.2714209	171.4916268	173.1440945
ENSG00000083635	-1.20770883	2.835533589	2.23E-13	7.50E-13	26747	NUFIP1	190.1720031	182.534436	89.17439777	72.7430024
ENSG00000083642	0.436624026	5.194449421	1.65E-10	5.09E-10	23047	PDS5B	624.0472445	607.9197053	850.6556845	817.4474776
ENSG00000083720	1.079121936	5.944391444	1.24E-61	8.61E-61	5019	OXCT1	776.3360403	799.3798137	1670.395707	1661.549749
ENSG00000083750	1.033262443	3.751717893	6.02E-23	2.49E-22	10325	RRAGB	180.9277299	175.051946	368.5427	360.0329845
ENSG00000083799	1.494685025	5.368399954	1.67E-98	1.57E-97	102724054	CYLD	418.5910124	449.9462811	1248.374294	1207.015245
ENSG00000083807	0.302097656	5.149775192	2.41E-05	5.99E-05	10998	SLC27A5	650.6868585	606.3978219	787.9929751	760.39639
ENSG00000083812	0.580694179	3.958855743	1.34E-09	4.02E-09	25799	ZNF324	251.8633098	243.7586966	377.4757493	363.9567837
ENSG00000083814	1.462740973	3.588341017	1.89E-37	9.91E-37	79891	ZNF671	130.5761583	129.9400173	368.1511537	351.1596759
ENSG00000083817	0.407183368	1.971093746	0.042971306	0.07627323	55659	ZNF416	62.75719757	68.29698382	88.77005063	85.57484087
ENSG00000083828	-0.63626457	2.781898098	4.04E-05	9.88E-05	54807	ZNF586	158.3470184	159.4989742	103.2470273	101.3191654
ENSG00000083838	0.474772599	4.605169912	4.02E-10	1.23E-09	55663	ZNF446	399.9882006	406.8136759	563.6647046	558.7613702
ENSG00000083844	0.687732928	2.72212053	1.01E-05	2.56E-05	9422	ZNF264	104.8220832	96.28747481	162.1885155	161.3317605
ENSG00000083845	-2.137104579	9.310716034	9.49495358177708e-320	2.46861876207162e-318	6193	RPS5	20492.3707	20113.25832	4670.644929	4561.618648
ENSG00000083857	-1.441844529	7.32676191	2.19E-138	2.67E-137	2195	FAT1	4563.039469	4595.215078	1672.332988	1697.981239
ENSG00000083896	0.233849596	6.242549545	0.000241777	0.000561159	91746	YTHDC1	1397.185524	1347.427304	1640.758609	1586.74043
ENSG00000083937	0.036654004	4.04871323	0.683249495	0.780788553	25978	CHMP2B	315.6868414	323.7496367	337.9723742	319.6751401
ENSG00000084070	0.82796633	6.68489931	7.16E-45	4.14E-44	64744	SMAP2	1464.131791	1473.103621	2639.117692	2577.391395
ENSG00000084072	-0.601962854	5.36518855	6.39E-18	2.39E-17	10450	PPIE	935.783046	994.3060768	635.8524527	637.4737589
ENSG00000084073	-0.905162079	4.615850302	8.17E-30	3.80E-29	10269	ZMPSTE24	627.1055735	603.167989	330.7492592	325.608838
ENSG00000084090	-0.319296976	7.356498742	1.16E-08	3.37E-08	56910	STARD7	3580.072843	3564.791647	2884.051961	2843.020635
ENSG00000084092	-0.745467848	4.842255759	7.83E-22	3.18E-21	84273	NOA1	665.398812	720.9227921	413.4789622	415.1462561
ENSG00000084093	-2.115315953	4.128001628	5.71E-91	5.06E-90	5978	REST	538.7100121	524.038021	125.2797552	120.000305
ENSG00000084110	-4.653232297	1.414049531	2.17E-32	1.05E-31	3034	HAL	84.3544765	91.01743875	3.879963574	2.946622589
ENSG00000084112	0.015377873	6.287076277	0.80451589	0.889565271	54434	SSH1	1543.226612	1511.773074	1580.211616	1509.005012
ENSG00000084207	-1.328175895	8.296561315	1.16E-118	1.25E-117	2950	GSTP1	8787.781328	8835.760088	3599.642357	3422.384916
ENSG00000084234	0.517754946	9.224642507	1.88E-22	7.71E-22	102725415	APLP2	9659.674148	9727.607671	14030.61071	13729.21694
ENSG00000084444	2.329674958	5.846480406	1.16E-214	2.03E-213	57613	KIAA1467	391.684382	379.7112647	1984.339414	1893.647408
ENSG00000084453	4.309886116	5.220234915	0	0	6579	SLCO1A2	75.04147285	72.39311134	1468.858312	1456.924974
ENSG00000084463	-1.108979175	6.498536728	5.43E-29	2.50E-28	51729	WBP11	2629.487762	2186.194801	1218.096443	1014.979267
ENSG00000084623	-1.491371272	7.397176563	7.92E-125	8.82E-124	8668	EIF3I	4994.652462	4712.764254	1774.802012	1679.177581
ENSG00000084628	1.335140297	4.898528787	1.14E-70	8.61E-70	79570	NKAIN1	353.5846963	329.3641725	879.3346936	842.0361921
ENSG00000084636	1.378503229	6.2317504	6.62E-100	6.31E-99	1307	COL16A1	819.5250968	845.5326076	2215.917645	2118.928464
ENSG00000084652	-1.211306779	6.633737246	2.77E-90	2.44E-89	200081	TXLNA	2692.790883	2704.973169	1171.858866	1159.829189
ENSG00000084674	-8.697971986	9.208423143	0	0	338	APOB	23405.14765	22810.35294	48.06471251	62.02400341
ENSG00000084676	2.211884039	6.284360755	1.28E-237	2.46E-236	8648	NCOA1	564.4072621	547.4084251	2659.955381	2491.733032
ENSG00000084693	-1.443133488	5.954276653	1.87E-102	1.82E-101	60509	AGBL5	1743.800316	1758.082556	652.2564858	636.4594204
ENSG00000084710	2.653970832	5.40316513	4.96E-267	1.06E-265	22979	EFR3B	236.4776141	235.7470518	1491.165687	1482.50609
ENSG00000084731	3.658545102	8.034413038	0	0	3797	KIF3C	756.779226	771.9886529	9765.974841	9552.199921
ENSG00000084733	-0.194258059	6.380525627	0.001455842	0.003159496	10890	RAB10	1729.431181	1759.054456	1536.678518	1513.972127
ENSG00000084734	-1.398299985	1.967408832	1.03E-10	3.20E-10	2646	GCKR	104.8619893	102.65212	38.12058585	40.34048451
ENSG00000084754	-1.114825531	7.454080335	6.47E-67	4.71E-66	3030	HADHA	4860.945101	4524.197327	2237.503481	2097.252594
ENSG00000084764	3.873167008	7.70020031	0	0	22924	MAPRE3	531.5507094	527.3759651	7900.007937	7620.081437
ENSG00000084774	-2.347225529	7.553733441	0	0	790	CAD	6096.035454	6130.89046	1233.487373	1171.5749
ENSG00000085063	0.060924006	7.440218951	0.302369699	0.420490625	966	CD59	3399.027613	3293.48174	3588.987521	3393.846359
ENSG00000085117	0.52703642	5.689551835	4.31E-14	1.48E-13	3732	CD82	857.3867238	818.3171855	1214.925531	1198.190282
ENSG00000085185	-0.14413202	5.011426461	0.044933458	0.079550706	63035	BCORL1	643.7524265	680.3952809	584.5184768	613.9146635
ENSG00000085224	0.501704081	6.082318472	4.13E-15	1.45E-14	546	ATRX	1126.797532	1092.909669	1571.117276	1570.06805
ENSG00000085231	-1.06649951	5.525768553	1.57E-37	8.21E-37	102157402	TAF9	1260.302891	1152.822556	614.6758705	538.9558804
ENSG00000085265	5.399754321	-2.23807919	0.00237406	0.005039417	2219	FCN1	2.78E-17	2.78E-17	5.235126407	4.916309521
ENSG00000085274	0.036409433	3.513449282	0.753557271	0.842393231	55892	MYNN	216.978227	223.1948892	231.0469024	221.3170964
ENSG00000085276	0.070522907	2.335848106	0.699798125	0.791250744	2122	MECOM	92.57002627	97.73803038	103.0056413	97.37230954
ENSG00000085365	1.416587155	5.490653966	1.09E-75	8.61E-75	9522	SCAMP1	515.9673478	469.3739544	1367.334558	1261.051215
ENSG00000085377	-0.607433506	5.558107752	9.02E-18	3.36E-17	5550	PREP	1110.410169	1104.023934	727.3255816	726.0065238
ENSG00000085382	1.137708458	4.309451696	2.34E-35	1.19E-34	57531	HACE1	226.4133024	270.0888793	551.8880968	546.9561772
ENSG00000085415	-0.311146154	5.472433634	6.96E-06	1.78E-05	81929	SEH1L	955.1988783	966.0769898	776.9328141	772.2376584
ENSG00000085433	3.024271973	5.839757336	0	0	22911	WDR47	250.9066934	257.195586	2089.863136	2050.108795
ENSG00000085449	-0.871796954	5.633016799	4.21E-35	2.13E-34	57590	WDFY1	1244.089814	1245.501287	683.9591042	676.8088323
ENSG00000085465	1.752416365	2.355751343	1.98E-22	8.11E-22	5016	OVGP1	47.30580804	48.40948453	161.0078936	162.3218845
ENSG00000085491	-2.476149794	4.465563765	4.96E-143	6.19E-142	29957	SLC25A24	710.4095221	691.7755182	127.9754533	123.9392143
ENSG00000085511	-0.094524922	5.364429309	0.171116115	0.260128181	4216	MAP3K4	842.0293871	826.4187904	799.5348638	764.3197055
ENSG00000085514	2.053484199	2.561578081	1.95E-30	9.19E-30	29992	PILRA	40.19053491	53.64097316	198.6502721	194.7710449
ENSG00000085552	-4.412705678	3.021179136	1.33E-94	1.22E-93	57549	IGSF9	275.5681215	278.9915839	10.77911154	14.76999766
ENSG00000085563	1.754628586	3.546541683	7.05E-49	4.30E-48	5243	ABCB1	112.0421092	107.049318	379.8059437	360.007536
ENSG00000085644	0.934793374	5.505818177	1.03E-37	5.40E-37	7760	ZNF213	595.4806934	646.8332738	1167.900506	1210.06651
ENSG00000085662	-0.537617823	6.748872993	7.33E-15	2.56E-14	231	AKR1B1	2593.826477	2395.176666	1798.503835	1639.769191
ENSG00000085719	-1.489552621	5.693129902	3.87E-95	3.55E-94	8895	CPNE3	1486.671019	1452.770646	530.5967924	516.4416245
ENSG00000085721	-0.509740661	4.775412453	1.22E-10	3.78E-10	54700	RRN3	647.5995055	602.5958581	456.4318684	421.9562609
ENSG00000085733	-0.507540673	8.057379081	3.29E-20	1.29E-19	2017	CTTN	6054.985045	6228.290204	4320.907756	4320.643461
ENSG00000085741	-0.282470541	1.825870812	0.177202809	0.268663988	7481	WNT11	74.02557095	73.24747187	56.76737264	63.96745969
ENSG00000085760	-1.588574498	4.772990915	1.39E-88	1.21E-87	4528	MTIF2	788.5644066	773.514244	261.467382	257.7324591
ENSG00000085788	1.032182826	6.083432306	9.86E-59	6.65E-58	23259	DDHD2	888.3291555	884.1268562	1829.581087	1796.302727
ENSG00000085831	-0.279282849	3.061938968	0.050544457	0.088419447	22996	TTC39A	167.6854137	184.3906817	142.8971811	147.5758061
ENSG00000085832	1.26688132	6.22326196	6.67E-87	5.76E-86	2060	EPS15	884.1756657	864.8898426	2141.673241	2067.789772
ENSG00000085840	-5.028105209	4.834717301	0	0	4998	ORC1	1036.360628	1021.465646	18.5896171	42.38893173
ENSG00000085871	-1.142302759	3.709992329	2.95E-24	1.25E-23	4258	MGST2	333.1952347	348.1819016	156.7511392	152.4678244
ENSG00000085872	-0.530882088	7.068121339	1.47E-19	5.70E-19	10523	CHERP	3039.407286	3174.614343	2153.21696	2149.496934
ENSG00000085978	0.334701201	5.319714673	6.41E-07	1.73E-06	55054	ATG16L1	700.1699286	695.1504896	896.51405	864.6712528
ENSG00000085982	-0.280358595	4.930470059	8.91E-05	0.000213103	55230	USP40	650.8428524	653.7937827	548.642279	527.2493826
ENSG00000085998	0.152324048	6.766613794	0.01098639	0.021517645	55624	POMGNT1	2055.242346	2007.446038	2310.057662	2206.480009
ENSG00000085999	-3.567337308	5.123144005	1.84319122195526e-314	4.69504984145192e-313	8438	RAD54L	1198.878467	1213.242373	104.3551332	99.34182934
ENSG00000086015	-0.386906877	6.880811915	2.05E-11	6.52E-11	23139	MAST2	2608.490894	2628.725863	2007.908161	1997.99363
ENSG00000086061	-0.254866273	7.14378155	2.68E-05	6.62E-05	3301	DNAJA1	3073.092003	2970.72068	2611.680546	2455.34067
ENSG00000086062	-3.129880566	6.209600523	0	0	2683	B4GALT1	2525.229339	2561.636079	296.4259423	285.259477
ENSG00000086065	0.286417794	5.321307815	0.000892115	0.001975846	51510	CHMP5	761.5713783	663.3061553	923.0313724	814.3870039
ENSG00000086102	-0.321145037	5.941633726	7.74E-07	2.08E-06	4799	NFX1	1343.789669	1329.11487	1067.586221	1071.310967
ENSG00000086159	2.132010058	0.51197942	3.72E-09	1.10E-08	363	AQP6	8.256314627	12.31632567	45.83987554	46.23652251
ENSG00000086189	-0.595803288	4.40726855	6.53E-13	2.16E-12	27292	DIMT1	497.6057056	489.4597105	330.6145278	322.6508334
ENSG00000086200	-1.175853732	4.414985654	4.33E-43	2.45E-42	51194	IPO11	563.4456278	565.3453227	245.1064773	253.8299565
ENSG00000086205	4.393880245	2.499424292	9.86E-74	7.65E-73	219595	FOLH1	11.30655661	10.51395997	246.925921	216.3434143
ENSG00000086232	-1.054323939	7.366360465	2.12E-77	1.70E-76	27102	EIF2AK1	4355.326134	4355.438392	2108.458189	2086.522162
ENSG00000086288	0.325848182	-2.741400244	1	1	51314	NME8	1.028603	0.718628738	1.311525083	0.98132277
ENSG00000086289	2.667971465	6.227782814	1.52E-307	3.78E-306	54749	EPDR1	412.2836486	408.7263158	2649.362403	2570.493743
ENSG00000086300	1.357879852	4.807537813	3.82E-72	2.92E-71	29887	SNX10	316.678321	316.6427391	833.4102703	792.8416077
ENSG00000086475	-1.256837795	5.881206808	1.37E-34	6.87E-34	22929	SEPHS1	1751.501585	1469.572136	739.8844981	608.7203182
ENSG00000086504	-0.673603374	6.559046449	2.44E-24	1.04E-23	10573	MRPL28	2175.840677	2351.662817	1379.17263	1458.990665
ENSG00000086506	-1.117258809	2.221369829	9.33E-09	2.73E-08	3049	HBQ1	114.1765542	122.0470967	53.75391821	55.09353934
ENSG00000086544	0.498528144	4.58800658	7.25E-11	2.26E-10	80271	ITPKC	390.7421924	399.318817	556.1681223	560.7467988
ENSG00000086548	-5.824650255	0.267733118	6.27E-16	2.25E-15	4680	CEACAM6	42.10792281	35.11332456	0.035250878	0.985657379
ENSG00000086570	8.744586249	8.392566039	0	0	2196	FAT2	31.86331125	30.11092922	13465.48306	13176.34762
ENSG00000086589	-0.19324709	5.174140809	0.00476814	0.009812197	55696	RBM22	765.9183366	742.3082558	653.1723195	664.0511488
ENSG00000086598	-1.271198959	6.362172556	3.88E-84	3.29E-83	10959	TMED2	2198.385364	2316.997269	910.5404832	959.2274246
ENSG00000086619	0.871602814	2.874839938	1.14E-08	3.31E-08	56605	ERO1LB	105.8785257	101.8027308	202.6891261	177.9890067
ENSG00000086666	-1.090771787	4.482410248	3.96E-38	2.09E-37	54469	ZFAND6	586.0308243	577.9046568	280.5707472	266.5604153
ENSG00000086696	-7.206187157	1.565199957	3.00E-46	1.77E-45	3294	HSD17B2	104.827122	97.08306181	0.035250878	0.985657379
ENSG00000086712	-0.855184803	4.712382553	1.07E-28	4.90E-28	55787	TXLNG	642.6545764	657.1294707	364.5726582	355.1119427
ENSG00000086717	2.028481419	0.201046459	8.43E-07	2.26E-06	5475	PPEF1	7.219183454	9.969655875	33.10396059	38.3840411
ENSG00000086730	-0.064547525	3.576190497	0.584597783	0.688436462	7462	LAT2	231.3992011	243.0669073	208.5909317	244.066028
ENSG00000086758	-0.339723852	8.991893324	2.96E-10	9.08E-10	10075	HUWE1	11150.51703	11221.73162	8976.820706	8704.187454
ENSG00000086827	-1.607531034	4.142663484	1.84E-60	1.26E-59	9183	ZW10	497.6635782	505.0581344	164.8236329	164.2839563
ENSG00000086848	0.280843592	3.442005165	0.01756309	0.033139673	79796	ALG9	185.1531686	200.1682692	231.8500434	237.0972844
ENSG00000086967	-0.158606464	1.115374471	0.637270868	0.736942369	4606	MYBPC2	41.1486401	43.97190629	37.98981978	38.36644282
ENSG00000086991	-1.350969597	-0.061978074	0.004847521	0.009967779	50507	NOX4	23.64284428	22.592166	9.160209872	8.851364761
ENSG00000087008	-0.050670055	3.898322458	0.652351015	0.752188531	8310	ACOX3	287.9627837	303.6494599	293.6494001	279.3490249
ENSG00000087053	-0.318514188	5.198624799	4.28E-06	1.11E-05	8898	MTMR2	808.0738738	783.8796427	646.9652665	629.5701937
ENSG00000087074	-0.305710574	5.93624468	2.59E-06	6.77E-06	23645	PPP1R15A	1330.432132	1320.119118	1073.941562	1070.317676
ENSG00000087076	2.537029258	3.93654629	1.32E-121	1.45E-120	51171	HSD17B14	91.52890008	94.60816572	545.26136	538.09805
ENSG00000087077	-1.976189134	6.167855806	5.46E-192	8.62E-191	102466755	TRIP6	2185.951465	2231.521277	560.022113	562.7107121
ENSG00000087085	4.258140404	5.389152889	0	0	43	ACHE	86.35697283	84.53039348	1601.167482	1668.509567
ENSG00000087086	-1.278145862	10.25311124	4.77E-73	3.68E-72	2512	FTL	35593.83703	32367.83715	14684.40682	13339.50085
ENSG00000087087	-0.886708637	7.444732936	3.42E-53	2.18E-52	51593	SRRT	4350.298374	4502.2795	2363.413482	2424.010543
ENSG00000087088	-1.811582625	5.518297035	4.50E-102	4.36E-101	581	BAX	1319.325027	1411.796051	359.6206174	416.254041
ENSG00000087095	1.496787056	5.613846493	2.56E-100	2.45E-99	51701	NLK	504.8985577	522.7592533	1453.335192	1450.047721
ENSG00000087111	-0.621311551	6.439648761	2.86E-24	1.21E-23	94005	PIGS	2055.312612	2055.657312	1362.058017	1312.27031
ENSG00000087116	-0.175481752	3.554385595	0.122105555	0.195525893	9509	ADAMTS2	237.5515632	245.9510063	207.4208775	220.3951121
ENSG00000087152	1.235064003	7.386200436	3.28E-103	3.21E-102	56970	ATXN7L3	1981.269608	1971.640989	4726.611466	4580.295203
ENSG00000087157	0.219515889	5.633748394	0.001720464	0.003699206	9489	PGS1	881.260661	926.0330641	1058.094158	1048.667441
ENSG00000087191	-0.119461921	7.657402228	0.030993927	0.056575673	5705	PSMC5	4103.472574	4163.887317	3823.479634	3788.416
ENSG00000087206	-0.818275355	4.48482531	2.25E-23	9.38E-23	51720	UIMC1	549.0487447	550.2089525	313.7970172	309.8715002
ENSG00000087237	-3.188172091	1.224767147	9.32E-21	3.71E-20	1071	CETP	70.96731951	74.21710747	7.874830246	7.868724273
ENSG00000087245	-5.577550244	7.163235229	0	0	4313	MMP2	5334.248761	5505.113552	111.4508839	115.1094
ENSG00000087250	9.953225115	8.410461809	0	0	4504	MT3	13.37036512	13.59651857	14201.43907	12816.1312
ENSG00000087253	-0.967333115	3.336095057	8.01E-14	2.73E-13	102725372	LPCAT2	251.914172	254.001026	136.5361434	122.9264154
ENSG00000087258	5.48214925	8.285532249	0	0	2775	GNAO1	277.549761	265.5303109	12061.76184	12191.6762
ENSG00000087263	-0.780084861	5.342404473	3.69E-24	1.56E-23	55239	OGFOD1	1037.214247	952.7506209	610.0294052	549.8058289
ENSG00000087266	-0.19457221	5.704552746	0.0047325	0.009741605	6452	SH3BP2	1088.840939	1092.120775	946.1861047	959.1764361
ENSG00000087269	-1.148063499	6.026698402	1.14E-66	8.23E-66	8602	NOP14	1746.844527	1736.577295	807.2106387	766.2784858
ENSG00000087274	1.399069801	8.530605239	8.14E-138	9.86E-137	118	ADD1	4050.93334	3983.889177	10781.91623	10409.02277
ENSG00000087299	-0.488568663	3.555837526	0.001355892	0.002953484	79944	L2HGDH	294.7971637	236.4962138	210.793993	168.1018938
ENSG00000087301	0.568105407	3.431152046	1.18E-06	3.14E-06	57544	TXNDC16	171.7144463	173.1128932	262.3200258	249.8397985
ENSG00000087302	-1.770732491	5.658878275	6.85E-129	7.84E-128	51637	C14orf166	1523.663404	1477.527552	435.9291224	442.7020886
ENSG00000087303	-2.818186709	5.052377042	8.68E-240	1.68E-238	22795	NID2	1104.212748	1085.645865	162.6978082	148.5037422
ENSG00000087338	-1.109794402	4.431272303	1.74E-38	9.26E-38	64395	GMCL1	569.5681392	558.1552429	258.0239761	263.6591752
ENSG00000087365	-0.615849392	8.162718457	1.26E-27	5.66E-27	102724664	SF3B2	6795.184637	6822.36374	4552.019257	4337.276891
ENSG00000087448	0.597535347	5.576701291	1.29E-17	4.81E-17	57542	KLHL42	741.3785125	763.8603924	1136.950721	1142.142839
ENSG00000087460	0.531467351	10.89275006	8.10E-25	3.47E-24	2778	GNAS	30392.72978	30843.85564	44435.61029	44078.03646
ENSG00000087470	0.382393316	6.438899636	3.71E-08	1.06E-07	10059	DNM1L	1535.907081	1439.704785	2037.554821	1842.404818
ENSG00000087494	1.440156191	1.164293341	6.96E-08	1.96E-07	5744	PTHLH	23.65425949	24.1951636	66.56221407	63.93382142
ENSG00000087495	8.060175196	5.61537008	0	0	116154	PHACTR3	4.154821851	10.17703723	2022.011011	1994.043774
ENSG00000087502	-0.570039411	4.357373396	2.20E-11	6.96E-11	51290	ERGIC2	475.0029642	471.462681	329.9765151	308.8466317
ENSG00000087510	-5.993591258	3.927849523	2.81E-225	5.11E-224	7022	TFAP2C	546.9695798	541.7048244	6.786989282	9.847824312
ENSG00000087586	-5.190702367	5.218985328	0	0	6790	AURKA	1444.240159	1275.14569	37.85744398	36.39242757
ENSG00000087589	-2.174844114	1.898020511	5.66E-20	2.21E-19	57091	CASS4	107.9753569	110.4445564	21.33263425	26.57932512
ENSG00000087842	-1.910822081	4.355852398	1.28E-93	1.16E-92	8544	PIR	610.7214683	606.7453328	165.7286656	158.3614737
ENSG00000087884	-0.744629341	3.639108473	3.00E-11	9.49E-11	28971	AAMDC	306.3255337	291.1196994	177.9435174	178.0584093
ENSG00000087903	-0.134566302	3.971203947	0.18148593	0.274700758	5990	RFX2	321.8021032	318.0132843	304.8652485	279.321584
ENSG00000087995	-1.101551274	3.559040179	4.28E-13	1.42E-12	339175	METTL2A	340.0042384	271.7545329	156.6017501	128.787772
ENSG00000088002	-0.930894395	2.042330773	4.53E-05	0.000110584	6820	SULT2B1	90.59404526	108.9984221	43.09557966	61.05485786
ENSG00000088035	-2.035653673	2.618830939	7.47E-28	3.38E-27	29929	ALG6	174.8457687	184.837099	44.42252841	43.27987974
ENSG00000088038	-0.331288097	6.606125312	4.61E-08	1.31E-07	4849	CNOT3	2079.094666	2175.468119	1685.180286	1697.969061
ENSG00000088053	-0.857674013	1.438947392	0.001037518	0.002281526	51206	GP6	70.86098779	58.26225895	38.80575609	32.44028338
ENSG00000088179	2.272546198	5.106846136	2.16E-193	3.44E-192	5775	PTPN4	242.6301813	238.6350999	1174.229403	1151.94657
ENSG00000088205	-1.243453463	5.590406268	8.49E-44	4.85E-43	8886	DDX18	1416.377869	1203.282493	567.9552259	538.0551483
ENSG00000088247	-0.659003728	8.1220263	3.70E-33	1.81E-32	8570	KHSRP	6624.567544	6766.948083	4269.418092	4213.389777
ENSG00000088256	1.367781741	7.40547084	2.87E-121	3.12E-120	2767	GNA11	1826.184966	1926.237501	4824.860485	4865.658947
ENSG00000088280	0.012932516	5.052916503	0.844956283	0.92644011	55616	ASAP3	637.5356911	658.8270236	656.6105008	653.2050133
ENSG00000088298	-1.429519778	4.968299227	7.90E-82	6.56E-81	55741	EDEM2	872.9177556	872.8843512	324.4155708	323.6517427
ENSG00000088305	-5.210593372	5.792262855	0	0	1789	DNMT3B	2007.085892	2074.63125	53.81762511	56.08048072
ENSG00000088320	0.877893897	-0.933390345	0.191105567	0.287372746	28954	REM1	5.155681681	6.885086886	11.73084	10.81666351
ENSG00000088325	-5.715109978	6.693791674	0	0	22974	TPX2	3958.355424	3842.197263	73.37697077	74.76863568
ENSG00000088340	-3.342255247	5.093677869	4.84E-292	1.14E-290	NA	FER1L4	1190.525699	1147.170407	108.1027976	121.0413039
ENSG00000088356	-0.245680682	4.97120773	0.000438875	0.00099747	81572	PDRG1	665.2246864	664.2691905	551.4037737	568.6407995
ENSG00000088367	2.775995105	8.070836756	0	0	2036	EPB41L1	1353.09805	1365.857708	9442.656399	9187.216976
ENSG00000088386	-0.128862086	0.271420023	0.807977469	0.892174934	6564	SLC15A1	18.56184291	26.12116115	15.14291174	25.61558592
ENSG00000088387	2.323594781	6.468825562	2.56E-296	6.12E-295	23348	DOCK9	584.0503439	598.1911339	3009.04524	2915.78782
ENSG00000088448	-0.492308763	6.086598777	1.70E-14	5.88E-14	55608	ANKRD10	1572.003489	1533.589853	1104.088634	1102.784576
ENSG00000088451	-2.408776243	2.81505728	8.74E-41	4.80E-40	23483	TGDS	218.9662829	212.0532299	42.86991712	38.34931294
ENSG00000088538	5.056249517	6.758573712	0	0	1795	DOCK3	125.4578643	128.6129375	4296.335366	4174.994628
ENSG00000088543	2.646788519	5.389537654	2.24E-264	4.72E-263	51161	C3orf18	238.5031211	231.7158005	1485.567417	1458.877198
ENSG00000088682	-0.688697033	5.709506487	5.86E-23	2.43E-22	57017	COQ9	1234.922004	1277.219636	767.3412908	790.9738459
ENSG00000088726	0.58132296	-0.240234678	0.424720694	0.564873719	55287	TMEM40	9.288003155	13.85816175	5.33026564	29.60536873
ENSG00000088727	0.139296665	3.252702974	0.292709061	0.409202193	64147	KIF9	182.9590338	172.5826822	198.544871	192.7983082
ENSG00000088756	-1.022920929	2.230641393	0.000120399	0.000285164	79822	ARHGAP28	109.0726109	123.1129693	38.95885861	74.89161264
ENSG00000088766	-0.887110669	4.89275317	9.05E-34	4.47E-33	54675	CRLS1	750.5262068	737.2718764	398.0263219	405.321177
ENSG00000088808	1.931821107	6.057212968	4.69E-192	7.41E-191	23368	PPP1R13B	553.1710984	557.0919445	2133.223474	2105.208824
ENSG00000088812	0.298769391	6.95337353	3.05E-07	8.37E-07	8455	ATRN	2209.487579	2173.126466	2747.212222	2645.245451
ENSG00000088826	0.499695567	6.017553319	1.44E-14	4.98E-14	54498	SMOX	1045.723634	1076.809937	1475.333833	1525.852207
ENSG00000088827	2.991562689	0.46218699	1.04E-13	3.52E-13	6614	SIGLEC1	6.170428124	6.016486649	48.54252721	50.17583564
ENSG00000088832	-0.934125592	6.921496138	1.43E-32	6.93E-32	101929368	FKBP1A	3258.991144	2960.731624	1747.16927	1509.83315
ENSG00000088833	-0.032286394	6.438566193	0.600370522	0.70489293	55968	NSFL1C	1697.595287	1749.550544	1660.979813	1709.808199
ENSG00000088836	-1.529711047	4.054159577	1.58E-52	1.00E-51	83959	SLC4A11	462.6987035	467.9657062	160.9532	161.3353959
ENSG00000088854	1.771391373	5.785838436	1.68E-149	2.17E-148	25943	C20orf194	498.6906875	505.8050103	1717.582543	1713.69347
ENSG00000088876	-0.535985659	3.569989357	5.11E-06	1.32E-05	79175	ZNF343	270.4077562	269.7609942	197.6291613	176.0298239
ENSG00000088881	1.018399502	4.399349644	4.87E-35	2.45E-34	57593	EBF4	284.7607181	275.46719	575.0531485	559.72565
ENSG00000088882	-5.050908903	5.001227813	0	0	56265	CPXM1	1179.22209	1138.909507	35.28467837	34.42705228
ENSG00000088888	-0.847514906	5.487204203	8.31E-34	4.11E-33	57506	MAVS	1117.62235	1117.754648	622.6140107	619.7582141
ENSG00000088899	4.134771839	8.341589044	0	0	9762	LZTS3	688.9031444	697.78018	12353.32159	12019.44231
ENSG00000088926	-3.562890279	1.454872485	5.76E-28	2.61E-27	2160	F11	87.39852688	87.6617067	6.656690448	7.873291329
ENSG00000088930	-2.130742446	6.117899782	4.53E-218	7.99E-217	22803	XRN2	2188.936779	2161.897152	500.7424924	492.8433415
ENSG00000088970	-0.260043706	4.677491794	0.000610442	0.001370487	55857	KIZ	543.9018601	543.3565421	462.4620256	446.5896993
ENSG00000088986	0.460685821	7.112496385	1.58E-12	5.17E-12	8655	DYNLL1	2358.465584	2240.243613	3305.305981	3024.882106
ENSG00000088992	-0.058142091	4.672505024	0.459071447	0.59962611	54997	TESC	499.7603119	518.2465644	486.8643051	491.8855297
ENSG00000089006	-1.981613972	6.17928584	1.82E-180	2.73E-179	27131	SNX5	2280.342908	2178.424522	580.9673237	548.8729339
ENSG00000089009	-1.883763201	7.710211615	5.76E-29	2.65E-28	6128	RPL6	7647.237625	5238.867278	2035.340978	1451.496862
ENSG00000089012	2.027929823	-2.23882659	0.047324431	0.083346515	55423	SIRPG	0.005997028	1.586684244	2.791052946	4.925591831
ENSG00000089022	-1.034960936	5.14634182	7.42E-49	4.53E-48	8550	MAPKAPK5	912.0149207	922.2352781	452.2936234	443.6533572
ENSG00000089041	1.89099389	4.323184532	1.09E-99	1.04E-98	5027	P2RX7	166.6377213	179.6914942	653.5210845	636.4572175
ENSG00000089048	-1.021476704	3.681286175	3.08E-19	1.19E-18	51575	ESF1	337.1489554	316.6383717	165.617353	156.3885074
ENSG00000089050	-0.698420338	4.01069779	5.57E-13	1.85E-12	10741	RBBP9	386.5658272	379.895019	242.6786161	230.1638527
ENSG00000089053	-0.373028837	7.269818469	1.52E-10	4.70E-10	102725415	ANAPC5	3345.798198	3488.982371	2607.993843	2669.946449
ENSG00000089057	1.155407189	6.970189221	6.56E-89	5.73E-88	9962	SLC23A2	1521.760903	1559.702798	3432.679074	3434.282618
ENSG00000089060	-0.181672416	4.761415139	0.017865196	0.033694017	80024	SLC8B1	547.0940025	577.5191955	505.6250618	488.8907052
ENSG00000089063	-0.633639702	5.853749848	1.08E-20	4.28E-20	29058	TMEM230	1384.889	1356.090254	904.1173518	863.6750732
ENSG00000089091	1.022642963	2.663784434	7.15E-10	2.17E-09	55184	DZANK1	76.1784264	90.67900882	163.048758	177.1153468
ENSG00000089094	-0.532506329	6.471931292	1.22E-18	4.61E-18	84678	KDM2B	2027.623337	2077.430528	1419.393115	1419.554997
ENSG00000089101	3.194619254	-0.464951212	8.46E-08	2.37E-07	26074	C20orf26	1.048066678	3.937901045	24.86145969	24.59158787
ENSG00000089116	3.060782292	1.128656414	7.68E-23	3.17E-22	64211	LHX5	10.27457465	8.972986047	82.26736956	79.67420162
ENSG00000089123	-0.294470265	3.114756145	0.029248807	0.053559142	55617	TASP1	187.0963494	181.0946767	151.5905676	148.5363842
ENSG00000089127	-1.596032704	3.073397771	4.66E-26	2.05E-25	4938	OAS1	236.4656452	233.3815086	83.05142692	72.76264767
ENSG00000089154	-1.559452577	7.997982366	3.97E-166	5.54E-165	10985	GCN1L1	7423.422613	7511.094693	2572.199954	2496.713264
ENSG00000089157	-3.282629959	9.807432777	6.11E-82	5.08E-81	6175	RPLP0	36829.92726	26980.36118	3874.809232	2674.182173
ENSG00000089159	-1.303370276	6.859858206	8.19E-106	8.15E-105	5829	PXN	3178.152982	3259.519737	1305.533569	1303.469582
ENSG00000089163	0.784151801	0.905044862	0.009217205	0.018213062	23409	SIRT4	22.67205991	29.87450552	48.08440177	43.26717289
ENSG00000089169	8.037730711	7.713166729	0	0	22895	RPH3A	12.55278733	48.24209304	8549.709681	8149.317012
ENSG00000089177	-0.036521991	4.051702655	0.715364749	0.806026412	55614	KIF16B	324.9321286	331.2386964	321.6938165	318.727675
ENSG00000089195	-0.865715119	3.979511096	5.76E-18	2.16E-17	51605	TRMT6	377.4366956	400.5858855	208.5610077	218.4190348
ENSG00000089199	6.575276852	8.160297758	0	0	1114	CHGB	115.1888452	120.4038301	11337.42247	11188.19934
ENSG00000089220	1.793798781	9.293224842	4.17E-160	5.66E-159	5037	PEBP1	5736.9508	5354.070388	20046.97718	18404.86647
ENSG00000089225	-0.86902741	-1.683085687	0.375517563	0.506718642	6910	TBX5	5.144369082	5.277576881	2.664040098	2.951013239
ENSG00000089234	-0.237956987	4.676640025	0.001582277	0.003415585	8315	BRAP	551.0253275	529.8960753	457.8677258	457.4431432
ENSG00000089248	-1.010078787	6.88624635	7.17E-63	5.03E-62	10961	ERP29	3095.79692	3074.230552	1574.729378	1491.284774
ENSG00000089250	5.001950136	4.263113661	1.1881118637295e-314	3.0306413957193e-313	4842	NOS1	11.46165923	35.44999131	782.3926266	785.0380636
ENSG00000089280	-1.007996678	9.085332794	5.09E-51	3.18E-50	2521	FUS	13550.58688	14951.2431	6855.938709	7315.316771
ENSG00000089289	-0.363180529	5.507715559	1.38E-05	3.46E-05	3476	IGBP1	1040.312917	961.1803866	833.8103703	723.8691551
ENSG00000089327	-3.837770808	6.390817192	0	0	53827	FXYD5	3028.938505	2981.793058	211.7719326	208.5455709
ENSG00000089335	1.295231516	3.99178976	1.22E-34	6.13E-34	55900	ZNF302	195.2617848	178.3460333	483.302507	433.7316964
ENSG00000089351	-0.468598599	6.725555314	1.09E-14	3.78E-14	57655	GRAMD1A	2343.355989	2467.384335	1742.399499	1736.317817
ENSG00000089356	-2.887795662	3.355759291	4.49E-78	3.62E-77	5349	FXYD3	322.899233	334.4577151	42.17342458	46.24950055
ENSG00000089472	-0.561082578	4.959005276	1.91E-15	6.77E-15	9843	HEPH	723.8080086	715.4737811	492.8142691	483.0018187
ENSG00000089486	2.873888079	7.653473799	0	0	29965	CDIP1	967.4816732	956.5408542	7171.453357	6933.426572
ENSG00000089505	-0.436607291	1.854690711	0.042951798	0.076244998	113540	CMTM1	76.1140421	80.31167832	57.61491045	58.04163929
ENSG00000089558	2.112837952	2.096144288	6.52E-25	2.80E-24	23415	KCNH4	31.89128327	34.11550423	148.5568568	138.678357
ENSG00000089597	-2.121243061	8.987154076	1.22E-306	3.03E-305	23193	GANAB	16285.12298	16070.09933	3782.059384	3656.548107
ENSG00000089639	-1.747562379	4.423225593	1.59E-81	1.32E-80	51291	GMIP	613.884989	633.8626023	188.1625555	183.9486572
ENSG00000089682	-0.950677909	2.957975714	1.38E-10	4.25E-10	55285	RBM41	196.3492923	190.1588845	97.16225287	102.3257057
ENSG00000089685	-6.578091455	5.98365607	0	0	332	BIRC5	2400.711556	2349.843024	31.72936357	18.6448655
ENSG00000089692	-1.864620125	1.61753736	5.14E-14	1.76E-13	3902	LAG3	85.35088018	86.97671277	23.57553047	23.60892987
ENSG00000089693	0.410623938	8.194451677	3.86E-14	1.32E-13	8079	MLF2	4957.831993	4956.259538	6657.841586	6522.243588
ENSG00000089723	-0.557310749	1.72527029	0.010866972	0.021292909	78990	OTUB2	74.02557095	73.24747187	50.9220023	49.18036893
ENSG00000089737	1.033307564	7.755802041	1.30E-76	1.04E-75	57062	DDX24	2786.381115	2823.103152	5802.293823	5682.11797
ENSG00000089775	-1.003472104	4.898488199	2.97E-41	1.64E-40	7597	ZBTB25	751.6716655	778.3176094	386.8384925	377.7395958
ENSG00000089818	2.096307549	5.930408531	1.15E-199	1.89E-198	25977	NECAP1	467.8012418	463.1115765	2050.651917	1932.976917
ENSG00000089820	-1.559573165	6.024799733	2.65E-119	2.86E-118	393	ARHGAP4	1848.736435	1904.485243	638.314778	635.4984047
ENSG00000089847	3.772574733	5.494794511	0	0	170961	ANKRD24	120.3582089	130.4661569	1732.916829	1708.755921
ENSG00000089876	-1.08475493	4.558895824	2.30E-40	1.25E-39	55760	DHX32	607.6862208	618.4955893	289.1356072	289.2224215
ENSG00000089902	-1.467085193	5.365808945	1.34E-92	1.20E-91	23186	RCOR1	1163.882731	1160.771887	429.6638464	412.1536898
ENSG00000089916	0.028513761	5.566121393	0.690726228	0.783131002	55668	GPATCH2L	932.4974919	911.7289472	957.9686862	923.6949103
ENSG00000090006	-1.4170337	7.096941101	1.66E-125	1.85E-124	102724576	LTBP4	3816.673206	3945.234186	1465.998048	1442.156126
ENSG00000090013	-1.61558382	6.328255216	4.54E-115	4.76E-114	645	BLVRB	2276.543488	2412.374509	719.6282413	807.802295
ENSG00000090020	0.476686025	6.224752777	2.06E-14	7.11E-14	6548	SLC9A1	1232.791346	1239.552	1713.952686	1726.497532
ENSG00000090054	-0.564123561	5.013826012	5.69E-16	2.04E-15	10558	SPTLC1	759.7539993	737.8127317	506.2633017	505.6467163
ENSG00000090060	-0.885459923	6.553265575	1.37E-47	8.23E-47	10914	PAPOLA	2396.613079	2356.765689	1312.308084	1262.096912
ENSG00000090061	-0.683093291	5.992808271	2.35E-25	1.02E-24	8812	CCNK	1544.258532	1514.827844	968.5301325	937.4723208
ENSG00000090097	1.95998893	6.905535914	5.51E-239	1.06E-237	57060	PCBP4	968.5807471	985.8600709	3790.043152	3816.974911
ENSG00000090104	6.463443298	1.063084333	1.30E-40	7.14E-40	5996	RGS1	1.028603	0.718628738	87.66579754	87.55240482
ENSG00000090238	2.635130119	7.564675111	0	0	83719	YPEL3	1031.31735	1057.058134	6501.505302	6479.975815
ENSG00000090263	-0.910478984	3.908895514	2.11E-18	7.97E-18	51650	MRPS33	383.4345811	365.9074039	208.347067	190.7982471
ENSG00000090266	0.359665883	6.210799554	3.39E-08	9.67E-08	4708	NDUFB2	1237.065968	1322.566721	1624.175635	1662.578865
ENSG00000090273	-0.301172163	7.569148649	4.19E-07	1.14E-06	10726	NUDC	4207.128683	4030.766653	3430.837848	3256.128041
ENSG00000090316	0.206748312	6.524116898	0.000897781	0.001987671	101928676	MAEA	1631.877589	1733.660452	1912.256751	1973.459861
ENSG00000090339	-3.030408199	6.048021145	9.45512509771489e-313	2.40340840262785e-311	3383	ICAM1	2291.690078	2216.527593	291.5330788	261.6019268
ENSG00000090372	-0.30208702	7.159603381	4.50E-07	1.22E-06	29888	STRN4	3010.659891	3186.311575	2481.171647	2545.997186
ENSG00000090376	1.22182749	1.725248895	1.92E-08	5.54E-08	11213	IRAK3	37.04930992	41.81580803	88.20621847	96.43341944
ENSG00000090382	-3.494865449	6.484324867	4.40E-17	1.62E-16	4069	LYZ	3186.23335	3122.236607	116.0165291	455.3866588
ENSG00000090432	-0.351944643	5.175822085	4.35E-07	1.18E-06	79594	MUL1	782.4825146	797.6768613	633.5469802	606.9269362
ENSG00000090447	-0.90728618	4.858747193	6.48E-34	3.21E-33	7023	TFAP4	713.6418073	743.6576211	383.7498608	393.521903
ENSG00000090470	-0.521846914	5.223207139	2.17E-13	7.30E-13	10081	PDCD7	829.8752452	881.640258	585.5467157	607.0139302
ENSG00000090487	-0.97281406	5.835887217	4.21E-46	2.47E-45	51324	SPG21	1455.934977	1480.149293	733.4838846	761.4692347
ENSG00000090512	-2.08069912	-0.970333025	0.004505538	0.009294362	26998	FETUB	13.35269678	11.19109001	2.664040098	2.951013239
ENSG00000090520	-1.568769402	5.409440486	4.89E-97	4.54E-96	51726	DNAJB11	1178.452978	1257.50637	410.8082992	411.2084916
ENSG00000090530	-3.352325666	4.269645834	1.09E-187	1.68E-186	55214	LEPREL1	646.7362956	651.5779575	66.36970774	60.97322775
ENSG00000090534	0.304426751	1.376648969	0.22436876	0.331554938	7066	THPO	48.2767024	41.15582622	56.13509369	54.09817178
ENSG00000090539	3.635576848	6.733687262	0	0	8646	CHRD	319.7518648	317.307863	3952.134893	3966.499084
ENSG00000090554	-0.371964273	0.808267082	0.411871462	0.54993138	2323	FLT3LG	22.78621375	48.33991785	25.19213055	29.5270948
ENSG00000090565	1.059531635	7.46450514	1.75E-73	1.35E-72	9727	RAB11FIP3	2209.685733	2321.449283	4660.691114	4786.993396
ENSG00000090581	0.944074621	6.574992794	3.96E-38	2.09E-37	84572	GNPTG	1202.296658	1381.661765	2410.427885	2565.735878
ENSG00000090612	-0.8089209	2.839435912	1.57E-07	4.35E-07	10795	ZNF268	177.8168337	167.2817845	100.4887665	96.39342206
ENSG00000090615	0.210632933	7.218086354	0.00021956	0.000511156	2802	GOLGA3	2710.275657	2727.696737	3198.689413	3096.796324
ENSG00000090621	-2.157016543	7.526967345	1.99E-291	4.68E-290	100996696	PABPC4	5807.170715	5928.785519	1324.819769	1307.38729
ENSG00000090659	1.851689697	0.788969015	6.07E-09	1.78E-08	30835	CD209	16.43086589	13.4097427	53.68990516	54.10660071
ENSG00000090661	1.202368234	5.38009343	4.28E-69	3.18E-68	79603	CERS4	483.3944467	525.015548	1169.257309	1157.862441
ENSG00000090674	1.055240949	5.002277649	7.31E-37	3.79E-36	57192	MCOLN1	379.6826212	451.3511299	838.8233627	893.3280098
ENSG00000090686	-0.447423245	5.932983913	9.89E-12	3.17E-11	84196	USP48	1367.504154	1386.363533	1023.634895	997.4894537
ENSG00000090776	-1.952990268	5.133558756	7.75E-141	9.55E-140	1947	EFNB1	1060.050702	1062.633243	275.8783121	272.4898049
ENSG00000090857	-0.524099846	5.87681088	9.61E-14	3.26E-13	55066	PDPR	1372.529411	1333.235702	982.8118408	901.0022235
ENSG00000090861	0.148640524	8.6545298	0.005680102	0.011565489	16	AARS	7554.960867	7496.153286	8442.052047	8243.805061
ENSG00000090863	-0.612463543	7.70181762	1.51E-28	6.89E-28	2734	GLG1	4955.753398	4921.302994	3242.711624	3217.842139
ENSG00000090889	-6.275572147	5.007407187	4.92E-308	1.22E-306	24137	KIF4A	1282.723199	1087.717784	15.65648064	14.75172428
ENSG00000090905	0.390303089	6.530317424	5.75E-11	1.80E-10	102724266	TNRC6A	1563.899958	1593.576078	2089.878338	2051.093332
ENSG00000090924	-2.807795358	5.326768794	3.56E-257	7.30E-256	64857	PLEKHG2	1325.328218	1333.280858	188.5331407	190.8534319
ENSG00000090932	-2.584069886	4.990659472	3.89E-209	6.63E-208	10683	DLL3	1022.027831	1032.567106	172.5658432	170.181155
ENSG00000090971	0.920625588	5.742004055	1.52E-40	8.30E-40	57106	NAT14	709.5938142	761.5948246	1386.997085	1401.863376
ENSG00000090975	1.362423563	6.453886596	7.11E-108	7.15E-107	57605	PITPNM2	950.1646599	1004.021254	2496.498323	2533.188947
ENSG00000090989	0.173248839	4.595454978	0.031825479	0.057703468	55763	EXOC1	457.4597103	437.6773331	525.6123371	484.9086889
ENSG00000091009	-0.694234654	4.906052116	5.93E-21	2.36E-20	54439	RBM27	727.8817935	706.8355397	456.7977584	430.8281392
ENSG00000091010	-1.136034939	-2.326602638	0.457742272	0.59962611	5459	POU4F3	3.08047953	2.196580125	1.311525083	0.98132277
ENSG00000091039	-0.337035745	5.201338364	1.66E-06	4.38E-06	114882	OSBPL8	827.5344932	777.2144891	638.1487341	630.5711989
ENSG00000091073	-1.610923098	4.05217682	3.44E-49	2.11E-48	113878	DTX2	495.3975699	448.162678	161.4067882	147.520826
ENSG00000091106	1.659871772	-0.257442231	0.000501348	0.001135071	58484	NLRC4	7.202317878	7.558098879	24.72529445	22.6174747
ENSG00000091127	-2.377858591	4.586244844	1.05E-149	1.35E-148	54517	PUS7	757.7545558	754.9157542	142.8971811	147.5758061
ENSG00000091128	0.286302573	-1.195749914	0.788507046	0.874011565	22798	LAMB4	8.197705708	4.297232127	12.33509345	2.920354222
ENSG00000091129	3.541358528	7.041041998	0	0	4897	NRCAM	415.3964203	418.7864015	4938.494676	4780.978792
ENSG00000091136	-3.168489705	7.728024733	0	0	3912	LAMB1	7435.709762	7413.161555	829.202371	822.4061493
ENSG00000091137	1.945918286	2.023239227	1.80E-20	7.11E-20	5172	SLC26A4	29.87668524	38.24884371	132.1889469	132.807319
ENSG00000091138	-4.479556287	-2.51947252	0.06250465	0.10655989	1811	SLC26A3	3.08047953	2.196580125	2.78E-17	2.78E-17
ENSG00000091140	-1.08344596	5.988033883	3.35E-61	2.31E-60	1738	DLD	1670.783763	1674.807145	787.6449135	790.9415887
ENSG00000091157	2.624593805	5.92676134	5.23E-267	1.12E-265	23335	WDR7	347.486038	339.0072511	2169.978373	2064.814216
ENSG00000091164	0.596813701	5.530274698	6.09E-15	2.13E-14	9352	TXNL1	743.2876537	716.5215105	1160.226788	1049.523847
ENSG00000091181	-2.843174491	-2.005519821	0.016533524	0.031391993	3568	IL5RA	4.123905912	5.34263296	0.035250878	0.985657379
ENSG00000091262	-2.65726773	3.38179875	1.39E-64	9.90E-64	101930322	ABCC6	314.7463097	342.6274978	43.03624672	60.06783278
ENSG00000091317	-2.264032526	4.627118159	1.99E-142	2.47E-141	54918	CMTM6	776.2312318	762.9742919	160.8433965	159.3624142
ENSG00000091409	-1.321642934	5.642487982	1.76E-75	1.38E-74	3655	ITGA6	1359.305745	1391.884409	554.4097377	546.9513803
ENSG00000091428	5.581489301	6.640835493	0	0	11069	RAPGEF4	79.20802871	84.92474421	3981.46262	3911.369281
ENSG00000091436	-1.296139554	5.004961201	8.53E-70	6.37E-69	51776	ZAK	886.2242702	864.0693101	357.0673217	355.1292012
ENSG00000091482	3.001565462	-0.255895355	2.63E-08	7.55E-08	23676	SMPX	3.092118	3.800144443	29.93774223	27.53524751
ENSG00000091483	-1.158881191	6.127147376	5.70E-65	4.07E-64	2271	FH	1917.401157	1830.036647	867.0300778	812.4969096
ENSG00000091490	0.58571745	5.686041603	2.40E-17	8.85E-17	23231	SEL1L3	826.5918655	805.8879323	1235.742983	1213.924527
ENSG00000091513	0.150203687	9.55267409	0.004952895	0.010161422	7018	TF	14035.52688	13996.61184	15817.10025	15293.36033
ENSG00000091527	-1.442727772	6.839284067	1.66E-129	1.90E-128	55573	CDV3	3272.634043	3241.941721	1203.307228	1193.279482
ENSG00000091536	2.432386682	3.474490478	1.97E-49	1.21E-48	51168	MYO15A	53.68524485	88.8146177	365.6872386	411.3102175
ENSG00000091542	0.049438486	7.500642295	0.372095281	0.505864728	54890	ALKBH5	3482.447784	3522.907678	3636.521764	3614.297403
ENSG00000091583	-9.300880515	5.618994756	0	0	350	APOH	1870.171056	1825.300591	0.175554195	4.935833511
ENSG00000091592	2.481486674	7.267060365	0	0	22861	NLRP1	944.827289	920.7290074	5205.258668	5208.974255
ENSG00000091622	4.516741284	6.807027143	0	0	83394	PITPNM3	183.0709307	193.1491102	4315.693875	4317.693183
ENSG00000091640	0.101893719	5.515923507	0.146944643	0.226557786	9552	SPAG7	857.5522759	878.6581836	932.7200297	931.6115758
ENSG00000091651	-2.74317519	4.619827493	6.39E-130	7.37E-129	102723931	ORC6	846.9539316	756.6171547	136.6122824	104.1776561
ENSG00000091656	1.222982396	3.038041265	1.71E-18	6.47E-18	79776	ZFHX4	95.66853605	103.1446834	237.6098894	228.2044506
ENSG00000091664	10.65668653	2.196197696	3.13E-88	2.73E-87	57084	SLC17A6	2.78E-17	2.78E-17	201.12759	194.7641465
ENSG00000091704	-1.164998395	-2.004942817	0.249296537	0.354603424	1357	CPA1	4.112464201	3.736234252	1.375878667	1.968358438
ENSG00000091732	-1.640211924	4.486282274	2.27E-78	1.83E-77	51530	ZC3HC1	645.6739487	639.9547024	206.658214	205.6002493
ENSG00000091831	-2.651635761	2.900458096	3.95E-49	2.42E-48	2099	ESR1	238.4910228	229.350088	40.16095107	34.40995846
ENSG00000091844	1.681818568	2.01812789	1.40E-16	5.08E-16	26575	RGS17	38.05923735	40.15283229	129.1484709	122.9488221
ENSG00000091879	1.99764247	2.116706192	1.01E-14	3.52E-14	285	ANGPT2	22.78155987	47.53721104	134.3692222	149.5754258
ENSG00000091947	-1.294685836	5.262479739	7.35E-73	5.66E-72	84336	TMEM101	1035.427243	1060.057459	426.5478019	427.9343999
ENSG00000091972	2.761944346	5.017346386	2.43E-251	4.86E-250	4345	CD200	172.7103008	168.3145186	1185.214341	1130.263853
ENSG00000091986	-1.466894504	4.841071406	3.36E-80	2.76E-79	151887	CCDC80	798.9114077	806.5614128	296.4259423	285.259477
ENSG00000092009	-3.542819357	-2.867098784	0.25000558	0.354603424	1215	CMA1	2.04831137	0.666396407	2.78E-17	2.78E-17
ENSG00000092010	-1.854016895	6.163620185	3.91E-169	5.54E-168	5720	PSME1	2139.693522	2191.549007	589.3682627	607.9923844
ENSG00000092020	-0.579759596	3.576201867	6.52E-07	1.76E-06	55012	PPP2R3C	263.3136368	284.2260988	179.6579425	186.9326389
ENSG00000092036	-2.246041444	3.743128527	9.60E-74	7.45E-73	100616424	HAUS4	406.1596618	413.6360912	78.20027822	93.50605068
ENSG00000092051	6.138067093	7.786585653	0	0	84502	JPH4	118.29615	127.3952224	8614.909502	8749.532242
ENSG00000092054	2.882290817	1.202494209	4.82E-20	1.89E-19	4625	MYH7	11.31241496	11.316193	93.04273575	75.69157786
ENSG00000092067	-4.907378314	0.237534149	1.08E-14	3.77E-14	1053	CEBPE	39.04646637	35.29079589	0.070431504	1.973202964
ENSG00000092068	0.698804735	5.489758892	4.18E-23	1.74E-22	23428	SLC7A8	703.1318165	659.3674113	1107.870731	1100.809753
ENSG00000092094	0.131595207	5.21819983	0.054183858	0.094256744	55644	OSGEP	682.8033631	714.2388693	762.8887445	769.3040873
ENSG00000092096	5.35238344	9.045234077	0	0	51310	SLC22A17	493.5666102	505.1901452	20567.80499	20270.20739
ENSG00000092098	-0.226270969	5.050776151	0.000904574	0.002002224	55072	RNF31	707.3299021	690.3047579	596.5714759	597.1380395
ENSG00000092108	-0.86838351	4.845181442	7.41E-32	3.56E-31	102725477	SCFD1	719.6986599	712.4786324	397.2815636	387.5760018
ENSG00000092140	-1.052467697	3.880314975	1.66E-23	6.96E-23	55632	G2E3	377.3460208	378.6629364	171.2528779	191.8899877
ENSG00000092148	-0.157716016	7.109346965	0.006721227	0.013570899	25831	HECTD1	2882.940701	2839.728604	2616.354164	2515.387931
ENSG00000092199	-1.088182251	7.770557174	9.50E-30	4.42E-29	3183	HNRNPC	6312.377684	5326.248819	2981.757448	2492.520165
ENSG00000092200	-0.580473071	-0.547718085	0.399604942	0.536027075	102724825	RPGRIP1	8.292188487	17.9527244	4.492074045	12.81981983
ENSG00000092201	-1.170050955	7.22034899	4.76E-62	3.32E-61	102725164	SUPT16H	4214.171772	3853.377674	1878.203986	1708.626894
ENSG00000092203	-0.146149694	6.303053207	0.041259885	0.07351831	9878	TOX4	1681.902963	1576.461249	1553.477825	1392.827605
ENSG00000092208	-1.041461215	2.964186301	2.82E-12	9.15E-12	8487	GEMIN2	192.3226922	202.2038074	90.89935039	100.3723637
ENSG00000092295	1.232813833	2.707801927	4.43E-15	1.55E-14	7051	TGM1	76.11909379	81.10920391	184.5559056	185.9320183
ENSG00000092330	-0.038696596	5.249824651	0.591864325	0.696206483	26277	TINF2	748.5539113	763.6755071	745.1630021	728.9335093
ENSG00000092345	3.344304721	-3.004314343	0.50000372	0.59962611	1618	DAZL	2.78E-17	2.78E-17	1.311525083	0.98132277
ENSG00000092377	-4.050505355	-1.199226795	0.000195806	0.000457227	90665	TBL1Y	10.29775688	12.18361727	1.239816879	0
ENSG00000092421	0.567164475	6.493318168	1.75E-21	7.05E-21	57556	SEMA6A	1423.03513	1447.664733	2137.282164	2118.004557
ENSG00000092439	-1.151958821	4.717533899	1.63E-46	9.66E-46	54822	TRPM7	679.7146099	709.6679995	299.4933268	324.6988378
ENSG00000092445	2.182933695	7.452900987	2.15E-275	4.72E-274	7301	TYRO3	1275.885105	1240.30779	5867.771087	5557.117195
ENSG00000092470	-2.557984008	4.443156361	1.76E-144	2.22E-143	79968	WDR76	710.3754674	680.9119462	115.4324367	120.031041
ENSG00000092529	1.684928017	2.959356492	2.81E-27	1.26E-26	825	CAPN3	76.07819635	74.72905303	226.6489087	257.8250604
ENSG00000092531	-1.430115615	4.536305194	1.19E-61	8.27E-61	8773	SNAP23	661.0071922	627.8763031	241.7378605	236.0845659
ENSG00000092607	-0.999329447	0.878940784	0.001173121	0.002568408	6913	TBX15	42.18021946	45.51159008	22.22193708	21.63919076
ENSG00000092621	-1.129818749	7.7397314	1.14E-90	1.01E-89	26227	PHGDH	5744.380598	5741.490998	2644.637069	2604.95131
ENSG00000092758	-1.335034032	6.68284413	8.53E-102	8.26E-101	1299	COL9A3	2787.527882	2933.717029	1129.218178	1139.197586
ENSG00000092820	-1.316585594	7.307837913	4.96E-116	5.23E-115	7430	EZR	4450.89141	4378.399746	1766.254314	1777.651407
ENSG00000092841	-0.645054321	8.300758885	4.94E-22	2.01E-21	4637	MYL6	7818.984845	7291.01746	5060.49454	4603.786605
ENSG00000092847	-0.47846868	6.470526463	3.99E-15	1.40E-14	26523	AGO1	2053.16182	1989.102944	1465.859029	1435.262718
ENSG00000092850	1.660083161	0.485466292	2.32E-06	6.08E-06	27285	TEKT2	12.35000415	13.66049391	40.69351689	42.30580992
ENSG00000092853	-4.014906639	4.203579487	9.61E-211	1.65E-209	63967	CLSPN	643.5991148	632.2425742	43.88467631	35.38433967
ENSG00000092871	0.399308641	5.026213084	1.08E-07	3.01E-07	117584	RFFL	572.577998	540.1561716	769.5771407	699.333274
ENSG00000092929	-2.008150653	5.662822978	7.31E-147	9.29E-146	201294	UNC13D	1526.926268	1578.807819	394.3960115	378.70877
ENSG00000092931	-1.068114735	7.05200881	2.57E-64	1.82E-63	79157	MFSD11	3375.720413	3638.034758	1656.760321	1689.133983
ENSG00000092964	3.050649662	9.544375368	0	0	102723812	DPYSL2	3172.938357	3179.528242	26418.2157	26220.94616
ENSG00000092969	0.591217335	3.573744094	1.13E-07	3.15E-07	7042	TGFB2	192.2339979	185.6031976	291.1099266	278.3690814
ENSG00000092978	-0.209032004	3.181137906	0.110918038	0.180704093	55105	GPATCH2	186.121199	189.8418189	158.7538492	166.2751518
ENSG00000093000	-0.877532758	5.608143209	4.58E-34	2.27E-33	10762	NUP50	1236.83915	1213.30665	685.5788623	649.2134563
ENSG00000093009	-7.498477548	5.839954595	0	0	8318	CDC45	2187.85441	2122.137276	11.7999659	11.80377875
ENSG00000093010	-0.188635232	7.211730063	0.000847655	0.001881378	1312	COMT	3104.04117	3100.844233	2744.036139	2701.358002
ENSG00000093072	0.792507764	4.140972041	8.41E-19	3.20E-18	51816	CECR1	261.1280901	255.1868447	444.9545509	448.5979112
ENSG00000093100	-0.115512458	-2.004599188	1	1	NA	XXbac-B461K10.4	3.086428722	2.997083994	2.664040098	2.951013239
ENSG00000093134	0.371743853	-2.004290958	0.79166114	0.876841088	55350	VNN3	2.065794183	3.061733648	5.0147485	1.956043822
ENSG00000093144	-0.466516741	4.478545478	5.57E-08	1.58E-07	55862	ECHDC1	521.1426985	483.2571113	375.6580062	351.142719
ENSG00000093167	0.221933535	5.258747508	0.000987741	0.002175761	102724915	LRRFIP2	688.9221734	703.9871783	808.7098449	816.5260642
ENSG00000093183	0.202568643	5.596951797	0.004493166	0.009270937	9117	SEC22C	891.4011391	882.5098545	1052.780266	990.5554459
ENSG00000093217	-2.65203158	3.480673914	2.17E-76	1.72E-75	9942	XYLB	362.866551	344.7089494	53.94413508	58.05437037
ENSG00000094631	0.121205625	7.019474812	0.033259725	0.060026253	10013	HDAC6	2428.582807	2464.909965	2663.416739	2660.065646
ENSG00000094755	-1.104669694	3.034762729	1.00E-05	2.54E-05	2568	GABRP	154.7557711	260.9202511	83.9778255	108.2913004
ENSG00000094796	11.08715174	2.621797665	2.66E-104	2.62E-103	3881	KRT31	2.78E-17	2.78E-17	285.857226	247.8081063
ENSG00000094804	-4.946090378	5.148195768	0	0	990	CDC6	1313.883216	1256.563896	38.37750671	44.28862579
ENSG00000094841	-0.327238331	3.079337888	0.017306468	0.032680829	139596	UPRT	188.0836109	174.7193296	145.1410189	143.6221507
ENSG00000094880	-1.304162063	4.862382516	1.44E-65	1.03E-64	8697	CDC23	802.9435259	782.4557862	322.9422628	318.7246766
ENSG00000094914	-1.063570657	6.053578975	1.40E-57	9.31E-57	8086	AAAS	1777.597677	1711.61441	848.2300005	821.3921361
ENSG00000094916	-0.615062887	7.217388805	1.98E-18	7.47E-18	23468	CBX5	3634.385868	3423.445863	2443.635992	2167.004943
ENSG00000094963	4.906297662	-0.344228141	2.17E-12	7.06E-12	2327	FMO2	1.028603	0.718628738	28.91991586	30.5007716
ENSG00000094975	-1.065581206	4.440912219	1.27E-35	6.46E-35	51430	SUCO	559.3449908	564.6905535	275.3976135	262.6283572
ENSG00000095002	-1.504664258	5.599033791	2.81E-94	2.55E-93	4436	MSH2	1381.848698	1375.358567	497.5397511	475.1063444
ENSG00000095015	-1.963212014	4.50637913	7.27E-105	7.20E-104	4214	MAP3K1	687.8105932	676.0781703	179.9837581	170.1598609
ENSG00000095059	0.267804781	6.804850026	6.11E-06	1.57E-05	1725	DHPS	1995.689988	2003.605276	2463.128778	2355.027489
ENSG00000095066	-0.695277517	6.062050882	2.84E-25	1.22E-24	29911	HOOK2	1559.905492	1658.081141	988.0240529	1000.492879
ENSG00000095110	-3.018456539	-3.004659696	0.50000372	0.59962611	120400	NXPE1	1.028603	0.718628738	2.78E-17	2.78E-17
[truncated: 34,452 more rows]
